# Supplementary material for: Fast and sensitive flow-injection mass spectrometry metabolomics by analyzing sample-specific ion distributions
Source: Nat Commun. 2020 Jun 24;11:3186. doi: 10.1038/s41467-020-17026-6 (PMC7314751; doi:10.1038/s41467-020-17026-6)
Supplement: Supplementary file 4 — Supplementary Data 1 [file 41467_2020_17026_MOESM4_ESM.xlsx]

## Sheet: Title
Supplementary Data File 1. m/z features detected in serum samples with our optimized ranges FI-MS method (applied in both negative and positive ionization modes) and corresponding putative annotations.

## Sheet: Serum, Met NEG
mz	name_list	formula_list	class_list	sub_class_list
71.0137	Pyruvaldehyde; Malondialdehyde; Acrylic acid	C3H4O2; C3H4O2; C3H4O2	Organooxygen compounds; Organooxygen compounds; Carboxylic acids and derivatives	Carbonyl compounds; Carbonyl compounds; Acrylic acids and derivatives
71.9828
72.0171
72.9931	Glyoxylic acid	C2H2O3	Carboxylic acids and derivatives	Carboxylic acids
74.9619
76.959
78.9189
78.9591
79.9573
80.9168
82.0395
82.9747
83.0116
83.0139	4-Hydroxy-2-butenoic acid gamma-lactone; Furanone A	C4H4O2; C4H4O2	Dihydrofurans; Dihydrofurans	Furanones; Furanones
83.0474
84.9907
85.0295	Gamma-Butyrolactone; Oxolan-3-one; Diacetyl; But-2-enoic acid; Ethenyl acetate; Methyl acrylate; Isocrotonic acid	C4H6O2; C4H6O2; C4H6O2; C4H6O2; C4H6O2; C4H6O2; C4H6O2	Lactones; Dihydrofurans; Organooxygen compounds; Fatty Acyls; Carboxylic acids and derivatives; Carboxylic acids and derivatives; Fatty Acyls	Gamma butyrolactones; Furanones; Carbonyl compounds; Fatty acids and conjugates; Carboxylic acid derivatives; Carboxylic acid derivatives; Fatty acids and conjugates
86.0329
86.97
87.0088	Pyruvic acid; Malonic semialdehyde; Glucosereductone; 2-hydroxyacrylic Acid	C3H4O3; C3H4O3; C3H4O3; C3H4O3	Keto acids and derivatives; Organooxygen compounds; Organooxygen compounds; Carboxylic acids and derivatives	Alpha-keto acids and derivatives; Carbonyl compounds; Carbonyl compounds; Carboxylic acids
88.012
88.9776
89.0245	L-Lactic acid; Hydroxypropionic acid; Glyceraldehyde; D-Lactic acid; Dihydroxyacetone; Dimethyl carbonate; Monoethyl carbonate; Methoxyacetic acid; 2-hydroxypropanoic acid	C3H6O3; C3H6O3; C3H6O3; C3H6O3; C3H6O3; C3H6O3; C3H6O3; C3H6O3; C3H6O3	Hydroxy acids and derivatives; Hydroxy acids and derivatives; Organooxygen compounds; Hydroxy acids and derivatives; Organooxygen compounds; Organic carbonic acids and derivatives; Organic carbonic acids and derivatives; Carboxylic acids and derivatives; Hydroxy acids and derivatives	Alpha hydroxy acids and derivatives; Beta hydroxy acids and derivatives; Carbohydrates and carbohydrate conjugates; Alpha hydroxy acids and derivatives; Carbohydrates and carbohydrate conjugates; Carbonic acid diesters; Carbonic acid monoesters; Carboxylic acids; Alpha hydroxy acids and derivatives
89.949
90.0278
90.9358
91.0286
91.946
92.928
94.9251
95.0138	2-Furancarboxaldehyde; Protoanemonin	C5H4O2; C5H4O2	Carbonyl compounds; Dihydrofurans	Aldehydes; Furanones
96.9221
96.9601	Sulfate	H2O4S	Non-metal oxoanionic compounds	Non-metal sulfates
96.9697	Hydrogen phosphate; Phosphate; Dihydrogen phosphate; Phosphoric acid	H3O4P; H3O4P; H3O4P; H3O4P	Non-metal oxoanionic compounds; Non-metal oxoanionic compounds; Non-metal oxoanionic compounds; Non-metal oxoanionic compounds	Non-metal phosphates; Non-metal phosphates; Non-metal phosphates; Non-metal phosphates
96.9883
97.027
97.063
98.9669
98.974
99.0064	ETF	C2H3F3O	Halohydrins	Fluorohydrins
99.0428
99.9778
100.046
100.986
101.024	2-Ketobutyric acid; Acetoacetic acid; 2-Methyl-3-oxopropanoic acid; Succinic acid semialdehyde; (S)-Methylmalonic acid semialdehyde; 4-Hydroxycrotonic acid; Acetic anhydride	C4H6O3; C4H6O3; C4H6O3; C4H6O3; C4H6O3; C4H6O3; C4H6O3	Keto acids and derivatives; Keto acids and derivatives; Organooxygen compounds; Fatty Acyls; Organooxygen compounds; Fatty Acyls; Carboxylic acids and derivatives	Short-chain keto acids and derivatives; Short-chain keto acids and derivatives; Carbonyl compounds; Fatty acids and conjugates; Carbonyl compounds; Fatty acids and conjugates; Dicarboxylic acids and derivatives
101.047
102.028
102.056	Dimethylglycine; gamma-Aminobutyric acid; L-alpha-Aminobutyric acid; D-alpha-Aminobutyric acid; 2-Aminoisobutyric acid; (S)-b-aminoisobutyric acid; (R)-b-aminoisobutyric acid; 3-Aminoisobutanoic acid; Butyl nitrite; 3-Aminobutanoic acid; O-Acetylethanolamine; N-Ethylglycine; N-Methylalanine; 3-Aminobutyrate	C4H9NO2; C4H9NO2; C4H9NO2; C4H9NO2; C4H9NO2; C4H9NO2; C4H9NO2; C4H9NO2; C4H9NO2; C4H9NO2; C4H9NO2; C4H9NO2; C4H9NO2; C4H9NO2	Carboxylic acids and derivatives; Carboxylic acids and derivatives; Carboxylic acids and derivatives; Carboxylic acids and derivatives; Carboxylic acids and derivatives; Carboxylic acids and derivatives; Carboxylic acids and derivatives; Carboxylic acids and derivatives; Organonitrogen compounds; Carboxylic acids and derivatives; Carboxylic acids and derivatives; Carboxylic acids and derivatives;…	Amino acids, peptides, and analogues; Amino acids, peptides, and analogues; Amino acids, peptides, and analogues; Amino acids, peptides, and analogues; Amino acids, peptides, and analogues; Amino acids, peptides, and analogues; Amino acids, peptides, and analogues; Amino acids, peptides, and analogues; Organic nitroso compounds; Amino acids, peptides, and analogues; Carboxylic acid derivatives; A…
102.957
104.035	L-Serine; D-Serine; Protein serine	C3H7NO3; C3H7NO3; C3H7NO3	Carboxylic acids and derivatives; Carboxylic acids and derivatives; Carboxylic acids and derivatives	Amino acids, peptides, and analogues; Amino acids, peptides, and analogues; Amino acids, peptides, and analogues
104.954
105.019	Glyceric acid; L-Glyceric acid; D-2,3-Dihydroxypropanoic acid	C3H6O4; C3H6O4; C3H6O4	Organooxygen compounds; Organooxygen compounds; Organooxygen compounds	Carbohydrates and carbohydrate conjugates; Carbohydrates and carbohydrate conjugates; Carbohydrates and carbohydrate conjugates
106.972
107.05	p-Cresol; m-Cresol; o-Cresol; Benzyl alcohol; Anisole	C7H8O; C7H8O; C7H8O; C7H8O; C7H8O	Phenols; Phenols; Phenols; Benzene and substituted derivatives; Benzene and substituted derivatives	Cresols; Cresols; Cresols; Benzyl alcohols; Phenol ethers
108.902
109.029	Pyrocatechol; Hydroquinone; (E,E)-2,4-Hexadienedial; 1,3-Benzenediol; 5-Methyl-2-furancarboxaldehyde; 2-Acetylfuran	C6H6O2; C6H6O2; C6H6O2; C6H6O2; C6H6O2; C6H6O2	Phenols; Phenols; Carbonyl compounds; Benzene and substituted derivatives; Carbonyl compounds; Organooxygen compounds	Benzenediols; Benzenediols; Aldehydes; Phenols and derivatives; Aldehydes; Carbonyl compounds
110.899
111.009	3-Furoic acid; 2-Furoic acid; 3-Hydroxy-2H-pyran-2-one; 2,3-Dihydroxy-2,4-cyclopentadien-1-one	C5H4O3; C5H4O3; C5H4O3; C5H4O3	Furans; Furans; Pyrans; Vinylogous acids	Furoic acid and derivatives; Furoic acid and derivatives; Pyranones and derivatives;
112.012
112.052	Creatinine	C4H7N3O	Carboxylic acids and derivatives	Amino acids, peptides, and analogues
112.986	Trifluoroacetic acid	C2HF3O2	Carboxylic acids and derivatives	Alpha-halocarboxylic acids and derivatives
113.013
113.024	Norfuraneol; cis-Acetylacrylate	C5H6O3; C5H6O3	Dihydrofurans; Keto acids and derivatives	Furanones; Short-chain keto acids and derivatives
113.058
113.993
114.028
114.03
114.056	L-Proline; D-Proline; Acetamidopropanal; 4-Amino-2-methylenebutanoic acid; Pterolactam	C5H9NO2; C5H9NO2; C5H9NO2; C5H9NO2; C5H9NO2	Carboxylic acids and derivatives; Carboxylic acids and derivatives; Carbonyl compounds; Carboxylic acids and derivatives; Pyrrolidines	Amino acids, peptides, and analogues; Amino acids, peptides, and analogues; Aldehydes; Amino acids, peptides, and analogues; Pyrrolidones
114.954
114.993
115.017
115.059
116.051	Indole; Benzeneacetonitrile	C8H7N; C8H7N	Indoles and derivatives; Benzene and substituted derivatives	Indoles; Benzyl cyanides
116.072	Betaine; L-Valine; Vaporole; N-Methyl-a-aminoisobutyric acid; 5-Aminopentanoic acid; Norvaline; Amyl Nitrite	C5H11NO2; C5H11NO2; C5H11NO2; C5H11NO2; C5H11NO2; C5H11NO2; C5H11NO2	Carboxylic acids and derivatives; Carboxylic acids and derivatives; Organonitrogen compounds; Carboxylic acids and derivatives; Carboxylic acids and derivatives; Carboxylic acids and derivatives; Organonitrogen compounds	Amino acids, peptides, and analogues; Amino acids, peptides, and analogues; Organic nitroso compounds; Amino acids, peptides, and analogues; Amino acids, peptides, and analogues; Amino acids, peptides, and analogues; Organic nitroso compounds
116.952
116.96
116.973
116.99
117.009
117.019	Methylmalonic acid; Succinic acid; Erythrono-1,4-lactone; Threonolactone; 4-Hydroxy-2-oxobutanoic acid; xi-3-Hydroxy-2-oxobutanoic acid; 3-methoxy-3-oxopropanoic acid	C4H6O4; C4H6O4; C4H6O4; C4H6O4; C4H6O4; C4H6O4; C4H6O4	Carboxylic acids and derivatives; Carboxylic acids and derivatives; Lactones; Lactones; Keto acids and derivatives; Keto acids and derivatives; Carboxylic acids and derivatives	Dicarboxylic acids and derivatives; Dicarboxylic acids and derivatives; Gamma butyrolactones; Gamma butyrolactones; Short-chain keto acids and derivatives; Short-chain keto acids and derivatives; Dicarboxylic acids and derivatives
117.056	3-Hydroxy-2-methyl-[R-(R,S)]-butanoic acid; 2-Methyl-3-hydroxybutyric acid; 2-Ethylhydracrylic acid; 2-Hydroxy-3-methylbutyric acid; 3-Hydroxy-2-methyl-[S-(R,R)]-butanoic acid; 3-Hydroxyvaleric acid; Erythronilic acid; 3-Hydroxyisovaleric acid; 2-Hydroxyvaleric acid; 2-Hydroxy-2-methylbutyric acid; 4-Hydroxyisovaleric acid; Ethyl lactate; Methyl 3-hydroxybutyrate; Diethyl carbonate; 5-Hydroxypent…	C5H10O3; C5H10O3; C5H10O3; C5H10O3; C5H10O3; C5H10O3; C5H10O3; C5H10O3; C5H10O3; C5H10O3; C5H10O3; C5H10O3; C5H10O3; C5H10O3; C5H10O3; C5H10O3	Fatty Acyls; Fatty Acyls; Fatty Acyls; Fatty Acyls; Fatty Acyls; Fatty Acyls; Fatty Acyls; Fatty Acyls; Fatty Acyls; Fatty Acyls; Fatty Acyls; Carboxylic acids and derivatives; Hydroxy acids and derivatives; Organic carbonic acids and derivatives; Fatty Acyls; Fatty Acyls	Fatty acids and conjugates; Fatty acids and conjugates; Fatty acids and conjugates; Fatty acids and conjugates; Fatty acids and conjugates; Fatty acids and conjugates; Fatty acids and conjugates; Fatty acids and conjugates; Fatty acids and conjugates; Fatty acids and conjugates; Fatty acids and conjugates; Carboxylic acid derivatives; Beta hydroxy acids and derivatives; Carbonic acid diesters; Fa…
118.012
118.051	L-Threonine; L-Homoserine; L-Allothreonine; Aminoethoxyacetic acid; Hydroxyethyl glycine; 4-Amino-3-hydroxybutyrate	C4H9NO3; C4H9NO3; C4H9NO3; C4H9NO3; C4H9NO3; C4H9NO3	Carboxylic acids and derivatives; Carboxylic acids and derivatives; Carboxylic acids and derivatives; Carboxylic acids and derivatives; Carboxylic acids and derivatives; Carboxylic acids and derivatives	Amino acids, peptides, and analogues; Amino acids, peptides, and analogues; Amino acids, peptides, and analogues; Amino acids, peptides, and analogues; Amino acids, peptides, and analogues; Amino acids, peptides, and analogues
118.952
118.97
119.006
119.035	(S)-3,4-Dihydroxybutyric acid; 2,4-Dihydroxybutanoic acid; 4-Deoxyerythronic acid; 4-Deoxythreonic acid; A,b-Dihydroxyisobutyric acid; Erythrose; L-Erythrulose	C4H8O4; C4H8O4; C4H8O4; C4H8O4; C4H8O4; C4H8O4; C4H8O4	Hydroxy acids and derivatives; Hydroxy acids and derivatives; Organooxygen compounds; Organooxygen compounds; Hydroxy acids and derivatives; Organooxygen compounds; Organooxygen compounds	Beta hydroxy acids and derivatives; Short-chain hydroxy acids and derivatives; Carbohydrates and carbohydrate conjugates; Carbohydrates and carbohydrate conjugates; Beta hydroxy acids and derivatives; Carbohydrates and carbohydrate conjugates; Carbohydrates and carbohydrate conjugates
119.05	4-Hydroxystyrene; Phenylacetaldehyde; 2,3-Dihydrobenzofuran; 2-Methylbenzaldehyde; 3-Methylbenzaldehyde; 4-Methylbenzaldehyde; Acetophenone; Lentialexin; Styrene Oxide; 3-ethenylphenol	C8H8O; C8H8O; C8H8O; C8H8O; C8H8O; C8H8O; C8H8O; C8H8O; C8H8O; C8H8O	Benzene and substituted derivatives; Benzene and substituted derivatives; Coumarans; Benzene and substituted derivatives; Benzene and substituted derivatives; Benzene and substituted derivatives; Organooxygen compounds; Fatty Acyls; Benzene and substituted derivatives; Benzene and substituted derivatives	Styrenes; Phenylacetaldehydes; ; Benzoyl derivatives; Benzoyl derivatives; Benzoyl derivatives; Carbonyl compounds; Fatty alcohols; ; Styrenes
120.009
120.949
122.968
123.045	4-Methylcatechol; Guaiacol; 4-Hydroxybenzyl alcohol; Mequinol; 1-(2-Furanyl)-2-propanone; 2-Acetyl-3-methylfuran; 2-Acetyl-5-methylfuran; 4,6-Heptadiyne-1,3-diol; 1-(2-Furanyl)-1-propanone; 2-Hydroxybenzyl alcohol; 3-Hydroxybenzyl alcohol; 3-methoxyphenol	C7H8O2; C7H8O2; C7H8O2; C7H8O2; C7H8O2; C7H8O2; C7H8O2; C7H8O2; C7H8O2; C7H8O2; C7H8O2; C7H8O2	Phenols; Phenols; Benzene and substituted derivatives; Benzene and substituted derivatives; Heteroaromatic compounds; Carbonyl compounds; Organooxygen compounds; Fatty Acyls; Carbonyl compounds; Benzene and substituted derivatives; Benzene and substituted derivatives; Benzene and substituted derivatives	Benzenediols; Methoxyphenols; Benzyl alcohols; Phenols and derivatives; ; Ketones; Carbonyl compounds; Fatty alcohols; Ketones; Benzyl alcohols; Benzyl alcohols; Phenols and derivatives
124.007	Taurine	C2H7NO3S	Organic sulfonic acids and derivatives	Organosulfonic acids and derivatives
125.024	1,2,3-Trihydroxybenzene; 1,3,5-Trihydroxybenzene; Methyl 2-furoate; Maltol; 4-Hydroxy-2H-pyran-3-carboxaldehyde; (Z)-Tamarindienal; 5-Hydroxymethyl-2-furancarboxaldehyde; 5-Methylfuran-2-carboxylic acid; benzene-1,2,4-triol	C6H6O3; C6H6O3; C6H6O3; C6H6O3; C6H6O3; C6H6O3; C6H6O3; C6H6O3; C6H6O3	Benzene and substituted derivatives; Benzene and substituted derivatives; Furans; Pyrans; Pyrans; Organooxygen compounds; Carbonyl compounds; Furans; Benzene and substituted derivatives	Phenols and derivatives; Phenols and derivatives; Furoic acid derivatives; Pyranones and derivatives; ; Carbonyl compounds; Aldehydes; Furoic acid and derivatives; Phenols and derivatives
125.058	Melamine	C3H6N6	Triazines	1,3,5-triazines
125.993
126.989
127.001
127.038
128.035	Pyroglutamic acid; Pyrrolidonecarboxylic acid; Pyrroline hydroxycarboxylic acid; N-Acryloylglycine; 1-Pyrroline-4-hydroxy-2-carboxylate; 5-Oxoprolinate; dimethadione; (3R,5S)-1-pyrroline-3-hydroxy-5-carboxylic Acid	C5H7NO3; C5H7NO3; C5H7NO3; C5H7NO3; C5H7NO3; C5H7NO3; C5H7NO3; C5H7NO3	Carboxylic acids and derivatives; Carboxylic acids and derivatives; Carboxylic acids and derivatives; Carboxylic acids and derivatives; Pyrrolines; Carboxylic acids and derivatives; Azolidines; Carboxylic acids and derivatives	Amino acids, peptides, and analogues; Amino acids, peptides, and analogues; Amino acids, peptides, and analogues; Amino acids, peptides, and analogues; ; Amino acids, peptides, and analogues; Oxazolidines; Amino acids, peptides, and analogues
128.973
129.019	Glutaconic acid; Citraconic acid; Mesaconic acid; Itaconic acid; Gamma-delta-Dioxovaleric acid; Methyl hydrogen fumarate; 2-Hydroxyglutaric acid lactone; 2,5-Dioxopentanoate; 2-Pentendioate	C5H6O4; C5H6O4; C5H6O4; C5H6O4; C5H6O4; C5H6O4; C5H6O4; C5H6O4; C5H6O4	Carboxylic acids and derivatives; Fatty Acyls; Fatty Acyls; Fatty Acyls; Keto acids and derivatives; Fatty Acyls; Lactones; Keto acids and derivatives; Carboxylic acids and derivatives	Dicarboxylic acids and derivatives; Fatty acids and conjugates; Fatty acids and conjugates; Fatty acids and conjugates; Gamma-keto acids and derivatives; Fatty acid esters; Gamma butyrolactones; Short-chain keto acids and derivatives; Dicarboxylic acids and derivatives
130.023
130.087	L-Isoleucine; L-Alloisoleucine; L-Leucine; L-Norleucine; Aminocaproic acid; Beta-Leucine; D-Leucine; 3-Aminocaproic acid; (ֲ±)-erythro-Isoleucine; 6-Deoxyfagomine; N-(2-Hydroxyethyl)-morpholine; N-methylvaline; 3,3,5-triiodo-L-thyronine-beta-D-glucuronoside	C6H13NO2; C6H13NO2; C6H13NO2; C6H13NO2; C6H13NO2; C6H13NO2; C6H13NO2; C6H13NO2; C6H13NO2; C6H13NO2; C6H13NO2; C6H13NO2; C6H13NO2	Carboxylic acids and derivatives; Carboxylic acids and derivatives; Carboxylic acids and derivatives; Carboxylic acids and derivatives; Fatty Acyls; Carboxylic acids and derivatives; Carboxylic acids and derivatives; Carboxylic acids and derivatives; Carboxylic acids and derivatives; Piperidines; Oxazinanes; Carboxylic acids and derivatives; Carboxylic acids and derivatives	Amino acids, peptides, and analogues; Amino acids, peptides, and analogues; Amino acids, peptides, and analogues; Amino acids, peptides, and analogues; Fatty acids and conjugates; Amino acids, peptides, and analogues; Amino acids, peptides, and analogues; Amino acids, peptides, and analogues; Amino acids, peptides, and analogues; ; Morpholines; Amino acids, peptides, and analogues; Amino acids, p…
130.969
131.035	Monoethyl malonic acid; Ethylmalonic acid; Glutaric acid; Methylsuccinic acid; Dimethylmalonic acid; 2-Acetolactate ; (S)-2-Acetolactate; 2-C-Methyl-1,4-erythrono-D-lactone; 2-Deoxy-L-ribono-1,4-lactone; 2-Hydroxy-4-oxopentanoic acid; (S)-Methylbutanethioic acid	C5H8O4; C5H8O4; C5H8O4; C5H8O4; C5H8O4; C5H8O4; C5H8O4; C5H8O4; C5H8O4; C5H8O4; C5H8O4	Carboxylic acids and derivatives; Fatty Acyls; Carboxylic acids and derivatives; Fatty Acyls; Carboxylic acids and derivatives; Keto acids and derivatives; Keto acids and derivatives; Lactones; Lactones; Keto acids and derivatives; Fatty Acyls	Dicarboxylic acids and derivatives; Fatty acids and conjugates; Dicarboxylic acids and derivatives; Fatty acids and conjugates; Dicarboxylic acids and derivatives; Short-chain keto acids and derivatives; Short-chain keto acids and derivatives; Gamma butyrolactones; Gamma butyrolactones; Gamma-keto acids and derivatives; Fatty acid esters
131.083	Ornithine; D-Ornithine	C5H12N2O2; C5H12N2O2	Carboxylic acids and derivatives; Carboxylic acids and derivatives	Amino acids, peptides, and analogues; Amino acids, peptides, and analogues
132.03	L-Aspartic acid; D-Aspartic acid; Iminodiacetic acid; 1-deoxy-1-(N6-lysino)-D-fructose; N-acetyl-seryl-aspartate	C4H7NO4; C4H7NO4; C4H7NO4; C4H7NO4; C4H7NO4	Carboxylic acids and derivatives; Carboxylic acids and derivatives; Carboxylic acids and derivatives; Carboxylic acids and derivatives; Carboxylic acids and derivatives	Amino acids, peptides, and analogues; Amino acids, peptides, and analogues; Amino acids, peptides, and analogues; Amino acids, peptides, and analogues; Amino acids, peptides, and analogues
132.868
132.9
132.921
132.983
134.865
134.895
134.918
134.98
135.03	Erythronic acid; Threonic acid; L-threonic Acid	C4H8O5; C4H8O5; C4H8O5	Organooxygen compounds; Organooxygen compounds; Organooxygen compounds	Carbohydrates and carbohydrate conjugates; Carbohydrates and carbohydrate conjugates; Carbohydrates and carbohydrate conjugates
135.895
136.863
136.892
136.915
137.025	4-Hydroxybenzoic acid; Salicylic acid; 3-Hydroxybenzoic acid; Gentisate aldehyde; 2-Methoxy-1,4-benzoquinone; alpha-Furyl methyl diketone; Sesamol; 3,4-Dihydroxybenzaldehyde; keratan sulfate II (core 2-linked), degradation product 1	C7H6O3; C7H6O3; C7H6O3; C7H6O3; C7H6O3; C7H6O3; C7H6O3; C7H6O3; C7H6O3	Benzene and substituted derivatives; Benzene and substituted derivatives; Benzene and substituted derivatives; Organooxygen compounds; Organooxygen compounds; Carbonyl compounds; Benzodioxoles; Benzene and substituted derivatives; Organooxygen compounds	Benzoic acids and derivatives; Benzoic acids and derivatives; Benzoic acids and derivatives; Carbonyl compounds; Carbonyl compounds; Ketones; ; Benzaldehydes; Carbonyl compounds
137.892
138.056	3,4-Dihydroxybenzylamine; 5-Acetyl-2,4-dimethyloxazole; Ethyl 2-pyrrolecarboxylate	C7H9NO2; C7H9NO2; C7H9NO2	Phenols; Azoles; Pyrroles	Benzenediols; Oxazoles; Pyrrole carboxylic acids and derivatives
138.942
139.002
139.035
139.074
140.039
140.078
140.934
140.978	Dimethylthiophosphate	C2H7O3PS	Organic acids and derivatives	Organic thiophosphoric acids and derivatives
141.017
141.09
142.049
142.093
142.931
142.996
143.033
143.094
143.096
144.036
144.975
145.037
145.098	L-Lysine; D-Lysine; (3S)-3,6-Diaminohexanoate; (3S,5S)-3,5-Diaminohexanoate; 2,6-diaminohexanoic acid	C6H14N2O2; C6H14N2O2; C6H14N2O2; C6H14N2O2; C6H14N2O2	Carboxylic acids and derivatives; Carboxylic acids and derivatives; Carboxylic acids and derivatives; Carboxylic acids and derivatives; Carboxylic acids and derivatives	Amino acids, peptides, and analogues; Amino acids, peptides, and analogues; Amino acids, peptides, and analogues; Amino acids, peptides, and analogues; Amino acids, peptides, and analogues
146.046	L-Glutamic acid; N-Methyl-D-aspartic acid; N-Acetylserine; O-Acetylserine; D-Glutamic acid; L-4-Hydroxyglutamate semialdehyde; 3-(Carboxymethylamino)propanoic acid; DL-Glutamate; N-lactoyl-Glycine	C5H9NO4; C5H9NO4; C5H9NO4; C5H9NO4; C5H9NO4; C5H9NO4; C5H9NO4; C5H9NO4; C5H9NO4	Carboxylic acids and derivatives; Carboxylic acids and derivatives; Carboxylic acids and derivatives; Carboxylic acids and derivatives; Carboxylic acids and derivatives; Carboxylic acids and derivatives; Carboxylic acids and derivatives; Carboxylic acids and derivatives; Carboxylic acids and derivatives	Amino acids, peptides, and analogues; Amino acids, peptides, and analogues; Amino acids, peptides, and analogues; Amino acids, peptides, and analogues; Amino acids, peptides, and analogues; Amino acids, peptides, and analogues; Amino acids, peptides, and analogues; Amino acids, peptides, and analogues; Amino acids, peptides, and analogues
146.983
147.03	Citramalic acid; 3-Hydroxyglutaric acid; D-2-Hydroxyglutaric acid; L-2-Hydroxyglutaric acid; Ribonolactone; D-Xylono-1,5-lactone; 2-Hydroxyglutarate; 3-methylmalate(2-)	C5H8O5; C5H8O5; C5H8O5; C5H8O5; C5H8O5; C5H8O5; C5H8O5; C5H8O5	Fatty Acyls; Hydroxy acids and derivatives; Hydroxy acids and derivatives; Fatty Acyls; Organooxygen compounds; Lactones; Hydroxy acids and derivatives; Fatty Acyls	Fatty acids and conjugates; Beta hydroxy acids and derivatives; Short-chain hydroxy acids and derivatives; Fatty acids and conjugates; Carbohydrates and carbohydrate conjugates; Delta valerolactones; Short-chain hydroxy acids and derivatives; Fatty acids and conjugates
148.033
148.894
148.983
149.046	D-Xylose; D-Ribose; 2-Deoxyribonic acid; D-Ribulose; L-Arabinose; L-Threo-2-pentulose; D-Xylulose; L-Ribulose; Arabinofuranose; D-Apiose; D-Arabinose; 2-Deoxypentonic acid; Aldehydo-D-xylose; beta-Arabinose; 3-hydroxy-2,2-bis(hydroxymethyl)propanoic acid	C5H10O5; C5H10O5; C5H10O5; C5H10O5; C5H10O5; C5H10O5; C5H10O5; C5H10O5; C5H10O5; C5H10O5; C5H10O5; C5H10O5; C5H10O5; C5H10O5; C5H10O5	Organooxygen compounds; Organooxygen compounds; Hydroxy acids and derivatives; Organooxygen compounds; Organooxygen compounds; Organooxygen compounds; Carbohydrates and carbohydrate conjugates; Organooxygen compounds; Organooxygen compounds; Organooxygen compounds; Organooxygen compounds; Hydroxy acids and derivatives; Organooxygen compounds; Organooxygen compounds; Hydroxy acids and derivatives	Carbohydrates and carbohydrate conjugates; Carbohydrates and carbohydrate conjugates; Beta hydroxy acids and derivatives; Carbohydrates and carbohydrate conjugates; Carbohydrates and carbohydrate conjugates; Carbohydrates and carbohydrate conjugates; Monosaccharides; Carbohydrates and carbohydrate conjugates; Carbohydrates and carbohydrate conjugates; Carbohydrates and carbohydrate conjugates; Ca…
149.061	Hydrocinnamic acid; 4-Ethylbenzoic acid; 3-Methylphenylacetic acid; 3,4-Dimethylbenzoic acid; 4-Coumaryl alcohol; 2-Phenylpropionate; 2-Methoxy-4-vinylphenol; Benzyl acetate; o-Tolyl acetate; p-Tolyl acetate; 2'-Methoxyacetophenone; 4'-Methoxyacetophenone; 2'-Hydroxy-5'-methylacetophenone; Methyl phenylacetate; Ethyl benzoate; 4-Ethoxybenzaldehyde; 1-Phenylethyl formate; 2-Ethyl-4-(2-furanyl)-2-p…	C9H10O2; C9H10O2; C9H10O2; C9H10O2; C9H10O2; C9H10O2; C9H10O2; C9H10O2; C9H10O2; C9H10O2; C9H10O2; C9H10O2; C9H10O2; C9H10O2; C9H10O2; C9H10O2; C9H10O2; C9H10O2; C9H10O2; C9H10O2; C9H10O2; C9H10O2; C9H10O2; C9H10O2; C9H10O2; C9H10O2; C9H10O2; C9H10O2; C9H10O2; C9H10O2; C9H10O2; C9H10O2; C9H10O2	Phenylpropanoic acids; Benzene and substituted derivatives; Benzene and substituted derivatives; Benzene and substituted derivatives; Cinnamyl alcohols; Phenylpropanoic acids; Phenols; Benzene and substituted derivatives; Phenol esters; Phenol esters; Organooxygen compounds; Benzene and substituted derivatives; Benzene and substituted derivatives; Benzene and substituted derivatives; Benzene and …	; Benzoic acids and derivatives; Toluenes; Benzoic acids and derivatives; ; ; Methoxyphenols; Benzyloxycarbonyls; ; ; Carbonyl compounds; Acetophenones; Acetophenones; Phenylacetic acid derivatives; Benzoic acids and derivatives; ; Benzyloxycarbonyls; ; ; ; Carbonyl compounds; 1-benzopyrans; Methoxyphenols; 1-hydroxy-4-unsubstituted benzenoids; ; Phenylpropenes; ; ; 1-hydroxy-4-unsubstituted benz…
150.056	Acetaminophen; 2-Phenylglycine; Dopamine quinone; Leukoaminochrome; Methyl 2-aminobenzoate; 2-(Methylamino)benzoic acid; 3alpha,4,7,7alpha-Tetrahydro-1H-isoindole-1,3(2H)-dione; Ethyl nicotinate; 2-Amino-3-methylbenzoate; 2'-Hydroxyacetanilide	C8H9NO2; C8H9NO2; C8H9NO2; C8H9NO2; C8H9NO2; C8H9NO2; C8H9NO2; C8H9NO2; C8H9NO2; C8H9NO2	Phenols; Carboxylic acids and derivatives; Organooxygen compounds; Indoles and derivatives; Benzene and substituted derivatives; Benzene and substituted derivatives; Isoindoles and derivatives; Pyridines and derivatives; Benzene and substituted derivatives; Benzene and substituted derivatives	1-hydroxy-2-unsubstituted benzenoids; Amino acids, peptides, and analogues; Carbonyl compounds; Indolines; Benzoic acids and derivatives; Benzoic acids and derivatives; Isoindolines; Pyridinecarboxylic acids and derivatives; Benzoic acids and derivatives; Anilides
150.887
151.001
151.026	Xanthine; Oxypurinol; 6,8-Dihydroxypurine	C5H4N4O2; C5H4N4O2; C5H4N4O2	Imidazopyrimidines; Imidazopyrimidines; Imidazopyrimidines	Purines and purine derivatives; Purines and purine derivatives; Purines and purine derivatives
152.884
152.978
152.996
153.017
153.019	Gentisic acid; 2-Pyrocatechuic acid; Protocatechuic acid; 2,6-Dihydroxybenzoic acid; 3,5-Dihydroxybenzoic acid; 2,4-Dihydroxybenzoic acid; Patulin; 2,4,6-trihydroxybenzaldehyde	C7H6O4; C7H6O4; C7H6O4; C7H6O4; C7H6O4; C7H6O4; C7H6O4; C7H6O4	Benzene and substituted derivatives; Benzene and substituted derivatives; Benzene and substituted derivatives; Benzene and substituted derivatives; Benzene and substituted derivatives; Benzene and substituted derivatives; Pyrans; Phenols	Benzoic acids and derivatives; Benzoic acids and derivatives; Benzoic acids and derivatives; Benzoic acids and derivatives; Benzoic acids and derivatives; Benzoic acids and derivatives; ; Benzenetriols and derivatives
153.053
153.869
154.012
154.023
154.062	L-Histidine; L-2-Amino-3-(1-pyrazolyl)propanoic acid	C6H9N3O2; C6H9N3O2	Carboxylic acids and derivatives; Carboxylic acids and derivatives	Amino acids, peptides, and analogues; Amino acids, peptides, and analogues
154.881
154.928
154.999	2,5-Furandicarboxylic acid; Methyl phenyl disulfide	C6H4O5; C7H8S2	Furans; Benzene and substituted derivatives	Furoic acid and derivatives;
155.048
155.065
155.866
156.908
157.001
157.064
158.005
158.037
158.067
158.847
158.905
158.944
158.998
159.006
159.062
159.948
160.002
160.842
160.941
160.949
160.999
161.005
161.046	2-Hydroxyadipic acid; 3-Hydroxyadipic acid; 3-Hydroxymethylglutaric acid; 2(R)-Hydroxyadipic acid; Levoglucosan; D-1-Deoxy-erythro-hexo-2,3-diulose; Diethyl dicarbonate; D-1,5-Anhydrofructose; 3-Methyl-3-hydroxypentanedioate; 2-Hydroxy-2-ethylsuccinic acid	C6H10O5; C6H10O5; C6H10O5; C6H10O5; C6H10O5; C6H10O5; C6H10O5; C6H10O5; C6H10O5; C6H10O5	Fatty Acyls; Hydroxy acids and derivatives; Fatty Acyls; Fatty Acyls; Oxepanes; Organooxygen compounds; Organic carbonic acids and derivatives; Oxanes; Fatty Acyls; Fatty Acyls	Fatty acids and conjugates; Medium-chain hydroxy acids and derivatives; Fatty acids and conjugates; Fatty acids and conjugates; ; Carbohydrates and carbohydrate conjugates; ; ; Fatty acids and conjugates; Fatty acids and conjugates
161.987	Acesulfame	C4H5NO4S	Organic sulfuric acids and derivatives
162.049
162.839
162.96
162.999
163.061	L-Fucose; Rhamnose; 1,5-Anhydrosorbitol; Beta-D-Fucose; 3-Deoxyfructose; L-Rhamnulose; 2-Deoxygalactopyranose; D-Fucose; 2-O-Methyl-D-xylose; Alpha-L-fucose; beta-L-fucose; L-Fuculose; 2-Deoxyglucose; L-Fucose-1P; 6-methyloxane-2,3,4,5-tetrol	C6H12O5; C6H12O5; C6H12O5; C6H12O5; C6H12O5; C6H12O5; C6H12O5; C6H12O5; C6H12O5; C6H12O5; C6H12O5; C6H12O5; C6H12O5; C6H12O5; C6H12O5	Organooxygen compounds; Organooxygen compounds; Organooxygen compounds; Organooxygen compounds; Fatty Acyls; Fatty Acyls; Organooxygen compounds; Organooxygen compounds; Organooxygen compounds; Organooxygen compounds; Organooxygen compounds; Fatty Acyls; Fatty Acyls; Organooxygen compounds; Organooxygen compounds	Carbohydrates and carbohydrate conjugates; Carbohydrates and carbohydrate conjugates; Carbohydrates and carbohydrate conjugates; Carbohydrates and carbohydrate conjugates; Fatty alcohols; Fatty alcohols; Carbohydrates and carbohydrate conjugates; Carbohydrates and carbohydrate conjugates; Carbohydrates and carbohydrate conjugates; Carbohydrates and carbohydrate conjugates; Carbohydrates and carbo…
163.84
163.964
164.039	Methionine sulfoxide; Ethiin	C5H11NO3S; C5H11NO3S	Carboxylic acids and derivatives; Carboxylic acids and derivatives	Amino acids, peptides, and analogues; Amino acids, peptides, and analogues
164.072	L-Phenylalanine; 3-Pyridinebutanoic acid; Benzocaine; Norsalsolinol; Gentiatibetine; Ethyl 2-aminobenzoate; Methyl N-methylanthranilate; Benzyl glycinate; 4-Hydroxy-1-(3-pyridinyl)-1-butanone; 5-(3-Pyridyl)-2-hydroxytetrahydrofuran	C9H11NO2; C9H11NO2; C9H11NO2; C9H11NO2; C9H11NO2; C9H11NO2; C9H11NO2; C9H11NO2; C9H11NO2; C9H11NO2	Carboxylic acids and derivatives; Pyridines and derivatives; Benzene and substituted derivatives; Tetrahydroisoquinolines; Pyranopyridines; Benzene and substituted derivatives; Benzene and substituted derivatives; Carboxylic acids and derivatives; Organooxygen compounds; Pyridines and derivatives	Amino acids, peptides, and analogues; ; Benzoic acids and derivatives; ; ; Benzoic acids and derivatives; Benzoic acids and derivatives; Amino acids, peptides, and analogues; Carbonyl compounds;
164.836
164.964
165.015
165.056	3-(3-Hydroxyphenyl)propanoic acid; D-Phenyllactic acid; L-3-Phenyllactic acid; Phenyllactic acid; 4-Methoxyphenylacetic acid; Desaminotyrosine; 3-Phenoxypropionic acid; Homovanillin; Ethyl vanillin; Ethyl salicylate; 3,4-Dihydroxyphenylacetone; Guaicyl acetate; 3,4-Dimethoxybenzaldehyde; Ethylparaben; Methyl 2-methoxybenzoate; Methyl 4-methoxybenzoate; 3-(2-Hydroxyphenyl)propanoic acid; Ipomeanin…	C9H10O3; C9H10O3; C9H10O3; C9H10O3; C9H10O3; C9H10O3; C9H10O3; C9H10O3; C9H10O3; C9H10O3; C9H10O3; C9H10O3; C9H10O3; C9H10O3; C9H10O3; C9H10O3; C9H10O3; C9H10O3; C9H10O3; C9H10O3; C9H10O3; C9H10O3; C9H10O3; C9H10O3; C9H10O3; C9H10O3; C9H10O3; C9H10O3; C9H10O3; C9H10O3; C9H10O3; C9H10O3; C9H10O3; C9H10O3; C9H10O3; C9H10O3; C9H10O3; C9H10O3; C9H10O3; C9H10O3; C9H10O3	Phenylpropanoic acids; Phenylpropanoic acids; Phenylpropanoic acids; Phenylpropanoic acids; Phenol ethers; Phenylpropanoic acids; Benzene and substituted derivatives; Phenols; Organooxygen compounds; Benzene and substituted derivatives; Benzene and substituted derivatives; Phenol esters; Benzene and substituted derivatives; Benzene and substituted derivatives; Benzene and substituted derivatives;…	; ; ; ; Anisoles; ; 3-phenoxypropionic acids; Methoxyphenols; Carbonyl compounds; Benzoic acids and derivatives; Phenylpropanes; ; Methoxybenzenes; Benzoic acids and derivatives; Benzoic acids and derivatives; Benzoic acids and derivatives; ; Ketones; Benzyloxycarbonyls; Carbonyl compounds; Fatty acid esters; ; Anisoles; Methoxybenzenes; Beta hydroxy acids and derivatives; ; Methoxyphenols; Metho…
165.075	3-(4-Methyl-3-pentenyl)thiophene	C10H14S	Heteroaromatic compounds
165.092	Perillic acid; Wine lactone; 6-Pentyl-2H-pyran-2-one; 2-tert-Butyl-1,4-benzenediol; 2-Methoxy-4-propylphenol; Pentyl 2-furyl ketone; 1,1-Dimethoxy-2-phenylethane; alpha-Teresantalic acid; Epinepetalactone; 2,4,7-Decatrienoic acid; Perilla ketone; Marmelolactone A; Isomintlactone; 1,4-Epidioxy-p-mentha-2,8-diene; 1,2:3,4-Diepoxy-p-menth-8-ene; 5-Hydroxy-p-mentha-6,8-dien-2-one; 2-Hydroxy-p-mentha-…	C10H14O2; C10H14O2; C10H14O2; C10H14O2; C10H14O2; C10H14O2; C10H14O2; C10H14O2; C10H14O2; C10H14O2; C10H14O2; C10H14O2; C10H14O2; C10H14O2; C10H14O2; C10H14O2; C10H14O2; C10H14O2; C10H14O2; C10H14O2; C10H14O2; C10H14O2; C10H14O2; C10H14O2; C10H14O2	Prenol lipids; Benzofurans; Pyrans; Benzene and substituted derivatives; Phenols; Carbonyl compounds; Benzene and substituted derivatives; Prenol lipids; Prenol lipids; Fatty Acyls; Carbonyl compounds; Lactones; Benzofurans; Dioxanes; Oxepanes; Prenol lipids; Prenol lipids; Oxepanes; Oxepanes; Benzene and substituted derivatives; Lactones; Prenol lipids; Benzene and substituted derivatives; Benze…	Monoterpenoids; ; Pyranones and derivatives; Phenylpropanes; Methoxyphenols; Ketones; ; Monoterpenoids; Terpene lactones; Fatty acids and conjugates; Ketones; Gamma butyrolactones; ; 1,2-dioxanes; ; Monoterpenoids; Monoterpenoids; ; ; Methoxybenzenes; Gamma butyrolactones; Monoterpenoids; Phenylpropanes; Methoxybenzenes; Anisoles
166.014	Urate radical	C5H3N4O3	Imidazopyrimidines	Purines and purine derivatives
166.018	Homocysteinesulfinic acid; N-Acetyltaurine	C4H9NO4S; C4H9NO4S	Carboxylic acids and derivatives; Organic sulfonic acids and derivatives	Amino acids, peptides, and analogues; Organosulfonic acids and derivatives
166.957
167.021	Uric acid	C5H4N4O3	Imidazopyrimidines	Purines and purine derivatives
167.03
167.108	trans-4,5-epoxy-2(E)-decenal; Ethyl (4Z)-4,7-octadienoate; Methyl octynecarboxylate; (+/-)-Dihydromintlactone; 2,4-Hexadienyl butyrate; 2,4-Hexadienyl isobutyrate; cis-3-Hexenyl crotonate; (+/-)-2-(5-Methyl-5-vinyltetrahydrofuran-2-yl)propionaldehyde; (-)-(Z)-Tetrahydro-6-(2-pentenyl)-2H-pyran-2-one; 5,6-Dihydro-6-pentyl-2H-pyran-2-one; 6-Hydroxy-2,6-dimethyl-2,7-octadien-4-one; Epoxyartemisia ke…	C10H16O2; C10H16O2; C10H16O2; C10H16O2; C10H16O2; C10H16O2; C10H16O2; C10H16O2; C10H16O2; C10H16O2; C10H16O2; C10H16O2; C10H16O2; C10H16O2; C10H16O2; C10H16O2; C10H16O2; C10H16O2; C10H16O2; C10H16O2	Organooxygen compounds; Fatty Acyls; Fatty Acyls; Benzofurans; Fatty Acyls; Carboxylic acids and derivatives; Fatty Acyls; Oxolanes; Lactones; Pyrans; Prenol lipids; Organooxygen compounds; Dioxanes; Prenol lipids; Oxanes; Prenol lipids; Prenol lipids; Prenol lipids; Lactones; Lactones	Carbonyl compounds; Fatty acid esters; Fatty acid esters; ; Fatty acid esters; Carboxylic acid derivatives; Fatty acid esters; ; Delta valerolactones; Pyranones and derivatives; Monoterpenoids; Carbonyl compounds; 1,2-dioxanes; Terpene lactones; ; Monoterpenoids; Monoterpenoids; Monoterpenoids; ; Gamma butyrolactones
167.837
167.961
168.025
168.028
168.836
168.962
168.965
168.973
169.012
169.048
169.066	Methyl beta-naphthyl ketone; 2-Biphenylol; Diphenyl ether	C12H10O; C12H10O; C12H10O	Naphthalenes; Benzene and substituted derivatives; Benzene and substituted derivatives	; Biphenyls and derivatives; Diphenylethers
169.123	cis-4-Decenoic acid; trans-Dec-2-enoic acid; 8-Methylnonenoate; 5Z-Octenyl acetate; Methyl (xi)-3-nonenoate; (ֲ±)-6-Methyl-5-hepten-2-yl acetate; 3-Decenoic acid; 9-Decenoic acid; 2-Octenyl acetate; Cyclohexylethyl acetate; Linalool oxide (trans-pyranoid); Linalool oxide III; 4-Hydroxy-2,6-dimethyl-7-octen-3-one; Ethyl 3-octenoate; 2-Methylbutyl 3-methyl-2-butenoate; 1-Octen-3-yl acetate; 6-Decan…	C10H18O2; C10H18O2; C10H18O2; C10H18O2; C10H18O2; C10H18O2; C10H18O2; C10H18O2; C10H18O2; C10H18O2; C10H18O2; C10H18O2; C10H18O2; C10H18O2; C10H18O2; C10H18O2; C10H18O2; C10H18O2; C10H18O2; C10H18O2; C10H18O2; C10H18O2; C10H18O2; C10H18O2; C10H18O2; C10H18O2; C10H18O2; C10H18O2; C10H18O2; C10H18O2; C10H18O2; C10H18O2; C10H18O2; C10H18O2; C10H18O2; C10H18O2; C10H18O2; C10H18O2; C10H18O2; C10H18O2;…	Purine nucleotides; Fatty Acyls; Fatty Acyls; Fatty Acyls; Fatty Acyls; Carboxylic acids and derivatives; Fatty Acyls; Fatty Acyls; Fatty Acyls; Carboxylic acids and derivatives; Oxanes; Oxanes; Organooxygen compounds; Fatty Acyls; Fatty Acyls; Carboxylic acids and derivatives; Lactones; Fatty Acyls; Fatty Acyls; Fatty Acyls; Carbonyl compounds; Fatty Acyls; Oxanes; Prenol lipids; Tetrahydrofuran…	Purine nucleotide sugars; Fatty acids and conjugates; Fatty acids and conjugates; Fatty alcohol esters; Fatty acid esters; Carboxylic acid derivatives; Fatty acids and conjugates; Fatty acids and conjugates; Fatty alcohol esters; Carboxylic acid derivatives; ; ; Carbonyl compounds; Fatty acid esters; Fatty acid esters; Carboxylic acid derivatives; ; Fatty acid esters; Fatty acid esters; Fatty aci…
169.834
170.069
170.074
170.833
172.04	Quinaldic acid; 1-nitronaphthalene	C10H7NO2; C10H7NO2	Quinolines and derivatives; Naphthalenes	Quinoline carboxylic acids; Nitronaphthalenes
172.83
172.991	Phenol sulphate	C6H6O4S	Organic sulfuric acids and derivatives	Arylsulfates
173.009	cis-Aconitic acid; trans-Aconitic acid; Dehydroascorbic acid; Dehydroascorbide(1-)	C6H6O6; C6H6O6; C6H6O6; C6H6O6	Carboxylic acids and derivatives; Carboxylic acids and derivatives; Lactones; Dihydrofurans	Tricarboxylic acids and derivatives; Tricarboxylic acids and derivatives; Gamma butyrolactones; Furanones
173.104	L-Arginine; D-Arginine	C6H14N4O2; C6H14N4O2	Carboxylic acids and derivatives; Carboxylic acids and derivatives	Amino acids, peptides, and analogues; Amino acids, peptides, and analogues
173.987
173.991
173.995
174.013
174.918
174.978
174.987
174.996
175.013
176.044
176.91
176.993
177.04	Gluconolactone; 2-Keto-3-deoxy-D-gluconic acid; 3-Keto-b-D-galactose; Galactonolactone; L-Gulonolactone; D-Arabino-hexos-2-ulose	C6H10O6; C6H10O6; C6H10O6; C6H10O6; C6H10O6; C6H10O6	Organooxygen compounds; Keto acids and derivatives; Organooxygen compounds; Lactones; Lactones; Carbonyl compounds	Carbohydrates and carbohydrate conjugates; Medium-chain keto acids and derivatives; Carbohydrates and carbohydrate conjugates; ; Gamma butyrolactones; Aldehydes
177.845
178.051	Hippuric acid; 3-Succinoylpyridine; Adrenochrome; Methyl n-formylanthranilate; 1-(4-Methoxyphenyl)-2-nitroethylene; N-benzoylglycinate	C9H9NO3; C9H9NO3; C9H9NO3; C9H9NO3; C9H9NO3; C9H9NO3	Benzene and substituted derivatives; Keto acids and derivatives; Indoles and derivatives; Benzene and substituted derivatives; Benzene and substituted derivatives; Benzene and substituted derivatives	Benzoic acids and derivatives; Gamma-keto acids and derivatives; ; Benzoic acids and derivatives; Phenol ethers; Benzoic acids and derivatives
178.06
178.907
178.934
179.009
179.056	D-Glucose; D-Galactose; D-Mannose; myo-Inositol; 3-Deoxyarabinohexonic acid; Beta-D-Glucose; D-Fructose; Allose; L-Sorbose; Alpha-D-Glucose; D-Tagatose; Beta-D-Galactose; scyllo-Inositol; L-Gulose; Dihydroxyacetone (dimer); L-Galactose; Levoinositol; Alpha-D-Glucopyranoside; muco-Inositol; D-Glucopyranoside; Glycoprotein-phospho-D-mannose; Fructose-1P; 2,5-bis(hydroxymethyl)oxolane-2,3,4-triol; e…	C6H12O6; C6H12O6; C6H12O6; C6H12O6; C6H12O6; C6H12O6; C6H12O6; C6H12O6; C6H12O6; C6H12O6; C6H12O6; C6H12O6; C6H12O6; C6H12O6; C6H12O6; C6H12O6; C6H12O6; C6H12O6; C6H12O6; C6H12O6; C6H12O6; C6H12O6; C6H12O6; C6H12O6; C6H12O6; C6H12O6; C6H12O6; C6H12O6	Organooxygen compounds; Organooxygen compounds; Organooxygen compounds; Organooxygen compounds; Hydroxy acids and derivatives; Organooxygen compounds; Organooxygen compounds; Organooxygen compounds; Organooxygen compounds; Organooxygen compounds; Organooxygen compounds; Organooxygen compounds; Organooxygen compounds; Organooxygen compounds; Dioxanes; Organooxygen compounds; Organooxygen compounds…	Carbohydrates and carbohydrate conjugates; Carbohydrates and carbohydrate conjugates; Carbohydrates and carbohydrate conjugates; Alcohols and polyols; Medium-chain hydroxy acids and derivatives; Carbohydrates and carbohydrate conjugates; Carbohydrates and carbohydrate conjugates; Carbohydrates and carbohydrate conjugates; Carbohydrates and carbohydrate conjugates; Carbohydrates and carbohydrate c…
179.067
179.842
180.059
180.067	L-Tyrosine; 4-Hydroxy-4-(3-pyridyl)-butanoic acid; L-Threo-3-Phenylserine; Beta-Tyrosine; o-Tyrosine; Meta-Tyrosine; 4,6,7-Trihydroxy-1,2,3,4-tetrahydroisoquinoline	C9H11NO3; C9H11NO3; C9H11NO3; C9H11NO3; C9H11NO3; C9H11NO3; C9H11NO3	Carboxylic acids and derivatives; Pyridines and derivatives; Carboxylic acids and derivatives; Carboxylic acids and derivatives; Carboxylic acids and derivatives; Carboxylic acids and derivatives; Tetrahydroisoquinolines	Amino acids, peptides, and analogues; ; Amino acids, peptides, and analogues; Amino acids, peptides, and analogues; Amino acids, peptides, and analogues; Amino acids, peptides, and analogues;
180.926
180.965
180.989
181
181.009
181.051	Homovanillic acid; Isohomovanillic acid; 3,4-Dihydroxyhydrocinnamic acid; Hydroxyphenyllactic acid; 3-(3-Hydroxyphenyl)-3-hydroxypropanoic acid; 3-Methoxy-4-hydroxyphenylglycolaldehyde; 3-Hydroxyphenyllactate; 2,6-Dimethoxybenzoic acid; 2',6'-Dihydroxy-4'-methoxyacetophenone; (ֲ±)-2-Hydroxy-3-(2-hydroxyphenyl)propanoic acid; Maltol propionate; 2',4'-Dihydroxy-6'-methoxyacetophenone; 3,4-Dimethoxy…	C9H10O4; C9H10O4; C9H10O4; C9H10O4; C9H10O4; C9H10O4; C9H10O4; C9H10O4; C9H10O4; C9H10O4; C9H10O4; C9H10O4; C9H10O4; C9H10O4; C9H10O4; C9H10O4; C9H10O4; C9H10O4; C9H10O4; C9H10O4; C9H10O4; C9H10O4; C9H10O4; C9H10O4; C9H10O4; C9H10O4; C9H10O4; C9H10O4; C9H10O4	Phenols; Phenols; Phenylpropanoic acids; Phenylpropanoic acids; Phenylpropanoic acids; Phenols; Phenylpropanoic acids; Benzene and substituted derivatives; Organooxygen compounds; Phenylpropanoic acids; Pyrans; Organooxygen compounds; Benzene and substituted derivatives; Hydroxy acids and derivatives; Phenylpropanoic acids; Phenylpropanoic acids; Phenols; Prenol lipids; Phenylpropanoic acids; Ben…	Methoxyphenols; Methoxyphenols; ; ; ; Methoxyphenols; ; Benzoic acids and derivatives; Carbonyl compounds; ; Pyranones and derivatives; Carbonyl compounds; Benzoic acids and derivatives; Beta hydroxy acids and derivatives; ; ; Methoxyphenols; Quinone and hydroquinone lipids; ; Benzoic acids and derivatives; ; Methoxyphenols; Anisoles; ; ; ; Anisoles; ; Benzoic acids and derivatives
181.072	Galactitol; Sorbitol; Mannitol; L-Iditol	C6H14O6; C6H14O6; C6H14O6; C6H14O6	Organooxygen compounds; Organooxygen compounds; Organooxygen compounds; Organooxygen compounds	Carbohydrates and carbohydrate conjugates; Carbohydrates and carbohydrate conjugates; Carbohydrates and carbohydrate conjugates; Carbohydrates and carbohydrate conjugates
181.082
181.839
181.93
182.046	4-Pyridoxic acid	C8H9NO4	Pyridines and derivatives	Pyridinecarboxylic acids and derivatives
182.086
182.923
182.931
182.989
183.025
183.139	(Z)-3-Methyl-3-decenoic acid; (Z)-3-Methyl-4-decenoic acid; trans-2-Hexyl-1-cyclopropaneacetic acid; Ethyl (E)-2-nonenoate; Ethyl 3-cyclohexylpropionate; cis-3-Hexenyl pentanoate; 2,3-Undecanedione; (E)-3-Heptenyl 2-methylpropanoate; 3-Hexenyl 2-methylbutyrate; Methyl 2-decenoate; 6-Methyl-5-hepten-2-one propyleneglycol acetal; cis-3-Octenyl propionate; Pent-2-enyl hexanoate; Prenyl caproate; tra…	C11H20O2; C11H20O2; C11H20O2; C11H20O2; C11H20O2; C11H20O2; C11H20O2; C11H20O2; C11H20O2; C11H20O2; C11H20O2; C11H20O2; C11H20O2; C11H20O2; C11H20O2; C11H20O2; C11H20O2; C11H20O2; C11H20O2; C11H20O2; C11H20O2; C11H20O2; C11H20O2; C11H20O2; C11H20O2; C11H20O2; C11H20O2; C11H20O2; C11H20O2; C11H20O2; C11H20O2; C11H20O2	Fatty Acyls; Fatty Acyls; Carboxylic acids and derivatives; Fatty Acyls; Fatty Acyls; Fatty Acyls; Organooxygen compounds; Carboxylic acids and derivatives; Fatty Acyls; Fatty Acyls; Dioxolanes; Fatty Acyls; Fatty Acyls; Fatty Acyls; Fatty Acyls; Fatty Acyls; Fatty Acyls; Fatty Acyls; Fatty Acyls; Lactones; Lactones; Carboxylic acids and derivatives; Fatty Acyls; Prenol lipids; Lactones; Fatty Ac…	Fatty acids and conjugates; Fatty acids and conjugates; Carboxylic acids; Fatty acid esters; Fatty acid esters; Fatty acid esters; Carbonyl compounds; Carboxylic acid derivatives; Fatty acid esters; Fatty acid esters; 1,3-dioxolanes; Fatty alcohol esters; Fatty acid esters; Fatty acid esters; Fatty acid esters; Fatty alcohol esters; Fatty acids and conjugates; Fatty acid esters; Fatty acid esters…
184.028
184.968
185.029
185.057	Pyroglutamylglycine	C7H10N2O4	Carboxylic acids and derivatives	Amino acids, peptides, and analogues
185.079
185.097	(E)-2-Tridecene-4,6,8-triyn-1-ol; (all-E)-3,5,7-Tridecatriene-9,11-diyn-1-ol	C13H14O; C13H14O	Fatty Acyls; Fatty Acyls	Fatty alcohols; Fatty alcohols
185.118	3-Oxodecanoic acid; Ethyl (3R,5Z)-3-hydroxy-5-octenoate; 3-Hydroxy-5Z-octenyl acetate; (1S,2S,4S,5R)-1,8-Epoxy-p-menthane-2,5-diol; 6-Methyl-2-methylene-6-octene-1,3,8-triol; (1beta,2beta,5beta)-p-Menth-3-ene-1,2,5-triol; (E)-10-Hydroxy-8-decenoic acid; 6-Hexyl-1,4-dioxan-2-one; 5-Hexyl-1,4-dioxan-2-one; 2-Methylbutyl 3-hydroxy-2-methylidenebutanoate; 3-Methylbutyl 3-hydroxy-2-methylidenebutanoat…	C10H18O3; C10H18O3; C10H18O3; C10H18O3; C10H18O3; C10H18O3; C10H18O3; C10H18O3; C10H18O3; C10H18O3; C10H18O3; C10H18O3; C10H18O3	Keto acids and derivatives; Fatty Acyls; Fatty Acyls; Oxanes; Fatty Acyls; Prenol lipids; Hydroxy acids and derivatives; Dioxanes; Dioxanes; Hydroxy acids and derivatives; Hydroxy acids and derivatives; Oxanes; Prenol lipids	Medium-chain keto acids and derivatives; Fatty alcohols; Fatty alcohol esters; ; Fatty alcohols; Monoterpenoids; Medium-chain hydroxy acids and derivatives; 1,4-dioxanes; 1,4-dioxanes; Beta hydroxy acids and derivatives; Beta hydroxy acids and derivatives; ; Monoterpenoids
185.971
186.972
187.007	p-Cresol sulfate; Benzyl sulfate	C7H8O4S; C7H8O4S	Organic sulfuric acids and derivatives; Benzene and substituted derivatives	Arylsulfates;
187.134	3-Hydroxycapric acid; (R)-3-Hydroxydecanoic acid; 9-Hydroxydecanoic acid; (1R,2R,4R,8R)-p-Menthane-2,8,9-triol; 7-Methyl-3-methylene-1,6,7-octanetriol; cis-p-Menthane-1,7,8-triol; 2,6-Dimethyl-7-octene-2,3,6-triol; (1S,2S,4R,8R)-p-Menthane-1,2,9-triol; 2-Hexyl-1,3-dioxan-5-ol; 2-Hexyl-1,3-dioxolane-4-methanol; (1R,2R,4S)-p-Menthane-1,2,8-triol; xi-5-Hydroxydecanoic acid; Ethyl (ֲ±)-3-hydroxyoctan…	C10H20O3; C10H20O3; C10H20O3; C10H20O3; C10H20O3; C10H20O3; C10H20O3; C10H20O3; C10H20O3; C10H20O3; C10H20O3; C10H20O3; C10H20O3; C10H20O3	Hydroxy acids and derivatives; Hydroxy acids and derivatives; Hydroxy acids and derivatives; Prenol lipids; Fatty Acyls; Prenol lipids; Fatty Acyls; Prenol lipids; Dioxanes; Glycerolipids; Prenol lipids; Fatty Acyls; Fatty Acyls;	Medium-chain hydroxy acids and derivatives; Medium-chain hydroxy acids and derivatives; Medium-chain hydroxy acids and derivatives; Monoterpenoids; Fatty alcohols; Monoterpenoids; Fatty alcohols; Monoterpenoids; 1,3-dioxanes; Glycerol ethers; Monoterpenoids; Fatty acids and conjugates; Fatty alcohols;
188.002	Lanthionine ketimine; 2-aminophenol sulphate	C6H7NO4S; C6H7NO4S	Carboxylic acids and derivatives; Organic sulfuric acids and derivatives	Amino acids, peptides, and analogues; Arylsulfates
188.007
188.011
188.072	Indole-3-propionic acid; Phensuximide; Indole-3-methyl acetate	C11H11NO2; C11H11NO2; C11H11NO2	Indoles and derivatives; Pyrrolidines; Indoles and derivatives	Indolyl carboxylic acids and derivatives; Phenylpyrrolidines; Indolyl carboxylic acids and derivatives
188.939
188.986	Pyrocatechol sulfate; Hydroquinone sulfate	C6H6O5S; C6H6O5S	Organic sulfuric acids and derivatives; Organic sulfuric acids and derivatives	Arylsulfates; Arylsulfates
189.003
189.011
189.04	3-Dehydroquinate; 2-Hydroxy-2-(2-oxopropyl)butanedioic acid; 2-O-Methylascorbic acid	C7H10O6; C7H10O6; C7H10O6	Alcohols and polyols; Keto acids and derivatives; Dihydrofurans	Cyclic alcohols and derivatives; Medium-chain keto acids and derivatives; Furanones
189.943
189.99
190.007
190.879
190.944
190.955
191.02	Citric acid; Isocitric acid; D-threo-Isocitric acid; Diketogulonic acid; 2,3-Diketo-L-gulonate; (1R,2R)-Isocitric acid; D-Glucaro-1,4-lactone; 2,3-diketogulonate	C6H8O7; C6H8O7; C6H8O7; C6H8O7; C6H8O7; C6H8O7; C6H8O7; C6H8O7	Carboxylic acids and derivatives; Carboxylic acids and derivatives; Carboxylic acids and derivatives; Organooxygen compounds; Organooxygen compounds; Carboxylic acids and derivatives; Lactones; Organooxygen compounds	Tricarboxylic acids and derivatives; Tricarboxylic acids and derivatives; Tricarboxylic acids and derivatives; Carbohydrates and carbohydrate conjugates; Carbohydrates and carbohydrate conjugates; Tricarboxylic acids and derivatives; Gamma butyrolactones; Carbohydrates and carbohydrate conjugates
192.023
192.876
192.988
193.024
193.123	4-Hydroxypropofol; (S,Z)-Lyratol acetate; Hexylresorcinol; Neocnidilide; (ֲ±)-Myrtenyl acetate; Ethyl (2E,4E,7Z)-Decatrienoate; Ethyl (2E,4Z,7Z)-Decatrienoate; (2S,4R)-p-Mentha-1(7),5-dien-2-ol acetate; (S)-p-Mentha-1,8-dien-10-yl acetate; Perillyl acetate; (R)-2-Acetoxy-p-mentha-1,8-diene; Carvyl acetate; Menthadienyl acetate; 8-Ocimenyl acetate; 1-(2-Furanyl)-1-octanone; (S)-Neolyratyl acetate;…	C12H18O2; C12H18O2; C12H18O2; C12H18O2; C12H18O2; C12H18O2; C12H18O2; C12H18O2; C12H18O2; C12H18O2; C12H18O2; C12H18O2; C12H18O2; C12H18O2; C12H18O2; C12H18O2; C12H18O2; C12H18O2	Benzene and substituted derivatives; Carboxylic acids and derivatives; Benzene and substituted derivatives; Lactones; Prenol lipids; Fatty Acyls; Fatty Acyls; Prenol lipids; Prenol lipids; Prenol lipids; Prenol lipids; Prenol lipids; Prenol lipids; Fatty Acyls; Organooxygen compounds; Carboxylic acids and derivatives; Benzene and substituted derivatives; Phenol ethers	Cumenes; Carboxylic acid derivatives; Phenols and derivatives; Gamma butyrolactones; Monoterpenoids; Fatty acid esters; Fatty acid esters; Monoterpenoids; Monoterpenoids; Monoterpenoids; Monoterpenoids; Monoterpenoids; Monoterpenoids; Fatty alcohol esters; Carbonyl compounds; Carboxylic acid derivatives; ; Anisoles
194.027
194.046	Salicyluric acid; Dopaquinone; 4-Carboxyphenylglycine; Alpha-Hydroxyhippuric acid; Leucodopachrome; 3-Hydroxyhippuric acid; 4-Hydroxyhippuric acid; 2-Hydroxy-6,7-dimethoxybenzoxazole; 2-Hydroxy-7-methoxy-2H-1,4-benzoxazin-3(4H)-one; L-Dopaquinone; N-acetyl-5-aminosalicylic acid	C9H9NO4; C9H9NO4; C9H9NO4; C9H9NO4; C9H9NO4; C9H9NO4; C9H9NO4; C9H9NO4; C9H9NO4; C9H9NO4; C9H9NO4	Benzene and substituted derivatives; Carboxylic acids and derivatives; Carboxylic acids and derivatives; Benzene and substituted derivatives; Indoles and derivatives; Benzene and substituted derivatives; Benzene and substituted derivatives; Benzoxazoles; Benzoxazines; Carboxylic acids and derivatives; Benzene and substituted derivatives	Benzoic acids and derivatives; Amino acids, peptides, and analogues; Amino acids, peptides, and analogues; Benzoic acids and derivatives; Indolecarboxylic acids and derivatives; Benzoic acids and derivatives; Benzoic acids and derivatives; Benzoxazolones; Benzoxazinones; Amino acids, peptides, and analogues; Benzoic acids and derivatives
194.873
195.052	1,3-Dimethyluric acid; 3,7-Dimethyluric acid; 1,9-Dimethyluric acid; 7,9-Dimethyluric acid; 1,7-Dimethyluric acid; 3,9-Dimethyluric acid	C7H8N4O3; C7H8N4O3; C7H8N4O3; C7H8N4O3; C7H8N4O3; C7H8N4O3	Imidazopyrimidines; Imidazopyrimidines; Imidazopyrimidines; Imidazopyrimidines; Imidazopyrimidines; Imidazopyrimidines	Purines and purine derivatives; Purines and purine derivatives; Purines and purine derivatives; Purines and purine derivatives; Purines and purine derivatives; Purines and purine derivatives
195.086
195.811
196.811
196.9
197.031	Nitrofurazone	C6H6N4O4	Furans	Nitrofurans
197.068	5-Acetylamino-6-amino-3-methyluracil; 6-amino-5[N-methylformylamino]-1-methyluracil	C7H10N4O3; C7H10N4O3	Organonitrogen compounds; Organonitrogen compounds	N-arylamides; N-arylamides
197.155	5Z-Dodecenoic acid; trans-Dodec-2-enoic acid; Methyl 10-undecenoate; Allyl nonanoate; xi-Dihydro-5-octyl-2(3H)-furanone; cis-4-Decenyl acetate; 2,6-Dimethyl-5-heptenal propyleneglycol acetal; 11-Dodecenoic acid; cis-3-Hexenyl hexanoate; (ֲ±)-Citronellyl acetate; Citronellyl acetate; 5,5-Dibutyl-4,5-dihydro-2(3H)furanone; Rhodinyl acetate; Methyl 9-undecenoate; Ethyl 2-decenoate; 1-Ethenylhexyl bu…	C12H22O2; C12H22O2; C12H22O2; C12H22O2; C12H22O2; C12H22O2; C12H22O2; C12H22O2; C12H22O2; C12H22O2; C12H22O2; C12H22O2; C12H22O2; C12H22O2; C12H22O2; C12H22O2; C12H22O2; C12H22O2; C12H22O2; C12H22O2; C12H22O2; C12H22O2; C12H22O2; C12H22O2; C12H22O2; C12H22O2; C12H22O2; C12H22O2	Fatty Acyls; Fatty Acyls; Fatty Acyls; Fatty Acyls; Lactones; Fatty Acyls; Dioxolanes; Fatty Acyls; Fatty Acyls; Fatty Acyls; Fatty Acyls; Lactones; Fatty Acyls; Fatty Acyls; Fatty Acyls; Fatty Acyls; Lactones; Lactones; Fatty Acyls; Fatty Acyls; ; Fatty Acyls; Fatty Acyls; Fatty Acyls; Fatty Acyls; Prenol lipids; Prenol lipids; Prenol lipids	Fatty acids and conjugates; Fatty acids and conjugates; Fatty acid esters; Fatty acid esters; Gamma butyrolactones; Fatty alcohol esters; 1,3-dioxolanes; Fatty acids and conjugates; Fatty acid esters; Fatty alcohol esters; Fatty alcohol esters; Gamma butyrolactones; Fatty alcohol esters; Fatty acid esters; Fatty acid esters; Fatty acid esters; Delta valerolactones; Gamma butyrolactones; Fatty alc…
197.808
198.808
198.892
198.984
198.999	Sevoflurane	C4H3F7O	Organooxygen compounds	Ethers
199.007	4-Vinylphenol sulfate; (3-ethenylphenyl)oxidanesulfonic acid	C8H8O4S; C8H8O4S	Organic sulfuric acids and derivatives; Organic sulfuric acids and derivatives	Arylsulfates; Arylsulfates
199.038
199.048
199.17	Dodecanoic acid; Ethyl decanoate; 2-Heptyl butyrate; Nonanal propyleneglycol acetal; Hexyl hexanoate; Isopropyl nonanoate; Octyl butanoate; Octyl 2-methylpropanoate; (R)-Dihydrocitronellol acetate; Pentyl heptanoate; Decyl acetate; Isobutyl octanoate	C12H24O2; C12H24O2; C12H24O2; C12H24O2; C12H24O2; C12H24O2; C12H24O2; C12H24O2; C12H24O2; C12H24O2; C12H24O2; C12H24O2	Fatty Acyls; Fatty Acyls; Fatty Acyls; Dioxolanes; Fatty Acyls; Fatty Acyls; Fatty Acyls; Fatty Acyls; Fatty Acyls; Fatty Acyls; Fatty Acyls; Fatty Acyls	Fatty acids and conjugates; Fatty acid esters; Fatty acid esters; 1,3-dioxolanes; Fatty acid esters; Fatty acid esters; Fatty alcohol esters; Fatty alcohol esters; Fatty alcohol esters; Fatty acid esters; Fatty alcohol esters; Fatty acid esters
199.805
199.895
200.01
200.806
200.889
200.991
201.023	4-ethylphenylsulfate; 3-ethylphenyl Sulfate	C8H10O4S; C8H10O4S	Organic sulfuric acids and derivatives; Organic sulfuric acids and derivatives	Arylsulfates; Arylsulfates
201.039
201.802
201.893
202.887
202.992
203.002	O-methoxycatechol-O-sulphate	C7H8O5S	Organic sulfuric acids and derivatives	Arylsulfates
203.083	L-Tryptophan; D-Tryptophan; 3-Hydroxymethylantipyrine; Ethotoin; (ֲ±)-Tryptophan; Nirvanol; 4-Hydroxyantipyrine; S-nirvanol	C11H12N2O2; C11H12N2O2; C11H12N2O2; C11H12N2O2; C11H12N2O2; C11H12N2O2; C11H12N2O2; C11H12N2O2	Indoles and derivatives; Indoles and derivatives; Azoles; Azolidines; Indoles and derivatives; Azolidines; Azoles; Azolidines	Indolyl carboxylic acids and derivatives; Indolyl carboxylic acids and derivatives; Pyrazoles; Imidazolidines; Indolyl carboxylic acids and derivatives; Imidazolidines; Pyrazoles; Imidazolidines
203.799
204.005
204.066	Indolelactic acid; 5-Methoxyindoleacetate; Cinnamoylglycine; Edulitine; Methyl 1-methoxy-1H-indole-3-carboxylate; 3-Indolehydracrylic acid	C11H11NO3; C11H11NO3; C11H11NO3; C11H11NO3; C11H11NO3; C11H11NO3	Indoles and derivatives; Indoles and derivatives; Carboxylic acids and derivatives; Quinolines and derivatives; Indoles and derivatives; Indoles and derivatives	Indolyl carboxylic acids and derivatives; Indolyl carboxylic acids and derivatives; Amino acids, peptides, and analogues; Quinolones and derivatives; Indolecarboxylic acids and derivatives; Indolyl carboxylic acids and derivatives
204.086
204.913
204.981	5-Sulfoxymethylfurfural; Pyrogallol-1-O-sulphate; Pyrogallol-2-O-sulphate	C6H6O6S; C6H6O6S; C6H6O6S	Organooxygen compounds; Organic sulfuric acids and derivatives; Organic sulfuric acids and derivatives	Carbonyl compounds; Arylsulfates; Arylsulfates
205.007
206.01
206.911
207.011
208.02
208.846
208.921
209.004
210.842
210.918
212.002	Indoxyl sulfate	C8H7NO4S	Organic sulfuric acids and derivatives	Arylsulfates
212.887
213.002
213.022	{[(2E)-3-phenylprop-2-en-1-yl]oxy}sulfonic acid	C9H10O4S	Benzene and substituted derivatives	Styrenes
214.005
214.866
214.884
215.003	(5-ethenyl-2-hydroxyphenyl)oxidanesulfonic acid	C8H8O5S	Organic sulfuric acids and derivatives	Arylsulfates
215.033
216.036
216.863
216.981	5-Sulfosalicylic acid; 3-hydroxybenzoic acid-3-O-sulphate; 4-hydroxybenzoic acid-4-O-sulphate	C7H6O6S; C7H6O6S; C7H6O6S	Benzene and substituted derivatives; Organic sulfuric acids and derivatives; Organic sulfuric acids and derivatives	Benzenesulfonic acids and derivatives; Arylsulfates; Arylsulfates
217.03
217.047
218.033
218.86
218.95
218.997
219.034	1-Propenyl 1-(1-propenylthio)propyl disulfide	C9H16S3	Thioethers	Thioenol ethers
219.045	N-Acetyl-S-(N-methylcarbamoyl)cysteine	C7H12N2O4S	Carboxylic acids and derivatives	Amino acids, peptides, and analogues
220.919
220.958
220.981	Acetazolamide	C4H6N4O3S2	Azoles	Thiadiazoles
222.915
222.973
223.006
223.129
223.134	Epoxyeremopetasinorol; Annuionone A; Annuionone C; 13-Oxo-9,11-tridecadienoic acid; Methyl jasmonate; (8alpha,10beta,11beta)-3-Hydroxy-4,15-dinor-1(5)-xanthen-12,8-olide; Octyl 2-furoate; Furfuryl octanoate; 3-Methylbutyl 2-furanbutanoate; 3-Methyl-5-pentyl-2-furanpropanoic acid	C13H20O3; C13H20O3; C13H20O3; C13H20O3; C13H20O3; C13H20O3; C13H20O3; C13H20O3; C13H20O3; C13H20O3	Oxanes; Oxepanes; Oxepanes; Fatty Acyls; Fatty Acyls; Lactones; Furans; Fatty Acyls; Fatty Acyls; Fatty Acyls	; ; ; Fatty acids and conjugates; Lineolic acids and derivatives; Gamma butyrolactones; Furoic acid derivatives; Fatty acid esters; Fatty acid esters; Fatty acids and conjugates
223.17	Goshuyic acid; Linalyl isobutyrate; Linalyl butyrate; Ethyl (2E,6Z)-dodecadienoate; alpha-Terpineol butanoate; Isobornyl isobutyrate; Terpinyl isobutyrate; Allyl undecylenate; 2-Propenyl cyclohexanepentanoate; Bornyl butyrate; Neryl butyrate; Geranyl 2-methylpropanoate	C14H24O2; C14H24O2; C14H24O2; C14H24O2; C14H24O2; C14H24O2; C14H24O2; C14H24O2; C14H24O2; C14H24O2; C14H24O2; C14H24O2	Fatty Acyls; Prenol lipids; Prenol lipids; Fatty Acyls; Prenol lipids; Prenol lipids; Prenol lipids; Fatty Acyls; Fatty Acyls; Prenol lipids; Fatty Acyls; Fatty Acyls	Fatty acids and conjugates; Monoterpenoids; Monoterpenoids; Fatty acid esters; Monoterpenoids; Monoterpenoids; Monoterpenoids; Fatty acid esters; Fatty acid esters; Monoterpenoids; Fatty alcohol esters; Fatty alcohol esters
223.976
224.062
224.564
224.916
224.97
225.064
225.072
225.186	5-Tetradecenoic acid; 5Z-Tetradecenoic acid; Myristoleic acid; Tsuzuic acid; trans-Tetra-dec-2-enoic acid; (R)-14-Methyloxacyclotetradecan-2-one; Ethyl (E)-2-dodecenoate; 12-Methyl-13-tridecanolide; Acetaldehyde di-cis-3-hexenyl acetal; 2-Hexenyl octanoate; Houttuynin; Rhodinyl butyrate; Rhodinyl isobutyrate; Citronellyl butyrate; Citronellyl isobutyrate; Butyl 2-decenoate; xi-Tetrahydro-3-nonyl-…	C14H26O2; C14H26O2; C14H26O2; C14H26O2; C14H26O2; C14H26O2; C14H26O2; C14H26O2; C14H26O2; C14H26O2; C14H26O2; C14H26O2; C14H26O2; C14H26O2; C14H26O2; C14H26O2; C14H26O2; C14H26O2; C14H26O2; C14H26O2; C14H26O2; C14H26O2	Fatty Acyls; Fatty Acyls; Fatty Acyls; Fatty Acyls; Fatty Acyls; Macrolides and analogues; Fatty Acyls; Macrolides and analogues; Ethers; Fatty Acyls; Fatty Acyls; Fatty Acyls; Fatty Acyls; Fatty Acyls; Fatty Acyls; Fatty Acyls; Lactones; Lactones; Prenol lipids; Fatty Acyls; Fatty Acyls; Fatty Acyls	Fatty acids and conjugates; Fatty acids and conjugates; Fatty acids and conjugates; Fatty acids and conjugates; Fatty acids and conjugates; ; Fatty acid esters; ; Acetals; Fatty acid esters; Fatty aldehydes; Fatty alcohol esters; Fatty alcohol esters; Fatty alcohol esters; Fatty alcohol esters; Fatty acid esters; Delta valerolactones; Delta valerolactones; Monoterpenoids; Fatty acids and conjugat…
225.973
225.986
227.015
227.038	{[(2E)-2-methyl-3-phenylprop-2-en-1-yl]oxy}sulfonic acid; {[(3E)-4-phenylbut-3-en-2-yl]oxy}sulfonic acid	C10H12O4S; C10H12O4S	Benzene and substituted derivatives; Benzene and substituted derivatives	; Styrenes
227.129	Traumatic acid; 5-Heptyltetrahydro-2-oxo-3-furancarboxylic acid	C12H20O4; C12H20O4	Fatty Acyls; Lactones	Fatty acids and conjugates; Gamma butyrolactones
227.202	Myristic acid; 2,6,10-Trimethylundecanoic acid; 12-Methyltridecanoic acid; Hexanal octane-1,3-diol acetal; Undecanal propyleneglycol acetal; Ethyl dodecanoate; Heptyl heptanoate; Hexyl octanoate; Decyl butanoate; 3-Methylbutyl nonanoate; Nonyl isovalerate; Dodecyl acetate; Isobutyl decanoate; 10-Methyltridecanoic acid	C14H28O2; C14H28O2; C14H28O2; C14H28O2; C14H28O2; C14H28O2; C14H28O2; C14H28O2; C14H28O2; C14H28O2; C14H28O2; C14H28O2; C14H28O2; C14H28O2	Fatty Acyls; Fatty Acyls; Fatty Acyls; Dioxanes; Dioxolanes; Fatty Acyls; Fatty Acyls; Fatty Acyls; Fatty Acyls; Fatty Acyls; Fatty Acyls; Fatty Acyls; Fatty Acyls; Fatty Acyls	Fatty acids and conjugates; Fatty acids and conjugates; Fatty acids and conjugates; 1,3-dioxanes; 1,3-dioxolanes; Fatty acid esters; Fatty acid esters; Fatty acid esters; Fatty alcohol esters; Fatty acid esters; Fatty alcohol esters; Fatty alcohol esters; Fatty acid esters; Fatty acids and conjugates
228.205
228.932
228.976
228.995
229.018	(4-ethenyl-2-methoxyphenyl)oxidanesulfonic acid; {[3-(2-hydroxyphenyl)prop-2-en-1-yl]oxy}sulfonic acid; [2-hydroxy-5-(prop-2-en-1-yl)phenyl]oxidanesulfonic acid; [(1-oxo-3-phenylpropan-2-yl)oxy]sulfonic acid; (3-oxo-1-phenylpropoxy)sulfonic acid; [3-(3-oxopropyl)phenyl]oxidanesulfonic acid; [4-(3-oxopropyl)phenyl]oxidanesulfonic acid; {3-[(1E)-3-hydroxyprop-1-en-1-yl]phenyl}oxidanesulfonic acid; …	C9H10O5S; C9H10O5S; C9H10O5S; C9H10O5S; C9H10O5S; C9H10O5S; C9H10O5S; C9H10O5S; C9H10O5S; C9H10O5S; C9H10O5S; C9H10O5S; C9H10O5S; C9H10O5S	Organic sulfuric acids and derivatives; Benzene and substituted derivatives; Organic sulfuric acids and derivatives; Benzene and substituted derivatives; Benzene and substituted derivatives; Organic sulfuric acids and derivatives; Organic sulfuric acids and derivatives; Organic sulfuric acids and derivatives; Benzene and substituted derivatives; Organic sulfuric acids and derivatives; Benzene and…	Arylsulfates; Styrenes; Arylsulfates; ; ; Arylsulfates; Arylsulfates; Arylsulfates; Styrenes; Arylsulfates; Styrenes; ; Arylsulfates; Styrenes
229.054	Thymol Sulfate; (2-methyl-3-phenylpropoxy)sulfonic acid	C10H14O4S; C10H14O4S	Organic sulfuric acids and derivatives; Benzene and substituted derivatives	Arylsulfates; Phenylpropanes
229.935
230.013	Paracetamol sulfate; Benzeneacetamide-4-O-sulphate	C8H9NO5S; C8H9NO5S	Organic sulfuric acids and derivatives; Organic sulfuric acids and derivatives	Arylsulfates; Arylsulfates
230.936
230.947
230.986
231.033	4,7-Dihydro-5-(4-methyl-3-pentenyl)-1,2,3-trithiepin; (4-ethyl-2-methoxyphenyl)oxidanesulfonic acid	C10H16S3; C9H12O5S	Organic trisulfides; Organic sulfuric acids and derivatives	; Arylsulfates
232.868
232.926
233.002
233.012	(4-ethyl-2,6-dihydroxyphenyl)oxidanesulfonic acid	C8H10O6S	Organic sulfuric acids and derivatives	Arylsulfates
234.923
234.984
235.987
236.988
237.015
238.077
238.885
238.947
239.002
239.017	L-Cystine	C6H12N2O4S2	Carboxylic acids and derivatives	Amino acids, peptides, and analogues
239.092	3-(3,4,5-Trimethoxyphenyl)propanoic acid; Ethyl 3,4,5-trimethoxybenzoate; Isopropyl 3-(3,4-dihydroxyphenyl)-2-hydroxypropanoate; 3-Carboxy-4-methyl-5-propyl-2-furanpropionic acid; 7-methoxy-2,2-dimethyl-3,4-dihydro-2H-1-benzopyran-4,5,6-triol; 2-(hydroxymethyl)-7-methoxy-2-methyl-3,4-dihydro-2H-1-benzopyran-4,5-diol; 4-hydroxy-5-(4-hydroxy-3-methoxyphenyl)pentanoic acid; 4-hydroxy-5-(3-hydroxy-4-…	C12H16O5; C12H16O5; C12H16O5; C12H16O5; C12H16O5; C12H16O5; C12H16O5; C12H16O5; C12H16O5; C12H16O5; C12H16O5; C12H16O5	Phenylpropanoic acids; Benzene and substituted derivatives; Phenols; Fatty Acyls; Benzopyrans; Benzopyrans; Phenols; Phenols; Benzodioxoles; Phenols; Phenols; Phenylpropanoic acids	; Benzoic acids and derivatives; Benzenediols; Fatty acids and conjugates; 1-benzopyrans; 1-benzopyrans; Methoxyphenols; Methoxyphenols; ; Methoxyphenols; Methoxyphenols;
239.888
240.882
240.944
241.087	Equol; Fenoprofen; 1-Phenyl-6,7-dihydroxy-isochroman; Phenethyl salicylate; 2,3-Dihydroxy-1,3-diphenyl-1-propanone; Guaicyl phenylacetate; Citrubuntin; 3-(4-hydroxyphenyl)-3,4-dihydro-2H-1-benzopyran-7-ol; 3-phenyl-3,4-dihydro-2H-1-benzopyran-4,7-diol; 1-(2,4-dihydroxyphenyl)-2-phenylpropan-1-one; 1-(2,5-dihydroxyphenyl)-3-phenylpropan-1-one; 1-(3,4-dihydroxyphenyl)-3-phenylpropan-1-one; 3-(2-hyd…	C15H14O3; C15H14O3; C15H14O3; C15H14O3; C15H14O3; C15H14O3; C15H14O3; C15H14O3; C15H14O3; C15H14O3; C15H14O3; C15H14O3; C15H14O3; C15H14O3; C15H14O3; C15H14O3; C15H14O3; C15H14O3; C15H14O3; C15H14O3; C15H14O3; C15H14O3	Isoflavonoids; Benzene and substituted derivatives; Benzopyrans; Benzene and substituted derivatives; Linear 1,3-diarylpropanoids; Phenol esters; Coumarins and derivatives; Isoflavonoids; Isoflavonoids; Alpha-methyldeoxybenzoin flavonoids; Linear 1,3-diarylpropanoids; Linear 1,3-diarylpropanoids; Linear 1,3-diarylpropanoids; Linear 1,3-diarylpropanoids; Linear 1,3-diarylpropanoids; Linear 1,3-dia…	Isoflavans; Diphenylethers; 2-benzopyrans; Benzoic acids and derivatives; Chalcones and dihydrochalcones; ; ; Isoflavans; Hydroxyisoflavonoids; ; Chalcones and dihydrochalcones; Chalcones and dihydrochalcones; Chalcones and dihydrochalcones; Chalcones and dihydrochalcones; Chalcones and dihydrochalcones; Chalcones and dihydrochalcones; Chalcones and dihydrochalcones; Chalcones and dihydrochalcone…
241.145	2-Carboxy-4-dodecanolide; (3S,5R,6R,7E)-3,5,6-Trihydroxy-7-megastigmen-9-one	C13H22O4; C13H22O4	Lactones;	Gamma butyrolactones;
241.217	Pentadecanoic acid; Methyl tetradecanoate; Dodecyl propionate; Hexyl nonanoate; Heptyl octanoate; Octyl heptanoate; Pentyl decanoate; 3-Methylbutyl decanoate; 7(14)-Farnesene-9,12-diol; 2,6,10-Trimethyldodecanoic acid; Isopropyl_laurate; Ethyl tridecanoate; 13-Methylmyristic acid	C15H30O2; C15H30O2; C15H30O2; C15H30O2; C15H30O2; C15H30O2; C15H30O2; C15H30O2; C15H30O2; C15H30O2; C15H30O2; C15H30O2; C15H30O2	Fatty Acyls; Fatty Acyls; Fatty Acyls; Fatty Acyls; Fatty Acyls; Fatty Acyls; Fatty Acyls; Fatty Acyls; Prenol lipids; Prenol lipids; Fatty Acyls; Fatty Acyls; Fatty Acyls	Fatty acids and conjugates; Fatty acid esters; Fatty alcohol esters; Fatty acid esters; Fatty acid esters; Fatty alcohol esters; Fatty acid esters; Fatty acid esters; Sesquiterpenoids; Sesquiterpenoids; Fatty acid esters; Fatty acid esters; Fatty acids and conjugates
242.052
242.879	Clodronate	CH4Cl2O6P2	Organic phosphonic acids and derivatives	Bisphosphonates
242.997	(2E)-3-[3-(sulfooxy)phenyl]prop-2-enoic acid; (2E)-3-[4-(sulfooxy)phenyl]prop-2-enoic acid; 3-[3-(sulfooxy)phenyl]prop-2-enoic acid; 3-[4-(sulfooxy)phenyl]prop-2-enoic acid; [2-hydroxy-3-(3-oxoprop-1-en-1-yl)phenyl]oxidanesulfonic acid	C9H8O6S; C9H8O6S; C9H8O6S; C9H8O6S; C9H8O6S	Cinnamic acids and derivatives; Cinnamic acids and derivatives; Cinnamic acids and derivatives; Cinnamic acids and derivatives; Organic sulfuric acids and derivatives	Hydroxycinnamic acids and derivatives; Cinnamic acids; Hydroxycinnamic acids and derivatives; Cinnamic acids; Arylsulfates
243.033	4-phenylbutanic acid-O-sulphate; (2-benzyl-3-oxopropoxy)sulfonic acid; (2-methyl-3-oxo-1-phenylpropoxy)sulfonic acid; [3-(2-methyl-3-oxopropyl)phenyl]oxidanesulfonic acid; [4-(2-methyl-3-oxopropyl)phenyl]oxidanesulfonic acid; [(2E)-3-hydroxy-2-(phenylmethylidene)propoxy]sulfonic acid; {3-[(1E)-3-hydroxy-2-methylprop-1-en-1-yl]phenyl}oxidanesulfonic acid; {[(2E)-3-(3-hydroxyphenyl)-2-methylprop-2-…	C10H12O5S; C10H12O5S; C10H12O5S; C10H12O5S; C10H12O5S; C10H12O5S; C10H12O5S; C10H12O5S; C10H12O5S; C10H12O5S; C10H12O5S; C10H12O5S; C10H12O5S; C10H12O5S; C10H12O5S; C10H12O5S; C10H12O5S; C10H12O5S; C10H12O5S; C10H12O5S; C10H12O5S; C10H12O5S; C10H12O5S; C10H12O5S; C10H12O5S; C10H12O5S	Benzene and substituted derivatives; Benzene and substituted derivatives; Benzene and substituted derivatives; Organic sulfuric acids and derivatives; Organic sulfuric acids and derivatives; Cinnamyl alcohols; Organic sulfuric acids and derivatives; Phenols; Organic sulfuric acids and derivatives; Phenols; Benzene and substituted derivatives; Phenols; Cinnamyl alcohols; Benzene and substituted de…	; ; Phenylpropanes; Arylsulfates; Arylsulfates; ; Arylsulfates; 1-hydroxy-4-unsubstituted benzenoids; Arylsulfates; 1-hydroxy-2-unsubstituted benzenoids; ; 1-hydroxy-4-unsubstituted benzenoids; ; Styrenes; Arylsulfates; Styrenes; Arylsulfates; Styrenes; ; ; ; ; Arylsulfates; Arylsulfates; Arylsulfates; Anisoles
243.062	Uridine; Pseudouridine	C9H12N2O6; C9H12N2O6	Pyrimidine nucleosides; Nucleoside and nucleotide analogues	;
244.906
244.964
244.999	Dimethylallylpyrophosphate; Isopentenyl pyrophosphate	C5H12O7P2; C5H12O7P2	Prenol lipids; Prenol lipids	Isoprenoid phosphates; Isoprenoid phosphates
245.028
245.038
245.049	[3-(4-methoxyphenyl)propoxy]sulfonic acid	C10H14O5S	Phenol ethers	Anisoles
246.075
246.898
246.961
247.054	Dapsone; Enoximone	C12H12N2O2S; C12H12N2O2S	Benzene and substituted derivatives; Organooxygen compounds	Benzenesulfonyl compounds; Carbonyl compounds
247.901
248.057	2-{[hydroxy(4-methoxy-1-benzofuran-5-yl)methylidene]amino}acetic acid	C12H11NO5
248.838
248.895
248.913
248.978
248.997
249.058	2-[(5-Methylsulfinyl)-4-penten-2-ynylidene]-1,6-dioxaspiro[4.4]non-3-ene	C13H14O3S	Organooxygen compounds	Ethers
249.898
249.982
250.067
250.835
250.91
250.957
250.975
251.201	7Z,10Z-Hexadecadienoic acid; Geranyl hexanoate; Linalyl hexanoate; (Z)-7-Hexadecen-1,16-olide; Isoambrettolide; D6-Ambrettolide; Geranyl 2-ethylbutyrate; Ethyl (Z,Z)-5,8-tetradecadienoate	C16H28O2; C16H28O2; C16H28O2; C16H28O2; C16H28O2; C16H28O2; C16H28O2; C16H28O2	Fatty Acyls; Fatty Acyls; Prenol lipids; Macrolides and analogues; Macrolides and analogues; Macrolides and analogues; Fatty Acyls; Fatty Acyls	Fatty acids and conjugates; Fatty alcohol esters; Monoterpenoids; ; ; ; Fatty alcohol esters; Fatty acid esters
252.832
252.981
253.217	Hypogeic acid; Palmitoleic acid; Trans-Hexa-dec-2-enoic acid; Palmitelaidic acid; (E)-6-Hexadecenoic acid; 5-Dodecyldihydro-2(3H)-furanone; 15-Hexadecanolide; (Z)-5-Hexadecenoic acid; (E)-3-Hexadecenoic acid; (Z)-13-Hexadecenoic acid; (E)-11-Hexadecenoic acid; Citronellyl hexanoate; (Z)-14-Methyl-6-pentadecenoic acid	C16H30O2; C16H30O2; C16H30O2; C16H30O2; C16H30O2; C16H30O2; C16H30O2; C16H30O2; C16H30O2; C16H30O2; C16H30O2; C16H30O2; C16H30O2	Fatty Acyls; Fatty Acyls; Fatty Acyls; Fatty Acyls; Fatty Acyls; Lactones; Macrolides and analogues; Fatty Acyls; Fatty Acyls; Fatty Acyls; Fatty Acyls; Fatty Acyls; Fatty Acyls	Fatty acids and conjugates; Fatty acids and conjugates; Fatty acids and conjugates; Fatty acids and conjugates; Fatty acids and conjugates; Gamma butyrolactones; ; Fatty acids and conjugates; Fatty acids and conjugates; Fatty acids and conjugates; Fatty acids and conjugates; Fatty alcohol esters; Fatty acids and conjugates
254.221
254.623
254.829
254.859
255.233	Palmitic acid; Trimethyltridecanoic acid; Isopalmitic acid; Butyl dodecanoate; Dodecyl butyrate; Hexyl decanoate; Octyl octanoate; Ethyl tetradecanoate; Dodecyl 2-methylpropanoate	C16H32O2; C16H32O2; C16H32O2; C16H32O2; C16H32O2; C16H32O2; C16H32O2; C16H32O2; C16H32O2	Fatty Acyls; Prenol lipids; Fatty Acyls; Fatty Acyls; Fatty Acyls; Fatty Acyls; Fatty Acyls; Fatty Acyls; Fatty Acyls	Fatty acids and conjugates; Sesquiterpenoids; Fatty acids and conjugates; Fatty acid esters; Fatty alcohol esters; Fatty acid esters; Fatty alcohol esters; Fatty acid esters; Fatty alcohol esters
256.236
256.851
256.927
256.948
256.965
257.24
258.848
258.942
258.983
260.845
260.98
260.999
261.041	Maclurin	C13H10O6	Benzene and substituted derivatives	Benzophenones
262.842
262.872
262.966	Thioxanthine monophosphate	C5H5N4O5PS	Imidazopyrimidines	Purines and purine derivatives
263.028
263.628
263.969
264.031
264.869
264.962
265.025
265.148
265.965
265.979
266.88
267.124	Kamahine C; 3-carboxy-4-methyl-5-pentyl-2-furanpropanoic acid	C14H20O5; C14H20O5	Organooxygen compounds; Fatty Acyls	Ethers; Fatty acids and conjugates
267.233	Cyclohexaneundecanoic acid; 9E-Heptadecenoic acid; 2,4-Heptadecanedione; 10Z-Heptadecenoic acid; 7-Hexadecenoic acid, methyl ester; 9Z-Heptadecenoic acid	C17H32O2; C17H32O2; C17H32O2; C17H32O2; C17H32O2; C17H32O2	Fatty Acyls; Fatty Acyls; Carbonyl compounds; Fatty Acyls; Fatty Acyls; Fatty Acyls	Fatty acids and conjugates; Fatty acids and conjugates; 1,3-dicarbonyl compounds; Fatty acids and conjugates; Fatty acid esters; Fatty acids and conjugates
268.801
268.877
268.924
269.062
269.248	Heptadecanoic acid; (S)-14-Methylhexadecanoic acid; Nonyl octanoate; 3-Methylbutyl dodecanoate; Isopropyl tetradecanoate; (ֲ±)-11-Methylhexadecanoic acid; Ethyl pentadecanoate; 15-Methylpalmitate; Methyl hexadecanoic acid	C17H34O2; C17H34O2; C17H34O2; C17H34O2; C17H34O2; C17H34O2; C17H34O2; C17H34O2; C17H34O2	Fatty Acyls; Fatty Acyls; Fatty Acyls; Fatty Acyls; Fatty Acyls; Fatty Acyls; Fatty Acyls; Lipids and lipid-like molecules; Fatty Acyls	Fatty acids and conjugates; Fatty acids and conjugates; Fatty alcohol esters; Fatty acid esters; Fatty acid esters; Fatty acids and conjugates; Fatty acid esters; Fatty Acyls; Fatty acid esters
270.252
270.798
270.96
270.979
271.228	16-Hydroxy hexadecanoic acid; (R)-3-Hydroxy-hexadecanoic acid; 2-Hydroxyhexadecanoic acid; 3-hydroxyhexadecanoic acid; 5-Hydroxyhexadecanoic acid; 7-Hydroxyhexadecanoic acid; 8-Hydroxyhexadecanoic acid; 9-Hydroxyhexadecanoic acid; 10-Hydroxyhexadecanoic acid; 11-Hydroxyhexadecanoic acid; 12-Hydroxyhexadecanoic acid; 13-Hydroxyhexadecanoic acid; 6-Hydroxyhexadecanoic acid	C16H32O3; C16H32O3; C16H32O3; C16H32O3; C16H32O3; C16H32O3; C16H32O3; C16H32O3; C16H32O3; C16H32O3; C16H32O3; C16H32O3; C16H32O3	Fatty Acyls; Fatty Acyls; Fatty Acyls; Fatty Acyls; Fatty Acyls; Fatty Acyls; Fatty Acyls; Fatty Acyls; Fatty Acyls; Fatty Acyls; Fatty Acyls; Fatty Acyls; Fatty Acyls	Fatty acids and conjugates; Fatty acids and conjugates; Fatty acids and conjugates; Fatty acids and conjugates; Fatty acids and conjugates; Fatty acids and conjugates; Fatty acids and conjugates; Fatty acids and conjugates; Fatty acids and conjugates; Fatty acids and conjugates; Fatty acids and conjugates; Fatty acids and conjugates; Fatty acids and conjugates
271.964
271.982
272.825
272.922
272.957
272.983
272.994
273.033
273.992
274.822
274.976
275.98
276.819
276.909
277.145	alpha-CEHC; Monoethylhexyl phthalic acid; Diisobutyl phthalate; Dibutyl phthalate; 2-(4-hydroxy-3-methylbut-2-en-1-yl)-4-(3-methylbut-2-en-1-yl)benzene-1,3,5-triol; bis(3-methylbut-2-en-1-yl)benzene-1,2,3,5-tetrol; 2-[(3,3-dimethyloxiran-2-yl)methyl]-4-(3-methylbut-2-en-1-yl)benzene-1,3,5-triol; 4-(3,7-dimethylocta-2,6-dien-1-yl)benzene-1,2,3,5-tetrol; 2-{[3-methyl-3-(4-methylpent-3-en-1-yl)oxira…	C16H22O4; C16H22O4; C16H22O4; C16H22O4; C16H22O4; C16H22O4; C16H22O4; C16H22O4; C16H22O4; C16H22O4; C16H22O4; C16H22O4; C16H22O4; C16H22O4; C16H22O4	Benzopyrans; Benzene and substituted derivatives; Benzene and substituted derivatives; Benzene and substituted derivatives; Phenols; Prenol lipids; Phenols; Prenol lipids; Phenols; Phenols; Prenol lipids; Prenol lipids; Prenol lipids; Prenol lipids; Prenol lipids	1-benzopyrans; Benzoic acids and derivatives; Benzoic acids and derivatives; Benzoic acids and derivatives; Benzenetriols and derivatives; Quinone and hydroquinone lipids; Benzenetriols and derivatives; Quinone and hydroquinone lipids; Benzenetriols and derivatives; Benzenetriols and derivatives; Monoterpenoids; Monoterpenoids; Monoterpenoids; Monoterpenoids; Monoterpenoids
277.217	Alpha-Linolenic acid; Gamma-Linolenic acid; Calendic acid; Punicic acid; Linolenelaidic acid	C18H30O2; C18H30O2; C18H30O2; C18H30O2; C18H30O2	Fatty Acyls; Fatty Acyls; Fatty Acyls; Lineolic acids and derivatives; Fatty Acyls	Lineolic acids and derivatives; Lineolic acids and derivatives; Lineolic acids and derivatives; ; Lineolic acids and derivatives
278.22
278.846
278.915
278.94
279.039
279.233	Linoleic acid; Bovinic acid; 9E,11E-Octadecadienoic acid; 10E,12Z-Octadecadienoic acid; Linoelaidic acid; Mangiferic acid; Linalyl caprylate; Ethyl 2E,4Z-hexadecadienoate; 5-Octadecynoic acid; Dihomolinoleic acid; 6Z,9Z-octadecadienoic acid; Octadecadienoate	C18H32O2; C18H32O2; C18H32O2; C18H32O2; C18H32O2; C18H32O2; C18H32O2; C18H32O2; C18H32O2; C18H32O2; C18H32O2; C18H32O2	Fatty Acyls; Fatty Acyls; Fatty Acyls; Fatty Acyls; Fatty Acyls; Fatty Acyls; Prenol lipids; Fatty Acyls; Fatty Acyls; Fatty Acyls; Fatty Acyls; Fatty Acyls	Lineolic acids and derivatives; Lineolic acids and derivatives; Lineolic acids and derivatives; Lineolic acids and derivatives; Lineolic acids and derivatives; Lineolic acids and derivatives; Monoterpenoids; Fatty acid esters; Fatty acids and conjugates; Lineolic acids and derivatives; Lineolic acids and derivatives; Lineolic acids and derivatives
280.236
280.873
280.932
280.989
281.249	Oleic acid; Elaidic acid; Petroselinic acid; Vaccenic acid; (Z)-13-Octadecenoic acid; Ethyl 9-hexadecenoate; (E)-13-Octadecenoic acid; 7Z-octadecenoic acid; Octadec-9-enoic Acid; cis-Vaccenic acid	C18H34O2; C18H34O2; C18H34O2; C18H34O2; C18H34O2; C18H34O2; C18H34O2; C18H34O2; C18H34O2; C18H34O2	Fatty Acyls; Fatty Acyls; Fatty Acyls; Fatty Acyls; Fatty Acyls; Fatty Acyls; Fatty Acyls; Fatty Acyls; Fatty Acyls; Fatty Acyls	Fatty acids and conjugates; Fatty acids and conjugates; Fatty acids and conjugates; Fatty acids and conjugates; Fatty acids and conjugates; Fatty acid esters; Fatty acids and conjugates; Fatty acids and conjugates; Fatty acids and conjugates; Fatty acids and conjugates
281.935
282.252
282.929
283.264	Stearic acid; Ethyl hexadecanoate; 16-Methylheptadecanoic acid; Hexyl dodecanoate	C18H36O2; C18H36O2; C18H36O2; C18H36O2	Fatty Acyls; Fatty Acyls; Fatty Acyls; Fatty Acyls	Fatty acids and conjugates; Fatty acid esters; Fatty acids and conjugates; Fatty acid esters
284.268
284.898
284.926
285.271
286.891
286.935
286.953
287.046
287.894
287.956
288.049
288.887
288.895
288.951
289.024
290.96
291.044	Chlorosesamone	C15H13ClO4	Prenol lipids	Quinone and hydroquinone lipids
292.942
293.213	13-OxoODE; 9-OxoODE; A-12(13)-EpODE; 13-HOTE; 15(16)-EpODE; 9(10)-EpODE; 9-HOTE; 17-Hydroxylinolenic acid; 10-Oxo-11-octadecen-13-olide; Squamostanal A; 15,16-Epoxy-9,12-octadecadienoic acid; (2'E,4'Z,8E)-Colneleic acid; 12,13-Epoxy-9,15-octadecadienoic acid; 2-Hydroxylinolenic acid; (9S,10E,12Z,15Z)-9-Hydroxy-10,12,15-octadecatrienoic acid; (9Z,12Z,14E)-16-Hydroxy-9,12,14-octadecatrienoic acid; …	C18H30O3; C18H30O3; C18H30O3; C18H30O3; C18H30O3; C18H30O3; C18H30O3; C18H30O3; C18H30O3; C18H30O3; C18H30O3; C18H30O3; C18H30O3; C18H30O3; C18H30O3; C18H30O3; C18H30O3; C18H30O3; C18H30O3; C18H30O3; C18H30O3; C18H30O3; C18H30O3; C18H30O3	Fatty Acyls; Fatty Acyls; Fatty Acyls; Fatty Acyls; Fatty Acyls; Fatty Acyls; Fatty Acyls; Fatty Acyls; Macrolides and analogues; Fatty Acyls; Fatty Acyls; Fatty Acyls; Fatty Acyls; Fatty Acyls; Lineolic acids and derivatives; Fatty Acyls; Prenol lipids; Fatty Acyls; Fatty Acyls; Fatty Acyls; Fatty Acyls; Fatty Acyls; Fatty Acyls; Fatty Acyls	Lineolic acids and derivatives; Lineolic acids and derivatives; Fatty acids and conjugates; Lineolic acids and derivatives; Fatty acids and conjugates; Fatty acids and conjugates; Lineolic acids and derivatives; Lineolic acids and derivatives; ; Fatty alcohols; Fatty acids and conjugates; Fatty acids and conjugates; Fatty acids and conjugates; Lineolic acids and derivatives; ; Lineolic acids and …
293.946
294.904
294.94
295.028	{[(3E)-4-(1-oxo-1H-isochromen-3-yl)but-3-en-2-yl]oxy}sulfonic acid; {[(3E)-4-(1-oxo-1H-isochromen-3-yl)but-3-en-1-yl]oxy}sulfonic acid	C13H12O6S; C13H12O6S	Isocoumarins and derivatives; Isocoumarins and derivatives	;
295.228	13S-hydroxyoctadecadienoic acid; Alpha-dimorphecolic acid; 9,10-Epoxyoctadecenoic acid; 12,13-EpOME; 9-HODE; (Z)-13-Oxo-9-octadecenoic acid; Avenoleic acid; 12-Hydroxy-8,10-octadecadienoic acid; 13-HODE; (10E,12Z)-9-HODE; (9Z,ג€‹11E)-13-HODE	C18H32O3; C18H32O3; C18H32O3; C18H32O3; C18H32O3; C18H32O3; C18H32O3; C18H32O3; C18H32O3; C18H32O3; C18H32O3	Fatty Acyls; Fatty Acyls; Fatty Acyls; Fatty Acyls; Fatty Acyls; Fatty Acyls; Fatty Acyls; Fatty Acyls; Fatty Acyls; Fatty Acyls; Fatty Acyls	Lineolic acids and derivatives; Lineolic acids and derivatives; Fatty acids and conjugates; Fatty acids and conjugates; Lineolic acids and derivatives; Lineolic acids and derivatives; Lineolic acids and derivatives; Lineolic acids and derivatives; Lineolic acids and derivatives; Lineolic acids and derivatives; Lineolic acids and derivatives
295.264	10Z-Nonadecenoic acid; 4,6-Nonadecanedione	C19H36O2; C19H36O2	Fatty Acyls; Organooxygen compounds	Fatty acids and conjugates; Carbonyl compounds
295.907
296.231
296.236
296.844
296.906
296.92
297.134	Toxin T2 tetrol; 3,7,8,15-Scirpenetetrol	C15H22O6; C15H22O6	Prenol lipids; Prenol lipids	Sesquiterpenoids; Sesquiterpenoids
297.244	3-Oxooctadecanoic acid; 9-Oxooctadecanoic acid; 10-Oxooctadecanoic acid; 11-Oxooctadecanoic acid; 5-Hexyltetrahydro-2-furanoctanoic acid; 5-Oxooctadecanoic acid; Ricinoleic acid; 9,10-epoxyoctadecanoic acid	C18H34O3; C18H34O3; C18H34O3; C18H34O3; C18H34O3; C18H34O3; C18H34O3; C18H34O3	Fatty Acyls; Fatty Acyls; Fatty Acyls; Fatty Acyls; Fatty Acyls; Fatty Acyls; Fatty Acyls; Fatty Acyls	Fatty acids and conjugates; Fatty acids and conjugates; Fatty acids and conjugates; Fatty acids and conjugates; Eicosanoids; Fatty acids and conjugates; Fatty acids and conjugates; Lineolic acids and derivatives
298.841
298.903
299.259	(R)-3-Hydroxy-Octadecanoic acid; xi-10-Hydroxyoctadecanoic acid; 9-hydroxyoctadecanoic acid; 13-hydroxyoctadecanoic acid; 12-Hydroxystearic acid; 2-Hydroxystearic acid; 5-Hydroxyoctadecanoic acid; 7-Hydroxyoctadecanoic acid; 8-Hydroxyoctadecanoic acid; 11-Hydroxyoctadecanoic acid; 6-Hydroxyoctadecanoic acid	C18H36O3; C18H36O3; C18H36O3; C18H36O3; C18H36O3; C18H36O3; C18H36O3; C18H36O3; C18H36O3; C18H36O3; C18H36O3	Fatty Acyls; Fatty Acyls; Fatty Acyls; Fatty Acyls; Fatty Acyls; Fatty Acyls; Fatty Acyls; Fatty Acyls; Fatty Acyls; Fatty Acyls; Fatty Acyls	Fatty acids and conjugates; Fatty acids and conjugates; Fatty acids and conjugates; Fatty acids and conjugates; Fatty acids and conjugates; Fatty acids and conjugates; Fatty acids and conjugates; Fatty acids and conjugates; Fatty acids and conjugates; Fatty acids and conjugates; Fatty acids and conjugates
300.837
300.99	Erythrityl Tetranitrate	C4H6N4O12	Organic oxoanionic compounds	Organic nitrates
301.218	Eicosapentaenoic acid; Retinyl ester; Methyltestosterone; 8,15-Isopimaradien-18-oic acid; Siderone; Yucalexin B14; Yucalexin A16; 8(17),12-Labdadiene-15,16-dial; Isopimaric acid; Cascarillone; 8,13-Abietadien-18-oic acid; (ent-15beta,16beta)-15,16-Epoxy-3-kauranone; ent-8(17),13(16),14-Labdatrien-18-oic acid; Methenolone	C20H30O2; C20H30O2; C20H30O2; C20H30O2; C20H30O2; C20H30O2; C20H30O2; C20H30O2; C20H30O2; C20H30O2; C20H30O2; C20H30O2; C20H30O2; C20H30O2	Fatty Acyls; Prenol lipids; Steroids and steroid derivatives; Prenol lipids; Prenol lipids; Prenol lipids; Prenol lipids; Prenol lipids; Prenol lipids; Prenol lipids; Prenol lipids; ; Prenol lipids; Steroids and steroid derivatives	Fatty acids and conjugates; Retinoids; Androstane steroids; Diterpenoids; Diterpenoids; Diterpenoids; Diterpenoids; Diterpenoids; Diterpenoids; Diterpenoids; Diterpenoids; ; Diterpenoids; Androstane steroids
302.221
302.865
303.233	Arachidonic acid; Cis-8,11,14,17-Eicosatetraenoic acid; Mesterolone; Drostanolone; Sideridiol; ent-17-Hydroxy-16beta-kauran-19-al; Yucalexin P21; Copalic acid; Junicedral; 7,13-Eperudien-15-oic acid; Oryzalexin S; Oryzalexin E; Arachidonate	C20H32O2; C20H32O2; C20H32O2; C20H32O2; C20H32O2; C20H32O2; C20H32O2; C20H32O2; C20H32O2; C20H32O2; C20H32O2; C20H32O2; C20H32O2	Fatty Acyls; Fatty Acyls; Steroids and steroid derivatives; Steroids and steroid derivatives; Prenol lipids; Prenol lipids; Prenol lipids; Prenol lipids; Prenol lipids; Prenol lipids; Prenol lipids; Phenanthrenes and derivatives; Fatty Acyls	Fatty acids and conjugates; Fatty acids and conjugates; Androstane steroids; Androstane steroids; Diterpenoids; Diterpenoids; Diterpenoids; Diterpenoids; Diterpenoids; Diterpenoids; Diterpenoids; Hydrophenanthrenes; Fatty acids and conjugates
304.236
304.857
305.013
305.24
305.249	8,11,14-Eicosatrienoic acid; 5,8,11-Eicosatrienoic acid ; Sciadonic acid; Sagittariol; 11,14,17-Eicosatrienoic acid	C20H34O2; C20H34O2; C20H34O2; C20H34O2; C20H34O2	Fatty Acyls; Fatty Acyls; Fatty Acyls; Prenol lipids; Fatty Acyls	Fatty acids and conjugates; Fatty acids and conjugates; Fatty acids and conjugates; Diterpenoids; Fatty acids and conjugates
305.86
306.016
306.252
306.854
307.01
307.264	Eicosadienoic acid; Sclareol; 8Z,11Z-eicosadienoic acid	C20H36O2; C20H36O2; C20H36O2	Fatty Acyls; Prenol lipids; Fatty Acyls	Fatty acids and conjugates; Diterpenoids; Fatty acids and conjugates
308.794
308.851
308.916
309.208	12(13)Ep-9-KODE; (9Z,11R,12S,13S,15Z)-12,13-Epoxy-11-hydroxy-9,15-octadecadienoic acid; Sterebin A; Auxin b	C18H30O4; C18H30O4; C18H30O4; C18H30O4	Fatty Acyls; Fatty Acyls; Prenol lipids; Prenol lipids	Fatty acids and conjugates; Fatty acids and conjugates; Sesquiterpenoids; Monoterpenoids
309.28	11Z-Eicosenoic acid; 11-Eicosenoic acid; Ethyl oleate; Paullinic acid; 6,8-Icosanedione; 5,7-Icosanedione; 4,6-Icosanedione; Oleyl acetate; 9Z-Eicosenoic acid	C20H38O2; C20H38O2; C20H38O2; C20H38O2; C20H38O2; C20H38O2; C20H38O2; C20H38O2; C20H38O2	Fatty Acyls; Fatty Acyls; Fatty Acyls; Fatty Acyls; Organooxygen compounds; Organooxygen compounds; Organooxygen compounds; Fatty Acyls; Fatty Acyls	Fatty acids and conjugates; Fatty acids and conjugates; Fatty acid esters; Fatty acids and conjugates; Carbonyl compounds; Carbonyl compounds; Carbonyl compounds; Fatty alcohol esters; Fatty acids and conjugates
310.878
310.972
311.14	Phenylalanylphenylalanine; Chloropanaxydiol	C18H20N2O3; C17H25ClO3	Carboxylic acids and derivatives; Halohydrins	Amino acids, peptides, and analogues; Chlorohydrins
311.223	13-L-Hydroperoxylinoleic acid; 8(R)-Hydroperoxylinoleic acid; 9(S)-HPODE; 12,13-DiHODE; 15,16-DiHODE; 9,10-DiHODE; (ֲ±)-(E)-13-Hydroxy-10-oxo-11-octadecenoic acid; 11-HpODE; (10E,12Z)-(9S)-9-Hydroperoxyoctadeca-10,12-dienoic acid; 13-HPODE(1-)	C18H32O4; C18H32O4; C18H32O4; C18H32O4; C18H32O4; C18H32O4; C18H32O4; C18H32O4; C18H32O4; C18H32O4	Fatty Acyls; Fatty Acyls; Fatty Acyls; Fatty Acyls; Fatty Acyls; Fatty Acyls; Fatty Acyls; Fatty Acyls; Fatty Acyls; Fatty Acyls	Lineolic acids and derivatives; Lineolic acids and derivatives; Lineolic acids and derivatives; Lineolic acids and derivatives; Lineolic acids and derivatives; Lineolic acids and derivatives; Lineolic acids and derivatives; Lineolic acids and derivatives; Lineolic acids and derivatives; Lineolic acids and derivatives
311.975
312.144
312.818
313.12
314.809
314.886
314.969
316.807
317.023
317.212	Leukotriene A4; 5-HEPE; Oxymesterone; 12-HEPE; 14,15-EpETE; 15-HEPE; 15-KETE; 17,18-EpETE; 5-KETE; 11R-HEPE; 18R-HEPE; 12-KETE; Methyl [8]-Shogaol; (ent-7alpha)-7-Hydroxy-8(14),15-pimaradien-19-oic acid; Galanal A; Ineketone; Steviol; Yucalexin B20; Yucalexin B22; ent-17-Hydroxy-15-kauren-19-oic acid; Yucalexin P17; Yucalexin A19; Aframodial; (ent-15beta)-15-Hydroxy-19-trachylobanoic acid; Grandi…	C20H30O3; C20H30O3; C20H30O3; C20H30O3; C20H30O3; C20H30O3; C20H30O3; C20H30O3; C20H30O3; C20H30O3; C20H30O3; C20H30O3; C20H30O3; C20H30O3; C20H30O3; C20H30O3; C20H30O3; C20H30O3; C20H30O3; C20H30O3; C20H30O3; C20H30O3; C20H30O3; C20H30O3; C20H30O3; C20H30O3; C20H30O3; C20H30O3; C20H30O3; C20H30O3; C20H30O3; C20H30O3; C20H30O3; C20H30O3; C20H30O3; C20H30O3; C20H30O3	Fatty Acyls; Fatty Acyls; Steroids and steroid derivatives; Fatty Acyls; Fatty Acyls; Fatty Acyls; Fatty Acyls; Fatty Acyls; Fatty Acyls; Fatty Acyls; Fatty Acyls; Fatty Acyls; Benzene and substituted derivatives; Prenol lipids; Organooxygen compounds; Phenanthrenes and derivatives; Prenol lipids; Prenol lipids; Prenol lipids; Prenol lipids; Prenol lipids; Prenol lipids; Prenol lipids; Prenol lip…	Fatty acids and conjugates; Eicosanoids; Androstane steroids; Eicosanoids; Fatty acids and conjugates; Eicosanoids; Fatty acids and conjugates; Fatty acids and conjugates; Fatty acids and conjugates; Eicosanoids; Eicosanoids; Fatty acids and conjugates; Methoxybenzenes; Diterpenoids; Alcohols and polyols; Hydrophenanthrenes; Diterpenoids; Diterpenoids; Diterpenoids; Diterpenoids; Diterpenoids; Di…
318.803
319.228	5,6-Epoxy-8,11,14-eicosatrienoic acid; 8,9-Epoxyeicosatrienoic acid; 14R,15S-EpETrE; 15(S)-HETE; 14,15-Epoxy-5,8,11-eicosatrienoic acid; 11,12-Epoxyeicosatrienoic acid; 8-HETE; 16(R)-HETE; 11(R)-HETE; 20-Hydroxyeicosatetraenoic acid; 12-HETE; 18-Hydroxyarachidonic acid; 9-HETE; 11,12-EpETrE; 5-HETE; 19(S)-HETE; 10-HETE; 13-HETE; 17-HETE; Annoglabasin E; Ucriol; 8alpha,13R-Epoxy-14-labden-19-oic a…	C20H32O3; C20H32O3; C20H32O3; C20H32O3; C20H32O3; C20H32O3; C20H32O3; C20H32O3; C20H32O3; C20H32O3; C20H32O3; C20H32O3; C20H32O3; C20H32O3; C20H32O3; C20H32O3; C20H32O3; C20H32O3; C20H32O3; C20H32O3; C20H32O3; C20H32O3; C20H32O3; C20H32O3; C20H32O3; C20H32O3; C20H32O3; C20H32O3; C20H32O3; C20H32O3; C20H32O3; C20H32O3; C20H32O3; C20H32O3	Fatty Acyls; Fatty Acyls; Fatty Acyls; Fatty Acyls; Fatty Acyls; Fatty Acyls; Fatty Acyls; Fatty Acyls; Fatty Acyls; Fatty Acyls; Fatty Acyls; Fatty Acyls; Fatty Acyls; Fatty Acyls; Fatty Acyls; Fatty Acyls; Fatty Acyls; Fatty Acyls; Fatty Acyls; Prenol lipids; Prenol lipids; Prenol lipids; Benzene and substituted derivatives; ; ; Prenol lipids; Fatty Acyls; Fatty Acyls; Fatty Acyls; Fatty Acyls;…	Fatty acids and conjugates; Fatty acids and conjugates; Fatty acids and conjugates; Eicosanoids; Fatty acids and conjugates; Eicosanoids; Eicosanoids; Eicosanoids; Eicosanoids; Fatty acids and conjugates; Eicosanoids; Eicosanoids; Eicosanoids; Eicosanoids; Eicosanoids; Eicosanoids; Eicosanoids; Eicosanoids; Eicosanoids; Diterpenoids; Diterpenoids; Triterpenoids; Benzoic acids and derivatives; ; ;…
320.831
320.924
321.244	15(S)-Hydroxyeicosatrienoic acid; Austroinulin; 8-HETrE; 3,4-Dimethyl-5-pentyl-2-furannonanoic acid; 3,ג€‹4-ג€‹Dimethyl-ג€‹5-ג€‹propyl-2-ג€‹furanundecanoic acid; 12R-hydroxy-5Z,8Z,12Z-eicosatrienoic acid; 12(S)-HETrE; 5-Heptyl-3,4-dimethyl-2-furanheptanoic acid; 5-Hexyl-3-methyl-2-furannonanoic acid	C20H34O3; C20H34O3; C20H34O3; C20H34O3; C20H34O3; C20H34O3; C20H34O3; C20H34O3; C20H34O3	Fatty Acyls; Prenol lipids; Fatty Acyls; Fatty Acyls; Fatty Acyls; Fatty Acyls; Fatty Acyls; Fatty Acyls; Fatty Acyls	Eicosanoids; Diterpenoids; Eicosanoids; Fatty acids and conjugates; Fatty acids and conjugates; Eicosanoids; Eicosanoids; Fatty acids and conjugates; Fatty acids and conjugates
322.828
322.921
320.232
320.802
320.889
320.988
321.235	Aprindine	C22H30N2	Indanes
321.929
321.993
322.247
322.859
322.868
322.985
323.016
323.187	Lactapiperanol D; Cibaric acid	C18H28O5; C18H28O5	Prenol lipids; Lineolic acids and derivatives	Diterpenoids;
323.225
323.259	(Z)-15-Oxo-11-eicosenoic acid; (13R,14R)-8-Labdene-13,14,15-triol; (13R,14R)-7-Labdene-13,14,15-triol	C20H36O3; C20H36O3; C20H36O3	Fatty Acyls; Prenol lipids; Prenol lipids	Fatty acids and conjugates; Diterpenoids; Diterpenoids
323.832
323.926
323.938
324.826
324.84
324.856
324.916
325.015
325.167
325.203	(3b,6b,8a,12a)-8,12-Epoxy-7(11)-eremophilene-6,8,12-trimethoxy-3-ol	C18H30O5	Naphthofurans
325.218	15beta-Hydroxydesogestrel; 2-Hydroxydesogestrel; 3a-Hydroxydesogestrel; 3b-Hydroxydesogestrel	C22H30O2; C22H30O2; C22H30O2; C22H30O2	Steroids and steroid derivatives; Steroids and steroid derivatives; Steroids and steroid derivatives; Steroids and steroid derivatives	Estrane steroids; Estrane steroids; Estrane steroids; Estrane steroids
325.24
325.313	Homophytanic acid; Heneicosanoic acid; 2,3,7,11,15-Pentamethylhexadecanoic acid; 6-Hydroxy-8-heneicosanone; 8-Hydroxy-6-heneicosanone; 4-Hydroxy-6-heneicosanone; 6-Hydroxy-4-heneicosanone	C21H42O2; C21H42O2; C21H42O2; C21H42O2; C21H42O2; C21H42O2; C21H42O2	Prenol lipids; Fatty Acyls; Prenol lipids; Fatty Acyls; Fatty Acyls; Fatty Acyls; Fatty Acyls	Diterpenoids; Fatty acids and conjugates; Diterpenoids; Fatty alcohols; Fatty alcohols; Fatty alcohols; Fatty alcohols
325.92
325.936
326.089	Acetaminophen glucuronide; Blepharin	C14H17NO8; C14H17NO8	Organooxygen compounds; Organooxygen compounds	Carbohydrates and carbohydrate conjugates; Carbohydrates and carbohydrate conjugates
326.127
326.76
326.838
326.853
326.884
326.922
326.933
326.947
327.006
327.04
327.079
327.182	8-O-Methyloblongine; 7-hydroxygranisetron	C20H26NO3; C18H24N4O2	Isoquinolines and derivatives; Benzopyrazoles	Benzylisoquinolines; Indazoles
327.22
327.235	Docosahexaenoic acid; Neogrifolin; Grifolin; Retinol acetate; (Z,Z)-2-Methyl-5-(8,11,14-pentadecatrienyl)-1,3-benzenediol; (4Z,7Z,10Z,13Z,16Z,19Z)-docosahexaenoate	C22H32O2; C22H32O2; C22H32O2; C22H32O2; C22H32O2; C22H32O2	Fatty Acyls; Prenol lipids; Prenol lipids; Prenol lipids; ; Fatty Acyls	Fatty acids and conjugates; Sesquiterpenoids; Sesquiterpenoids; Retinoids; ; Fatty acids and conjugates
327.292
327.95
328.164
328.238
328.26
328.758
328.852
328.904
328.923
328.939
329.058
329.095
329.154
329.177	Carnosol; Momilactone B; Yucalexin P15; Yucalexin P8; 3,3',4,4'-Tetrahydroxy-5,5'-diisopropyl-2,2'-dimethylbiphenyl	C20H26O4; C20H26O4; C20H26O4; C20H26O4; C20H26O4	Prenol lipids; Naphthopyrans; Prenol lipids; Organooxygen compounds; Benzene and substituted derivatives	Terpene lactones; ; Diterpenoids; Carbonyl compounds; Biphenols
329.234	9,12,13-TriHOME; 9,10,13-TriHOME; 5,8,12-Trihydroxy-9-octadecenoic acid; (9S,10E,12S,13S)-9,12,13-Trihydroxy-10-octadecenoic acid	C18H34O5; C18H34O5; C18H34O5; C18H34O5	Fatty Acyls; Fatty Acyls; Fatty Acyls; Fatty Acyls	Fatty acids and conjugates; Fatty acids and conjugates; Fatty acids and conjugates; Fatty acids and conjugates
329.25	Docosapentaenoic acid (22n-6); Docosapentaenoic acid (22n-3); Ethyl abietate; ent-16-Kauren-19-ol acetate; 1-Phenyl-1,3-hexadecanedione; 2-Methyl-5-(8,11-pentadecadienyl)-1,3-benzenediol; 4,8,12,15,19-Docosapentaenoic acid; Ethyl icosapentate	C22H34O2; C22H34O2; C22H34O2; C22H34O2; C22H34O2; C22H34O2; C22H34O2; C22H34O2	Fatty Acyls; Fatty Acyls; Prenol lipids; Prenol lipids; Organooxygen compounds; ; Fatty Acyls; Fatty Acyls	Fatty acids and conjugates; Fatty acids and conjugates; Diterpenoids; Diterpenoids; Carbonyl compounds; ; Fatty acids and conjugates; Fatty acid esters
329.925
329.942
330.098	R-95913; Citbrasine	C18H18FNO2S; C17H17NO6	; Quinolines and derivatives	; Benzoquinolines
330.157
330.181	5-hydroxy saxagliptin	C18H25N3O3	Carboxylic acids and derivatives	Amino acids, peptides, and analogues
330.238
330.254
330.785
330.861
330.882
330.9
330.918
330.936
330.993
331.002
331.016
331.03
331.038
331.099
331.151	Spectinomycin	C14H24N2O7	Dioxanes	1,4-dioxanes
331.193	Carnosic acid; 11b-Hydroxyprogesterone; 7'-Carboxy-gamma-tocotrienol; Hulupone; Adhulupone; (1(10)E,4E,6a,9b)-9-(2-Methylbutanoyloxy)-1(10),4,11(13)-germacratrien-12,6-olide; (1(10)E,4E,6a,9b)-9-(3-Methylbutanoyloxy)-1(10),4,11(13)-germacratrien-12,6-olide; Petasitin; 6-Angeloylfuranofukinol; 4-Deoxycohumulone; ent-7alpha,12beta-Dihydroxy-16-kauren-19,6beta-olide; ent-15-Kaurene-17,19-dioic acid;…	C20H28O4; C20H28O4; C20H28O4; C20H28O4; C20H28O4; C20H28O4; C20H28O4; C20H28O4; C20H28O4; C20H28O4; C20H28O4; C20H28O4; C20H28O4; C20H28O4; C20H28O4	Prenol lipids; Steroids and steroid derivatives; Benzopyrans; Vinylogous acids; Organooxygen compounds; Prenol lipids; Prenol lipids; Prenol lipids; Prenol lipids; Benzene and substituted derivatives; Lactones; Prenol lipids; Prenol lipids; Fatty Acyls; Fatty Acyls	Diterpenoids; Androstane steroids; 1-benzopyrans; ; Carbonyl compounds; Terpene lactones; Terpene lactones; Sesquiterpenoids; Sesquiterpenoids; Phenols and derivatives; Gamma butyrolactones; Diterpenoids; Terpene lactones; Fatty alcohols; Fatty alcohols
331.207
331.266	Adrenic acid; 1-Hydroxy-1-phenyl-3-hexadecanone; 3-Hydroxy-1-phenyl-1-hexadecanone; 2-Methyl-5-(8-pentadecenyl)-1,3-benzenediol; (7Z,10Z,13Z,16Z)-docosatetraenoate; Ethyl Arachidonate	C22H36O2; C22H36O2; C22H36O2; C22H36O2; C22H36O2; C22H36O2	Fatty Acyls; Fatty Acyls; Fatty Acyls; ; Fatty Acyls; Fatty Acyls	Fatty acids and conjugates; Fatty alcohols; Fatty alcohols; ; Fatty acids and conjugates; Fatty acid esters
331.921
331.939
331.952
332.126	Glutamyltryptophan; Tryptophyl-Glutamate; gamma-Glutamyltryptophan	C16H19N3O5; C16H19N3O5; C16H19N3O5	Carboxylic acids and derivatives; Carboxylic acids and derivatives; Carboxylic acids and derivatives	Amino acids, peptides, and analogues; Amino acids, peptides, and analogues; Amino acids, peptides, and analogues
332.195
332.269
332.782
332.879
332.889
332.897
332.936
332.99
332.999
333.018
333.113
333.123
333.208	15-Keto-13,14-dihydroprostaglandin A2; Prostaglandin J2; Prostaglandin A2; 12-Keto-leukotriene B4; Prostaglandin B2; Delta-12-Prostaglandin J2; Leukotriene B5; 5-Oxo-6-trans-leukotriene B4; 7'-Carboxy-gamma-chromanol; Crispanone; 8alpha-8-Hydroxy-12-oxo-13-abieten-18-oic acid; (ent-16betaOH)-16,17-Dihydroxy-9(11)-kauren-19-oic acid; (ent-6alpha,7alpha)-6,7-Dihydroxy-16-kauren-19-oic acid; Dehydro…	C20H30O4; C20H30O4; C20H30O4; C20H30O4; C20H30O4; C20H30O4; C20H30O4; C20H30O4; C20H30O4; C20H30O4; C20H30O4; C20H30O4; C20H30O4; C20H30O4; C20H30O4; C20H30O4; C20H30O4; C20H30O4; C20H30O4; C20H30O4; C20H30O4	Fatty Acyls; Fatty Acyls; Fatty Acyls; Fatty Acyls; Fatty Acyls; Fatty Acyls; Fatty Acyls; Fatty Acyls; ; Prenol lipids; Prenol lipids; Prenol lipids; Prenol lipids; Prenol lipids; Prenol lipids; Fatty Acyls; Fatty Acyls; Fatty Acyls; Fatty Acyls; Fatty Acyls; Fatty Acyls	Eicosanoids; Eicosanoids; Eicosanoids; Eicosanoids; Eicosanoids; Eicosanoids; Eicosanoids; Eicosanoids; ; Sesquiterpenoids; Diterpenoids; Diterpenoids; Diterpenoids; Diterpenoids; Diterpenoids; Eicosanoids; Eicosanoids; Eicosanoids; Eicosanoids; Eicosanoids; Eicosanoids
333.282
333.94
333.949
334.116
334.143
334.212
334.78
334.897
334.931
335.021
335.109	3-Hydroxymugineic acid	C12H20N2O9	Carboxylic acids and derivatives	Amino acids, peptides, and analogues
335.224	Leukotriene B4; 5(S)-Hydroperoxyeicosatetraenoic acid; 8-iso-PGA1; Prostaglandin A1; Prostaglandin B1; 12(S)-HPETE; 15(S)-HPETE; Hepoxilin A3; Hepoxilin B3; 12(R)-HPETE; 11H-14,15-EETA; 11(R)-HPETE; 8(S)-HPETE; 15H-11,12-EETA; 6-trans-Leukotriene B4; 6-trans-12-epi-Leukotriene B4; 12(S)-Leukotriene B4; 14,15-DiHETE; 17,18-DiHETE; 5,15-DiHETE; 8,15-DiHETE; 5-HPETE; 10,11-dihydro-12-oxo-LTB4; 6,7-d…	C20H32O4; C20H32O4; C20H32O4; C20H32O4; C20H32O4; C20H32O4; C20H32O4; C20H32O4; C20H32O4; C20H32O4; C20H32O4; C20H32O4; C20H32O4; C20H32O4; C20H32O4; C20H32O4; C20H32O4; C20H32O4; C20H32O4; C20H32O4; C20H32O4; C20H32O4; C20H32O4; C20H32O4; C20H32O4; C20H32O4; C20H32O4; C20H32O4; C20H32O4; C20H32O4; C20H32O4; C20H32O4; C20H32O4; C20H32O4; C20H32O4; C20H32O4; C20H32O4; C20H32O4; C20H32O4; C20H32O4	Fatty Acyls; Fatty Acyls; Fatty Acyls; Fatty Acyls; Fatty Acyls; Fatty Acyls; Fatty Acyls; Fatty Acyls; Fatty Acyls; Fatty Acyls; Fatty Acyls; Fatty Acyls; Fatty Acyls; Hydroxy acids and derivatives; Fatty Acyls; Fatty Acyls; Fatty Acyls; Fatty Acyls; Fatty Acyls; Fatty Acyls; Fatty Acyls; Fatty Acyls; Fatty Acyls; Fatty Acyls; Prenol lipids; Prenol lipids; Fatty Acyls; Fatty Acyls; Fatty Acyls; …	Eicosanoids; Eicosanoids; Eicosanoids; Eicosanoids; Eicosanoids; Eicosanoids; Eicosanoids; Eicosanoids; Eicosanoids; Eicosanoids; Fatty acids and conjugates; Eicosanoids; Eicosanoids; Medium-chain hydroxy acids and derivatives; Eicosanoids; Eicosanoids; Eicosanoids; Eicosanoids; Eicosanoids; Eicosanoids; Eicosanoids; Eicosanoids; Eicosanoids; Eicosanoids; Diterpenoids; Sesquiterpenoids; Fatty aci…
335.257	Pregnanetriol; 3-Methyl-5-pentyl-2-furanundecanoic acid; Isolinderanolide; 3,4-Dimethyl-5-pentyl-2-furandecanoic acid; 5-Butyl-3,4-dimethyl-2-furanundecanoic acid; 3,4-Dimethyl-5-propyl-2-furandodecanoic acid; 3-ג€‹Methyl-ג€‹5-ג€‹propyl-2-ג€‹furantridecanoic acid; 5-Hexyl-3,4-dimethyl-2-furannonanoic acid	C21H36O3; C21H36O3; C21H36O3; C21H36O3; C21H36O3; C21H36O3; C21H36O3; C21H36O3	Steroids and steroid derivatives; Fatty Acyls; Tetrahydrofurans; Fatty Acyls; Fatty Acyls; Fatty Acyls; Fatty Acyls; Fatty Acyls	Pregnane steroids; Fatty acids and conjugates; ; Fatty acids and conjugates; Fatty acids and conjugates; Fatty acids and conjugates; Fatty acids and conjugates; Fatty acids and conjugates
335.297	Docosadienoate (22:2n6); 13Z,16Z-docosadienoic acid	C22H40O2; C22H40O2	Fatty Acyls; Fatty Acyls	Fatty acids and conjugates; Fatty acids and conjugates
335.901
335.936
336.112
336.227
336.777
336.806
336.837
336.865
336.901
336.952
337.142	Nicotine glucuronide	C16H22N2O6	Organooxygen compounds	Carbohydrates and carbohydrate conjugates
337.193	Aspidospermatine	C21H26N2O2	Strychnos alkaloids
337.23
337.24	14,15-DiHETrE; 8,9-DiHETrE; 11,12-DiHETrE; 5,6-DHET; 12-Keto-tetrahydro-leukotriene B4; 10,11-dihydro-leukotriene B4; 6,7-dihydro-12-epi-LTB4; Sterebin E; 15-Hydroperoxyeicosa-8Z,11Z,13E-trienoate	C20H34O4; C20H34O4; C20H34O4; C20H34O4; C20H34O4; C20H34O4; C20H34O4; C20H34O4; C20H34O4	Fatty Acyls; Fatty Acyls; Fatty Acyls; Fatty Acyls; Fatty Acyls; Fatty Acyls; Fatty Acyls; Prenol lipids; Fatty Acyls	Eicosanoids; Eicosanoids; Eicosanoids; Eicosanoids; Eicosanoids; Eicosanoids; Eicosanoids; Diterpenoids; Eicosanoids
337.274
337.947
338.196
338.242
338.278
338.803
338.834
338.856
338.892
338.967
339.112
339.209	14,19-Dihydroaspidospermatine	C21H28N2O2	Strychnos alkaloids
339.217
339.255
339.328
339.894
339.972
340.143	Histidinyl-Tryptophan; Tryptophyl-Histidine	C17H19N5O3; C17H19N5O3	Carboxylic acids and derivatives; Carboxylic acids and derivatives	Amino acids, peptides, and analogues; Amino acids, peptides, and analogues
340.186
340.221
340.258
340.331
340.853
340.889
340.949
341.021
341.044
341.11	Melibiose; Cellobiose; D-Maltose; Alpha-Lactose; Sucrose; Lactulose; Trehalose; Isomaltose; Galactinol; 3-b-Galactopyranosyl glucose; Epimelibiose; Turanose; Kojibiose; Neotrehalose; Sakebiose; Inulobiose; Galabiose; Maltulose; Mannobiose; DEAE-cellulose; Allolactose; Glucinol; Trehalulose; Fagopyritol A1; beta-Lactose; Glucose-1,3-mannose oligosaccharide; 2-{[3,4-dihydroxy-2,5-bis(hydroxymethyl)…	C12H22O11; C12H22O11; C12H22O11; C12H22O11; C12H22O11; C12H22O11; C12H22O11; C12H22O11; C12H22O11; C12H22O11; C12H22O11; C12H22O11; C12H22O11; C12H22O11; C12H22O11; C12H22O11; C12H22O11; C12H22O11; C12H22O11; C12H22O11; C12H22O11; C12H22O11; C12H22O11; C12H22O11; C12H22O11; C12H22O11; C12H22O11; C12H22O11	Organooxygen compounds; Organooxygen compounds; Organooxygen compounds; Organooxygen compounds; Organooxygen compounds; Organooxygen compounds; Organooxygen compounds; Organooxygen compounds; Organooxygen compounds; Fatty Acyls; Organooxygen compounds; Fatty Acyls; Fatty Acyls; Organooxygen compounds; Organooxygen compounds; Carbohydrates and carbohydrate conjugates; Organooxygen compounds; Fatty…	Carbohydrates and carbohydrate conjugates; Carbohydrates and carbohydrate conjugates; Carbohydrates and carbohydrate conjugates; Carbohydrates and carbohydrate conjugates; Carbohydrates and carbohydrate conjugates; Carbohydrates and carbohydrate conjugates; Carbohydrates and carbohydrate conjugates; Carbohydrates and carbohydrate conjugates; Carbohydrates and carbohydrate conjugates; Fatty acyl g…
341.146
341.212	Guggulsterone; 2-Hydroxy-6-(8,11,14-pentadecatrienyl)benzoic acid; 17-Hydroxymethylethisterone; 14-oxo-DoHE(1-)	C22H30O3; C22H30O3; C22H30O3; C22H30O3	Steroids and steroid derivatives; Benzene and substituted derivatives; Steroids and steroid derivatives; Fatty Acyls	Androstane steroids; Benzoic acids and derivatives; Androstane steroids; Fatty acids and conjugates
341.224
341.271
341.893
341.953
342.216
342.267	Dodecanoylcarnitine	C19H37NO4	Fatty Acyls	Fatty acid esters
342.274
342.85
342.858
342.871
342.886
342.92
342.954
342.965
342.981
343.039
343.157
343.194
343.214
343.229	Medroxyprogesterone; 17-HDoHE; 19(20)-EpDPE; 16(17)-EpDPE; Medrysone; Testosterone Propionate; Anacardic acid; 3-Hydroxyneogrifolin; 10-HDoHE; 11-HDoHE; 16-HDoHE; 20-HDoHE; 4-HDoHE; 7-HDoHE; 8-HDoHE; 4-Hydroxy-all-trans-retinyl acetate	C22H32O3; C22H32O3; C22H32O3; C22H32O3; C22H32O3; C22H32O3; C22H32O3; C22H32O3; C22H32O3; C22H32O3; C22H32O3; C22H32O3; C22H32O3; C22H32O3; C22H32O3; C22H32O3	Steroids and steroid derivatives; Fatty Acyls; Fatty Acyls; Fatty Acyls; Steroids and steroid derivatives; Steroids and steroid derivatives; Benzene and substituted derivatives; Prenol lipids; Fatty Acyls; Fatty Acyls; Fatty Acyls; Fatty Acyls; Fatty Acyls; Fatty Acyls; Fatty Acyls; Prenol lipids	Pregnane steroids; Fatty acids and conjugates; Lineolic acids and derivatives; Fatty acids and conjugates; Pregnane steroids; Steroid esters; Benzoic acids and derivatives; Sesquiterpenoids; Fatty acids and conjugates; Fatty acids and conjugates; Fatty acids and conjugates; Fatty acids and conjugates; Fatty acids and conjugates; Fatty acids and conjugates; Fatty acids and conjugates; Retinoids
343.277
343.287
343.9
344.136
344.233
344.851
344.895
344.913
345.006
345.069
345.148
345.173
345.21	(+)-Calycanthine; (-)-Chimonanthine	C22H26N4; C22H26N4	Quinolines and derivatives; Indoles and derivatives	Aminoquinolines and derivatives; Pyrroloindoles
345.236
345.245	Methyl-[10]-shogaol; Ginkgoic acid; Siderol; ent-17-Acetoxy-16b-kauran-19-al; Volemolide; (R)-3,4-Dihydro-8-hydroxy-3-tridecyl-1H-2-benzopyran-1-one	C22H34O3; C22H34O3; C22H34O3; C22H34O3; C22H34O3; C22H34O3	Benzene and substituted derivatives; Benzene and substituted derivatives; Prenol lipids; Prenol lipids; Prenol lipids; Benzopyrans	Methoxybenzenes; Benzoic acids and derivatives; Diterpenoids; Diterpenoids; Terpene lactones; 2-benzopyrans
345.282
345.854
345.917
346.009
346.248
346.847
346.892
346.91
347.067
347.165
347.188	Gibberellin A110; Gibberellin A112; 3b-Hydroxy-6b-angeloyloxy-7(11)-eremophilen-12,8b-olide; Cohumulone; Bakkenolide C; Gibberellin A53; 3b-Hydroxy-6b-tigloyloxy-7(11)-eremophilen-12,8b-olide; 12,20-Dioxo-leukotriene B4	C20H28O5; C20H28O5; C20H28O5; C20H28O5; C20H28O5; C20H28O5; C20H28O5; C20H28O5	Prenol lipids; Prenol lipids; Prenol lipids; Organooxygen compounds; Prenol lipids; Prenol lipids; Prenol lipids; Fatty Acyls	Diterpenoids; Diterpenoids; Terpene lactones; Alcohols and polyols; Terpene lactones; Diterpenoids; Terpene lactones; Eicosanoids
347.201	Bexarotene	C24H28O2	Prenol lipids	Retinoids
347.222	3b,15b,17a-Trihydroxy-pregnenone; 3a,21-Dihydroxy-5b-pregnane-11,20-dione; 11b,21-Dihydroxy-5b-pregnane-3,20-dione; 17alpha,21-Dihydroxypregnenolone; 7'-Carboxy-alpha-chromanol; [10]-Gingerdione; [8]-Paradyl acetate; 9alpha-(3-Methyl-2E-pentenoyloxy)-4S-hydroxy-10(14)-oplopen-3-one; (4E)-6-hydroxy-1-(4-hydroxy-3-methoxyphenyl)tetradec-4-en-3-one	C21H32O4; C21H32O4; C21H32O4; C21H32O4; C21H32O4; C21H32O4; C21H32O4; C21H32O4; C21H32O4	Steroids and steroid derivatives; Steroids and steroid derivatives; Steroids and steroid derivatives; Steroids and steroid derivatives; Benzopyrans; Phenols; Phenol esters; Prenol lipids; Phenols	Pregnane steroids; Hydroxysteroids; Hydroxysteroids; Hydroxysteroids; 1-benzopyrans; Methoxyphenols; ; Sesquiterpenoids; Methoxyphenols
347.26	2-Hydroxy-6-pentadecylbenzoic acid; Tridecyl phloretate; ent-16b,19-Kauranediol 19-acetate; 12,15-Epoxy-13,14-dimethyleicosa-10,12,14-trienoic acid; 12,15-Epoxy-13,14-dimethyleicosa-12,14,16-trienoic acid	C22H36O3; C22H36O3; C22H36O3; C22H36O3; C22H36O3	Benzene and substituted derivatives; Fatty Acyls; Prenol lipids; Fatty Acyls; Fatty Acyls	Benzoic acids and derivatives; Fatty alcohol esters; Diterpenoids; Fatty acids and conjugates; Fatty acids and conjugates
347.851
347.914
348.193	Coutaric acid	C18H27N3O4	Carboxylic acids and derivatives	Amino acids, peptides, and analogues
348.264
348.845
349.004	Apigenin 7-sulfate; {3-hydroxy-5-oxo-2-[3-(sulfooxy)phenyl]-5H-chromen-7-yl}oxidanium; [4-(5,7-dihydroxy-4-oxo-4H-chromen-3-yl)phenyl]oxidanesulfonic acid; [2-hydroxy-5-(7-hydroxy-4-oxo-4H-chromen-2-yl)phenyl]oxidanesulfonic acid; [3-(6,7-dihydroxy-4-oxo-4H-chromen-2-yl)phenyl]oxidanesulfonic acid; [3-(5,7-dihydroxy-4-oxo-4H-chromen-2-yl)phenyl]oxidanesulfonic acid; {2-hydroxy-5-[(6-hydroxy-3-oxo…	C15H10O8S; C15H10O8S; C15H10O8S; C15H10O8S; C15H10O8S; C15H10O8S; C15H10O8S	Flavonoids; Flavonoids; Isoflavonoids; Flavonoids; Flavonoids; Flavonoids; Aurone flavonoids	Flavones; Hydroxyflavonoids; Isoflav-2-enes; Flavones; Flavones; Flavones;
349.107	4'-O-Methylkanzonol W	C21H18O5	Isoflavonoids	Pyranoisoflavonoids
349.169
349.204	8-iso-15-keto-PGE2; Prostaglandin E3; Prostaglandin D3; 15-Keto-prostaglandin E2; Resolvin E1; 12-Oxo-20-hydroxy-leukotriene B4; 15-Epi-lipoxin B5; 15-Oxo-lipoxin A4; 20-oxo-leukotriene B4; Prostaglandin H3; (ent-6alpha,7alpha,12alpha)-6,7,12-Trihydroxy-16-kauren-19-oic acid; Oryzalic acid A; Oryzalic acid B; 5,12,18R-TriHEPE; 9S-hydroxy-11,15-dioxo-5Z,13E-prostadienoic acid; 15-oxo-5S,6R-dihydro…	C20H30O5; C20H30O5; C20H30O5; C20H30O5; C20H30O5; C20H30O5; C20H30O5; C20H30O5; C20H30O5; C20H30O5; C20H30O5; C20H30O5; C20H30O5; C20H30O5; C20H30O5; C20H30O5; C20H30O5; C20H30O5	Fatty Acyls; Fatty Acyls; Fatty Acyls; Fatty Acyls; Fatty Acyls; Fatty Acyls; Fatty Acyls; Fatty Acyls; Fatty Acyls; Fatty Acyls; Prenol lipids; Oxanes; ; Fatty Acyls; Fatty Acyls; Fatty Acyls; Fatty Acyls; Fatty Acyls	Eicosanoids; Eicosanoids; Eicosanoids; Eicosanoids; Eicosanoids; Eicosanoids; Eicosanoids; Eicosanoids; Eicosanoids; Eicosanoids; Diterpenoids; ; ; Eicosanoids; Eicosanoids; Eicosanoids; Eicosanoids; Eicosanoids
349.239	Tetrahydrocorticosterone; 5a-Tetrahydrocorticosterone; Tetrahydrodeoxycortisol; MG(0:0/18:4(6Z,9Z,12Z,15Z)/0:0); MG(18:4(6Z,9Z,12Z,15Z)/0:0/0:0); (S)-[10]-Gingerol; Pregnanetriolone	C21H34O4; C21H34O4; C21H34O4; C21H34O4; C21H34O4; C21H34O4; C21H34O4	Steroids and steroid derivatives; Steroids and steroid derivatives; Steroids and steroid derivatives; Fatty Acyls; Fatty Acyls; Benzene and substituted derivatives; Steroids and steroid derivatives	Hydroxysteroids; Hydroxysteroids; Hydroxysteroids; Lineolic acids and derivatives; Lineolic acids and derivatives; Phenols and derivatives; Pregnane steroids
349.849
350.111	N-Acetyl-7-O-acetylneuraminic acid; N-Acetyl-9-O-acetylneuraminic acid; N-Acetyl-4-O-acetylneuraminic acid; N-acetyl-O-acetylneuraminate	C13H21NO10; C13H21NO10; C13H21NO10; C13H21NO10	Organooxygen compounds; Organooxygen compounds; Organooxygen compounds; Organooxygen compounds	Carbohydrates and carbohydrate conjugates; Carbohydrates and carbohydrate conjugates; Carbohydrates and carbohydrate conjugates; Carbohydrates and carbohydrate conjugates
350.207
350.871
350.902
350.932
350.965
351.001
351.104
351.137	Moschamine	C20H20N2O4	Indoles and derivatives	Tryptamines and derivatives
351.219	Prostaglandin E2; (13E)-11a-Hydroxy-9,15-dioxoprost-13-enoic acid; Prostaglandin I2; Prostaglandin H2; Prostaglandin D2; Thromboxane A2; 20-Hydroxy-leukotriene B4; Prostaglandin F3a; 8-iso-PGF3a; Levuglandin E2; Levuglandin D2; 13,14-Dihydro-15-keto-PGE2; 15-Keto-prostaglandin F2a; Lipoxin A4; 8-iso-15-keto-PGF2a; Lipoxin B4; 8-isoprostaglandin E2; (5Z)-(15S)-11alpha-Hydroxy-9,15-dioxoprostanoate…	C20H32O5; C20H32O5; C20H32O5; C20H32O5; C20H32O5; C20H32O5; C20H32O5; C20H32O5; C20H32O5; C20H32O5; C20H32O5; C20H32O5; C20H32O5; C20H32O5; C20H32O5; C20H32O5; C20H32O5; C20H32O5; C20H32O5; C20H32O5; C20H32O5; C20H32O5; C20H32O5; C20H32O5; C20H32O5; C20H32O5; C20H32O5; C20H32O5; C20H32O5; C20H32O5	Fatty Acyls; Fatty Acyls; Fatty Acyls; Fatty Acyls; Fatty Acyls; Fatty Acyls; Fatty Acyls; Fatty Acyls; Fatty Acyls; Fatty Acyls; Fatty Acyls; Fatty Acyls; Fatty Acyls; Fatty Acyls; Fatty Acyls; Fatty Acyls; Fatty Acyls; Fatty Acyls; Fatty Acyls; Fatty Acyls; Prenol lipids; Prenol lipids; Prenol lipids; Prenol lipids; Prenol lipids; Fatty Acyls; Fatty Acyls; Fatty Acyls; Fatty Acyls; Fatty Acyls	Eicosanoids; Eicosanoids; Eicosanoids; Eicosanoids; Eicosanoids; Eicosanoids; Eicosanoids; Eicosanoids; Eicosanoids; Fatty acids and conjugates; Fatty acids and conjugates; Eicosanoids; Eicosanoids; Eicosanoids; Eicosanoids; Eicosanoids; Eicosanoids; Eicosanoids; Eicosanoids; Eicosanoids; Sesquiterpenoids; Sesquiterpenoids; Sesquiterpenoids; Sesquiterpenoids; Diterpenoids; Eicosanoids; Eicosanoid…
351.256	MG(0:0/18:3(6Z,9Z,12Z)/0:0); MG(0:0/18:3(9Z,12Z,15Z)/0:0); MG(18:3(6Z,9Z,12Z)/0:0/0:0); MG(18:3(9Z,12Z,15Z)/0:0/0:0)	C21H36O4; C21H36O4; C21H36O4; C21H36O4	Fatty Acyls; Fatty Acyls; Fatty Acyls; Fatty Acyls	Lineolic acids and derivatives; Lineolic acids and derivatives; Lineolic acids and derivatives; Lineolic acids and derivatives
351.327	6,8-Tricosanedione; 4,6-Tricosanedione	C23H44O2; C23H44O2	Organooxygen compounds; Organooxygen compounds	Carbonyl compounds; Carbonyl compounds
351.875
351.907
351.963
352.077
352.088
352.223
352.259
352.865
352.898
352.947
353.019
353.175	Acetylsalvipisone; 1-dodecanoyl-glycero-3-phosphate; LysoPA(i-12:0/0:0)	C22H26O4; C15H31O7P; C15H31O7P	Naphthalenes; Glycerophospholipids; Glycerophospholipids	Naphthoquinones; Glycerophosphates; Glycerophosphates
353.188	Yohimbine	C21H26N2O3	Yohimbine alkaloids
353.201
353.225
353.234	Prostaglandin F2a; Prostaglandin E1; Prostaglandin F2b; Troxilin B3; Trioxilin A3; 8-isoprostaglandin PGF2b; 11,12,15-THETA; 13,14-Dihydro-15-keto PGF2a; 8-Isoprostaglandin E1; 11,14,15-THETA; 8-Isoprostaglandin F2a; Prostaglandin D1; 8-iso-13,14-dihydro-15-keto-PGF2a; 11,12,15-TriHETRE; 11b-PGF2a; 11-Epi-PGF2a; 13,14-Dihydro- lipoxin A4; Prostaglandin H1; Sterebin G; 15-keto-PGF1alpha; (5Z,9E,12…	C20H34O5; C20H34O5; C20H34O5; C20H34O5; C20H34O5; C20H34O5; C20H34O5; C20H34O5; C20H34O5; C20H34O5; C20H34O5; C20H34O5; C20H34O5; C20H34O5; C20H34O5; C20H34O5; C20H34O5; C20H34O5; C20H34O5; C20H34O5; C20H34O5; C20H34O5	Fatty Acyls; Fatty Acyls; Fatty Acyls; Fatty Acyls; Fatty Acyls; Fatty Acyls; Fatty Acyls; Fatty Acyls; Fatty Acyls; Fatty Acyls; Fatty Acyls; Fatty Acyls; Fatty Acyls; Fatty Acyls; Fatty Acyls; Fatty Acyls; Fatty Acyls; Fatty Acyls; Prenol lipids; Fatty Acyls; Fatty Acyls; Fatty Acyls	Eicosanoids; Eicosanoids; Eicosanoids; Eicosanoids; Eicosanoids; Eicosanoids; Eicosanoids; Eicosanoids; Eicosanoids; Eicosanoids; Eicosanoids; Eicosanoids; Eicosanoids; Eicosanoids; Eicosanoids; Eicosanoids; Eicosanoids; Eicosanoids; Diterpenoids; Eicosanoids; Eicosanoids; Eicosanoids
353.271	MG(0:0/18:2(9Z,12Z)/0:0); MG(18:2(9Z,12Z)/0:0/0:0)	C21H38O4; C21H38O4	Fatty Acyls; Fatty Acyls	Lineolic acids and derivatives; Lineolic acids and derivatives
353.344	Tricosanoic acid; 6-Hydroxy-8-tricosanone; 8-Hydroxy-6-tricosanone; 4-Hydroxy-6-tricosanone; 6-Hydroxy-4-tricosanone	C23H46O2; C23H46O2; C23H46O2; C23H46O2; C23H46O2	Fatty Acyls; Fatty Acyls; Fatty Acyls; Fatty Acyls; Fatty Acyls	Fatty acids and conjugates; Fatty alcohols; Fatty alcohols; Fatty alcohols; Fatty alcohols
353.866
353.902
354.023
354.192
354.205
354.238
354.274
354.348
354.804
354.861
354.878
354.894
354.926
354.941
354.962
355.024
355.053
355.094
355.169
355.191	gamma-Crocetin; Piperochromanoic acid	C22H28O4; C22H28O4	Prenol lipids; Prenol lipids	Diterpenoids; Monoterpenoids
355.206
355.25	Prostaglandin F1a; 13,14-Dihydro PGE1; 13,14-Dihydro PGF2a	C20H36O5; C20H36O5; C20H36O5	Fatty Acyls; Fatty Acyls; Fatty Acyls	Eicosanoids; Eicosanoids; Eicosanoids
355.287	MG(0:0/18:1(11Z)/0:0); MG(0:0/18:1(9Z)/0:0); MG(18:1(11Z)/0:0/0:0); MG(18:1(9Z)/0:0/0:0); Stearoyllactic acid; 3-(2-Heptenyloxy)-2-hydroxypropyl undecanoate; Monooleoylglycerol	C21H40O4; C21H40O4; C21H40O4; C21H40O4; C21H40O4; C21H40O4; C21H40O4	Glycerolipids; Glycerolipids; Glycerolipids; Glycerolipids; Fatty Acyls; Glycerolipids; Glycerolipids	Monoradylglycerols; Monoradylglycerols; Monoradylglycerols; Monoradylglycerols; Fatty acid esters; Diradylglycerols; Monoradylglycerols
355.864
356.033
356.118	Niazimicin A	C16H23NO6S	Organooxygen compounds	Carbohydrates and carbohydrate conjugates
356.8
356.863
356.876
356.923
357.004
357.016
357.028	(2-hydroxy-2-{9-hydroxy-7-oxo-2H,3H,7H-furo[3,2-g]chromen-2-yl}propoxy)sulfonic acid; [9-hydroxy-2-(2-hydroxypropan-2-yl)-7-oxo-2H,3H,7H-furo[3,2-g]chromen-3-yl]oxidanesulfonic acid	C14H14O9S; C14H14O9S	Coumarins and derivatives; Coumarins and derivatives	Furanocoumarins; Furanocoumarins
357.092
357.207	Sorgoleone 358; 11,12-Dimethoxy-8,11,13-abietatrien-20,7-olide; Piperoic acid	C22H30O4; C22H30O4; C22H30O4	Carbonyl compounds; Prenol lipids; Prenol lipids	Ketones; Terpene lactones; Sesquiterpenoids
357.266	13,14-Dihydro PGF-1a	C20H38O5	Fatty Acyls	Eicosanoids
357.281	Tetracosapentaenoic acid (24:5n-6); Tetracosapentaenoic acid (24:5n-3); 1-Phenyl-1,3-octadecanedione	C24H38O2; C24H38O2; C24H38O2	Fatty Acyls; Fatty Acyls; Organooxygen compounds	Fatty acids and conjugates; Fatty acids and conjugates; Carbonyl compounds
357.926
358.021
358.114	Epinephrine glucuronide; L-DOPA 3'-glucoside	C15H21NO9; C15H21NO9	Organooxygen compounds; Carboxylic acids and derivatives	Carbohydrates and carbohydrate conjugates; Amino acids, peptides, and analogues
358.21
358.797
358.859
358.949
359.01
359.119
359.188	Aldosterone; Cortisone; 19-Oic-deoxycorticosterone; Prednisolone; Tricyclodehydroisohumulone; 7-Methylrosmanol	C21H28O5; C21H28O5; C21H28O5; C21H28O5; C21H28O5; C21H28O5	Steroids and steroid derivatives; Steroids and steroid derivatives; Steroids and steroid derivatives; Steroids and steroid derivatives; Prenol lipids; Prenol lipids	Hydroxysteroids; Hydroxysteroids; Hydroxysteroids; Hydroxysteroids; Sesquiterpenoids; Terpene lactones
359.224	Neuroprotectin D1; Resolvin D5; Calycanthidine; Macrophorin A; 6-beta-hydroxymedroxyprogesterone; 2-beta-hydroxymedroxyprogesterone; 1-beta-hydroxymedroxyprogesterone; (4Z,7Z,11E,13Z,16Z,19Z)-10-Hydroperoxydocosahexaenoic acid; (4Z,7Z,9E,13Z,16Z,19Z)-11-Hydroperoxydocosahexaenoic acid	C22H32O4; C22H32O4; C23H28N4; C22H32O4; C22H32O4; C22H32O4; C22H32O4; C22H32O4; C22H32O4	Fatty Acyls; Fatty Acyls; Indoles and derivatives; Alcohols and polyols; Steroids and steroid derivatives; Steroids and steroid derivatives; Steroids and steroid derivatives; ;	Fatty acids and conjugates; Fatty acids and conjugates; Pyrroloindoles; Secondary alcohols; Pregnane steroids; Pregnane steroids; Pregnane steroids; ;
359.297	Tetracosatetraenoic acid (24:4n-6); 1-Hydroxy-1-phenyl-3-octadecanone; 3-Hydroxy-1-phenyl-1-octadecanone	C24H40O2; C24H40O2; C24H40O2	Fatty Acyls; Fatty Acyls; Fatty Acyls	Fatty acids and conjugates; Fatty alcohols; Fatty alcohols
359.893
360.056
360.103	5-Hydroxyomeprazole; Omeprazole sulfone; 3-Hydroxyomeprazole; 5-hydroxyesomeprazole	C17H19N3O4S; C17H19N3O4S; C17H19N3O4S; C17H19N3O4S	Benzimidazoles; Benzimidazoles; Benzimidazoles; Benzimidazoles	Sulfinylbenzimidazoles; Sulfinylbenzimidazoles; Sulfinylbenzimidazoles; Sulfinylbenzimidazoles
360.132
360.228
360.795
360.824
360.886
360.931
360.945
360.98
361.167	Secoisolariciresinol; Gibberellin Ga115; Hydroxyisonobilin; Heliangin; Gibberellin A19; Gibberellin A65; Gibberellin A38; Gibberellin A124; 3-Oxo-6b-angeloyloxy-8b-hydroxy-7(11)-eremophilen-12,8-olide; Gibberellin A101; Gibberellin A98; 5-(3'-Hydroxyphenyl)-gamma-valerolactone-3'-O-glucuronide	C20H26O6; C20H26O6; C20H26O6; C20H26O6; C20H26O6; C20H26O6; C20H26O6; C20H26O6; C20H26O6; C20H26O6; C20H26O6; C20H26O6	Dibenzylbutane lignans; Prenol lipids; Prenol lipids; Prenol lipids; Prenol lipids; Prenol lipids; Prenol lipids; Prenol lipids; Prenol lipids; Prenol lipids; Prenol lipids; Phenol ethers	Dibenzylbutanediol lignans; Diterpenoids; Terpene lactones; Terpene lactones; Diterpenoids; Diterpenoids; Diterpenoids; Diterpenoids; Terpene lactones; Diterpenoids; Diterpenoids;
361.179
361.202	Cortisol; 18-Hydroxycorticosterone; 17a,21-Dihydroxy-5b-pregnane-3,11,20-trione; Isohumulone A; Adhumulone; 5-Hydroxy-4-methoxy-5-(1-oxo-9,12,15-hexadecatrienyl)-2(5H)-furanone; (R)-Humulone	C21H30O5; C21H30O5; C21H30O5; C21H30O5; C21H30O5; C21H30O5; C21H30O5	Steroids and steroid derivatives; Steroids and steroid derivatives; Steroids and steroid derivatives; Prenol lipids; Organooxygen compounds; Carbonyl compounds; Organooxygen compounds	Hydroxysteroids; Hydroxysteroids; Hydroxysteroids; Monoterpenoids; Carbonyl compounds; Alpha-acyloxy carbonyl compounds; Alcohols and polyols
361.24	19,20-DiHDPA; Annosquamosin A; Annoglabasin B; Lycopersiconolide; Dimethyl ent-16alpha-kaurane-17,19-dioate; Epoxysiderol; (Z)-2,4-Dihydroxy-6-(8-pentadecenyl)benzoic acid; ent-16a-Hydroxy-17-acetoxy-19-kauranal	C22H34O4; C22H34O4; C22H34O4; C22H34O4; C22H34O4; C22H34O4; C22H34O4; C22H34O4	Fatty Acyls; Prenol lipids; Prenol lipids; Steroids and steroid derivatives; Prenol lipids; Prenol lipids; Benzene and substituted derivatives; Prenol lipids	Fatty acids and conjugates; Diterpenoids; Diterpenoids; Steroid lactones; Diterpenoids; Diterpenoids; Benzoic acids and derivatives; Diterpenoids
361.275
362.125
362.243	Talinolol	C20H33N3O3	Benzene and substituted derivatives	N-phenylureas
362.818
362.859
362.892
362.914
362.929
362.972
363.183	12-Oxo-20-carboxy-leukotriene B4; Eremopetasitenin A1; Cinncassiol C2; Blumealactone A; Blumealactone B; Gibberellin A123; Gibberellin A74; 3b,8a-Dihydroxy-6b-angeloyloxy-7(11)-eremophilen-12,8-olide; 3b,8b-Dihydroxy-6b-angeloyloxy-7(11)-eremophilen-12,8-olide; 3b,9b-Dihydroxy-6b-angeloyloxy-7(11)-eremophilen-12,8b-olide; 3b-Hydroxy-6b-(2,3-epoxy-2-methylbutanoyloxy)-7(11)-eremophilen-12,8b-olide…	C20H28O6; C20H28O6; C20H28O6; C20H28O6; C20H28O6; C20H28O6; C20H28O6; C20H28O6; C20H28O6; C20H28O6; C20H28O6; C20H28O6; C20H28O6; C20H28O6	Fatty Acyls; Naphthofurans; Prenol lipids; Prenol lipids; Prenol lipids; Prenol lipids; ; Prenol lipids; Prenol lipids; Prenol lipids; Prenol lipids; Prenol lipids; Prenol lipids; Phenol ethers	Fatty acids and conjugates; ; Sesquiterpenoids; Terpene lactones; Terpene lactones; Diterpenoids; ; Terpene lactones; Terpene lactones; Terpene lactones; Terpene lactones; Diterpenoids; Diterpenoids;
363.193
363.218	Tetrahydrocortisone; Dihydrocortisol; 3a,11b,21-Trihydroxy-20-oxo-5b-pregnan-18-al; 11b,21-Dihydroxy-3,20-oxo-5b-pregnan-18-al; 11b,17a,21-Trihydroxypreg-nenolone; 18-Hydroxy-11-dehydrotetrahydrocorticosterone; Vanillin 3-(L-menthoxy)propane-1,2-diol acetal	C21H32O5; C21H32O5; C21H32O5; C21H32O5; C21H32O5; C21H32O5; C21H32O5	Steroids and steroid derivatives; Steroids and steroid derivatives; Steroids and steroid derivatives; Steroids and steroid derivatives; Steroids and steroid derivatives; Hydroxy acids and derivatives; Prenol lipids	Hydroxysteroids; Hydroxysteroids; Hydroxysteroids; Hydroxysteroids; Hydroxysteroids; Beta hydroxy acids and derivatives; Monoterpenoids
363.256	6-O-Acetylaustroinulin; 7-O-Acetylaustroinulin	C22H36O4; C22H36O4	Prenol lipids; Prenol lipids	Diterpenoids; Diterpenoids
363.29	2-Arachidonyl Glycerol ether; 4-Hydroxy-3-(16-methylheptadecyl)-2H-pyran-2-one; 3-ג€‹Methyl-ג€‹5-ג€‹pentyl-2-ג€‹furantridecanoic acid; 5-Hexyl-3,4-dimethyl-2-furanundecanoic acid; 5-Heptyl-3-methyl-2-furanundecanoic acid; 3,4-Dimethyl-5-pentyl-2-furandodecanoic acid	C23H40O3; C23H40O3; C23H40O3; C23H40O3; C23H40O3; C23H40O3	Endocannabinoids; Pyrans; Fatty Acyls; Fatty Acyls; Fatty Acyls; Fatty Acyls	; Pyranones and derivatives; Fatty acids and conjugates; Fatty acids and conjugates; Fatty acids and conjugates; Fatty acids and conjugates
363.329
363.819
363.896
363.975
364.048	Fludarabine	C10H13FN5O7P	Purine nucleotides	Purine ribonucleotides
364.186
364.22
364.259
364.293
364.814
364.897
364.908
364.97
364.981
365.198	20-Carboxy-leukotriene B4; 12-oxo-10,11-dihydro-20-COOH-LTB4; 12-oxo-20-dihydroxy-leukotriene B4; Anhydrocinnzeylanol; Sporotrichiol	C20H30O6; C20H30O6; C20H30O6; C20H30O6; C20H30O6	Fatty Acyls; Fatty Acyls; Fatty Acyls; Prenol lipids; Prenol lipids	Fatty acids and conjugates; Fatty acids and conjugates; Eicosanoids; Terpene lactones; Sesquiterpenoids
365.211	Drospirenone; Umbelliprenin	C24H30O3; C24H30O3	Steroids and steroid derivatives; Prenol lipids	Steroid lactones; Terpene lactones
365.233	3b-Allotetrahydrocortisol; 5a-Tetrahydrocortisol; Tetrahydrocortisol; Cortolone; Beta-Cortolone	C21H34O5; C21H34O5; C21H34O5; C21H34O5; C21H34O5	Steroids and steroid derivatives; Steroids and steroid derivatives; Steroids and steroid derivatives; Steroids and steroid derivatives; Steroids and steroid derivatives	Hydroxysteroids; Hydroxysteroids; Hydroxysteroids; Hydroxysteroids; Hydroxysteroids
365.248
365.271
365.305
365.344	Nervonic acid; (E)-2-Tetracosenoic acid; 10,12-Tetracosanedione; 7,9-Tetracosanedione; 6,8-Tetracosanedione; 5,7-Tetracosanedione; 4,6-Tetracosanedione	C24H46O2; C24H46O2; C24H46O2; C24H46O2; C24H46O2; C24H46O2; C24H46O2	Fatty Acyls; Fatty Acyls; Organooxygen compounds; Organooxygen compounds; Organooxygen compounds; Organooxygen compounds; Organooxygen compounds	Fatty acids and conjugates; Fatty acids and conjugates; Carbonyl compounds; Carbonyl compounds; Carbonyl compounds; Carbonyl compounds; Carbonyl compounds
365.817
365.912
365.941
365.973
366.111
366.202	Bambuterol	C18H29N3O5	Benzene and substituted derivatives	Phenoxy compounds
366.237
366.274
366.309
366.347
366.811
366.83
366.845
366.877
366.903
366.964
367.038
367.107
367.16	Dehydroepiandrosterone sulfate; Testosterone sulfate; Epitestosterone sulfate; (2S)-2-Butanol O-[b-D-Apiofuranosyl-(1-&gt;6)-b-D-glucopyranoside]	C19H28O5S; C19H28O5S; C19H28O5S; C15H28O10	Steroids and steroid derivatives; Steroids and steroid derivatives; Hydroxy acids and derivatives; Organooxygen compounds	Sulfated steroids; Sulfated steroids; Beta hydroxy acids and derivatives; Carbohydrates and carbohydrate conjugates
367.197
367.214	19-Hydroxy-PGE2; 6,15-Diketo,13,14-dihydro-PGF1a; Prostaglandin G2; 20-Hydroxy-PGE2; 6-Ketoprostaglandin E1; 11-Dehydro-thromboxane B2; Thromboxane B3; 5(6)-Epoxy Prostaglandin E1; 20-COOH-10,11-dihydro-LTB4; 20-dihydroxyleukotriene B4; Propantheline; Cinncassiol D2; Cinncassiol D3; 19-hydroxyprostaglandin H2(1-); 20-hydroxylipoxin A4	C20H32O6; C20H32O6; C20H32O6; C20H32O6; C20H32O6; C20H32O6; C20H32O6; C20H32O6; C20H32O6; C20H32O6; C23H30NO3; C20H32O6; C20H32O6; C20H32O6; C20H32O6	Fatty Acyls; Fatty Acyls; Fatty Acyls; Fatty Acyls; Fatty Acyls; Fatty Acyls; Fatty Acyls; Fatty Acyls; Fatty Acyls; Fatty Acyls; Benzopyrans; Prenol lipids; Prenol lipids; Fatty Acyls; Fatty Acyls	Eicosanoids; Eicosanoids; Eicosanoids; Eicosanoids; Eicosanoids; Eicosanoids; Eicosanoids; Eicosanoids; Fatty acids and conjugates; Eicosanoids; 1-benzopyrans; Sesquiterpenoids; Sesquiterpenoids; Eicosanoids; Eicosanoids
367.249	Cortol; Beta-Cortol; Carboprost Tromethamine; gamma-Eudesmol rhamnoside	C21H36O5; C21H36O5; C21H36O5; C21H36O5	Steroids and steroid derivatives; Steroids and steroid derivatives; Fatty Acyls; Prenol lipids	Hydroxysteroids; Hydroxysteroids; Eicosanoids; Sesquiterpenoids
367.286	Octadecyl fumarate	C22H40O4	Fatty Acyls	Fatty acid esters
367.359	Tetracosanoic acid; 5-Hydroxy-7-tetracosanone; 4-Hydroxy-6-tetracosanone; 20-Tetracosene-1,18-diol	C24H48O2; C24H48O2; C24H48O2; C24H48O2	Fatty Acyls; Fatty Acyls; Fatty Acyls; Fatty Acyls	Fatty acids and conjugates; Fatty alcohols; Fatty alcohols; Fatty alcohols
367.814
368.11
368.163	Amisulpride	C17H27N3O4S	Benzene and substituted derivatives	Benzoic acids and derivatives
368.2
368.217
368.252
368.362
368.751
368.807
368.838
368.895
368.931
368.979
368.994
369.087
369.1
369.111
369.122
369.156	3,4,5-trihydroxy-6-{[1-(4-methoxyphenyl)pentan-3-yl]oxy}oxane-2-carboxylic acid	C18H26O8	Fatty Acyls	Fatty acyl glycosides
369.175	Androsterone sulfate; 5a-Dihydrotestosterone sulfate; Etiocholanolone sulfate; Lorcainide; Epiandrosterone sulfate	C19H30O5S; C19H30O5S; C19H30O5S; C22H27ClN2O; C19H30O5S	Steroids and steroid derivatives; Steroids and steroid derivatives; Hydroxy acids and derivatives; Benzene and substituted derivatives; Steroids and steroid derivatives	Sulfated steroids; Sulfated steroids; Beta hydroxy acids and derivatives; Phenylacetamides; Sulfated steroids
369.229	6-Keto-prostaglandin F1a; Thromboxane B2; 20-Hydroxy-PGF2a; 10,11-dihydro-20-dihydroxy-LTB4; Prostaglandin G1; 19-hydroxyprostaglandin H1(1-)	C20H34O6; C20H34O6; C20H34O6; C20H34O6; C20H34O6; C20H34O6	Fatty Acyls; Fatty Acyls; Fatty Acyls; Fatty Acyls; Fatty Acyls; Fatty Acyls	Eicosanoids; Eicosanoids; Eicosanoids; Eicosanoids; Eicosanoids; Eicosanoids
369.267
369.302	Diethylhexyl adipate; Dioctyl hexanedioate	C22H42O4; C22H42O4	Fatty Acyls; Fatty Acyls	Fatty acid esters; Fatty alcohol esters
369.337
369.841
369.936
369.997
370.079	Salicyluric beta-D-glucuronide	C15H17NO10	Organooxygen compounds	Carbohydrates and carbohydrate conjugates
370.091
370.114	4-(2-amino-3-hydroxyphenyl)-4-oxobutanoic acid O-glucoside	C16H21NO9	Organooxygen compounds	Carbohydrates and carbohydrate conjugates
370.126
370.161
370.179
370.233
370.777
370.835
370.913
370.959
370.992
371.023
371.098	Veranisatin C; Dihydroferulic acid 4-O-glucuronide; 6-[4-(2-carboxyethyl)-2-methoxyphenoxy]-3,4,5-trihydroxyoxane-2-carboxylic acid; 3,4,5-trihydroxy-6-{[3-(4-hydroxy-3-methoxyphenyl)propanoyl]oxy}oxane-2-carboxylic acid; 6-[3-(2-carboxyethyl)-5-methoxyphenoxy]-3,4,5-trihydroxyoxane-2-carboxylic acid; 3,4,5-trihydroxy-6-{[3-(3-hydroxy-5-methoxyphenyl)propanoyl]oxy}oxane-2-carboxylic acid; 6-[2-(1…	C16H20O10; C16H20O10; C16H20O10; C16H20O10; C16H20O10; C16H20O10; C16H20O10; C16H20O10	Prenol lipids; Organooxygen compounds; Organooxygen compounds; Organooxygen compounds; Organooxygen compounds; Organooxygen compounds; Organooxygen compounds; Organooxygen compounds	Terpene lactones; Carbohydrates and carbohydrate conjugates; Carbohydrates and carbohydrate conjugates; Carbohydrates and carbohydrate conjugates; Carbohydrates and carbohydrate conjugates; Carbohydrates and carbohydrate conjugates; Carbohydrates and carbohydrate conjugates; Carbohydrates and carbohydrate conjugates
371.171
371.182
371.19
371.201
371.223	9'-Carboxy-gamma-tocotrienol; Scutigeral; Neriantogenin; 5-Ethoxysorgoleone 358	C23H32O4; C23H32O4; C23H32O4; C23H32O4	Prenol lipids; Prenol lipids; Steroids and steroid derivatives; Organooxygen compounds	Monoterpenoids; Sesquiterpenoids; Steroid lactones; Carbonyl compounds
371.245
371.282
371.839
371.944
372.174
372.194
372.773
372.833
372.846
372.883
372.916
373.085
373.115	Geniposidic acid	C16H22O10	Prenol lipids	Terpene glycosides
373.202	11beta,20-Dihydroxy-3-oxopregn-4-en-21-oic acid; Methylprednisolone; Macrophorin B; 11,12-Dimethylrosmanol	C22H30O5; C22H30O5; C22H30O5; C22H30O5	Steroids and steroid derivatives; Steroids and steroid derivatives; Organooxygen compounds; Prenol lipids	Oxosteroids; Hydroxysteroids; Carbonyl compounds; Terpene lactones
373.841
373.943
374.088
374.246
374.766
374.843
374.861
374.889
374.925
374.947
374.983
375.159	Kanzonol V	C24H24O4	2-arylbenzofuran flavonoids
375.17
375.183	18-Oxocortisol; 11,12,14-Trihydroxy-7-methoxy-8,11,13-abietatrien-20,6-olide; 12alpha-Hydroxy-13,18-dehydroparain; 16&amp;alpha;-hydroxyprednisolone	C21H28O6; C21H28O6; C21H28O6; C21H28O6	Steroids and steroid derivatives; Prenol lipids; Prenol lipids; Steroids and steroid derivatives	Hydroxysteroids; Terpene lactones; Terpene lactones; Hydroxysteroids
375.219	Resolvin D2; Resolvin D1; 11beta-Hydroxy-3,20-dioxopregn-4-en-21-oic acid ; 14-Hydroxy-E4-neuroprostane; 17-Hydroxy-E4-neuroprostane; 20-Hydroxy-E4-neuroprostane; 4-Hydroxy-D4-neuroprostane; 7-Hydroxy-D4-neuroprostane; Prehumulone; Macrophorin C; 9alpha-(Angeloyloxy)-4S-hydroxy-10(14)-oplopen-3-one 4-acetate; 9alpha-(3-Methyl-2E-butenoyloxy)-4S-hydroxy-10(14)-oplopen-3-one 4-acetate; 10-Hydroxy-D…	C22H32O5; C22H32O5; C22H32O5; C22H32O5; C22H32O5; C22H32O5; C22H32O5; C22H32O5; C22H32O5; C22H32O5; C22H32O5; C22H32O5; C22H32O5; C22H32O5; C22H32O5; C22H32O5	Fatty Acyls; Fatty Acyls; Steroids and steroid derivatives; ; ; ; ; ; Organooxygen compounds; Organooxygen compounds; Prenol lipids; Prenol lipids; ; ; ;	Fatty acids and conjugates; Fatty acids and conjugates; Androstane steroids; ; ; ; ; ; Carbonyl compounds; Carbonyl compounds; Sesquiterpenoids; Sesquiterpenoids; ; ; ;
375.25
376.163
376.222
376.253
376.764
376.799
376.841
376.857
376.908
376.944
377.076
377.087	3-(4-hydroxy-3,5-dimethoxyphenyl)-1-(2,4,6-trihydroxy-3-methoxyphenyl)propane-1,2-dione; 2-(3,4-dimethoxyphenyl)-5,6,7,8-tetrahydroxy-3-methoxy-3,4-dihydro-2H-1-benzopyran-4-one; 5,8-dihydroxy-2-(1-hydroxy-3-methoxy-4-oxocyclohex-2-en-1-yl)-3,7-dimethoxy-4H-chromen-4-one; 5,8-dihydroxy-2-(1-hydroxy-5-methoxy-4-oxocyclohex-2-en-1-yl)-3,7-dimethoxy-4H-chromen-4-one; 2-(2,3-dihydroxy-4-methoxyphenyl…	C18H18O9; C18H18O9; C18H18O9; C18H18O9; C18H18O9; C18H18O9; C18H18O9; C18H18O9	Linear 1,3-diarylpropanoids; Flavonoids; Benzopyrans; Benzopyrans; ; ; ;	Chalcones and dihydrochalcones; O-methylated flavonoids; 1-benzopyrans; 1-benzopyrans; ; ; ;
377.16	Carinol; Niveusin C; Gibberellin A52; 15-Hydroxyleptocarpin; Gibberellin A17; Gibberellin A66; Gibberellin A125; (1E,4Z,6a,8b,10a)-8-(2-Methylbutanoyloxy)-10,15-dihydroxy-3-oxo-1,4,11(13)-germacratrien-12,6-olide; Gibberellin A99; Gibberellin A102	C20H26O7; C20H26O7; C20H26O7; C20H26O7; C20H26O7; C20H26O7; C20H26O7; C20H26O7; C20H26O7; C20H26O7	Dibenzylbutane lignans; Prenol lipids; Prenol lipids; Prenol lipids; Prenol lipids; Prenol lipids; Prenol lipids; Prenol lipids; Prenol lipids; Prenol lipids	Dibenzylbutanediol lignans; Terpene lactones; Diterpenoids; Terpene lactones; Diterpenoids; Diterpenoids; Diterpenoids; Terpene lactones; Diterpenoids; Diterpenoids
377.188	4R-Hydroxy solifenacin	C23H26N2O3	Tetrahydroisoquinolines	1-phenyltetrahydroisoquinolines
377.199
377.235	Annoglabasin F	C22H34O5	Prenol lipids	Diterpenoids
377.255
377.271	2-Arachidonylglycerol; MG(0:0/20:4(8Z,11Z,14Z,17Z)/0:0); MG(20:4(5Z,8Z,11Z,14Z)/0:0/0:0); MG(20:4(8Z,11Z,14Z,17Z)/0:0/0:0); 1-Acetoxy-2-hydroxy-5,12,15-heneicosatrien-4-one; [12]-Gingerol; Persenone A	C23H38O4; C23H38O4; C23H38O4; C23H38O4; C23H38O4; C23H38O4; C23H38O4	Endocannabinoids; Endocannabinoids; Glycerolipids; Glycerolipids; Fatty Acyls; Phenols; Fatty Acyls	; ; Monoradylglycerols; Monoradylglycerols; Fatty alcohols; Methoxyphenols; Fatty alcohols
377.343	Erucoylacetone	C25H46O2	Organooxygen compounds	Carbonyl compounds
377.948
378.073
378.091
378.102
378.191
378.24	Sphingosine 1-phosphate; N-palmitoyl-phosphoethanolamine	C18H38NO5P; C18H38NO5P	Sphingolipids; Organic phosphonic acids and derivatives	Phosphosphingolipids; Organic phosphonic acids
378.761
378.79
378.847
378.866
378.885
378.912
378.948
378.961
379
379.07	4-Methoxybenzyl O-(2-sulfoglucoside)	C14H20O10S	Organooxygen compounds	Carbohydrates and carbohydrate conjugates
379.084	(7-hydroxy-5-methoxy-6,8-dimethyl-2-phenyl-3,4-dihydro-2H-1-benzopyran-4-yl)oxidanesulfonic acid	C18H20O7S
379.106
379.177	Pteroside B; Cinncassiol C; Deacetylisovaltrate; 6b-Angeloyl-3b,8b,9b-trihydroxy-7(11)-eremophilen-12,8-olide; 3,4,5-trihydroxy-6-{[(2Z)-2-(phenylmethylidene)heptyl]oxy}oxane-2-carboxylic acid	C20H28O7; C20H28O7; C20H28O7; C20H28O7; C20H28O7	Organooxygen compounds; Prenol lipids; Prenol lipids; Prenol lipids; Fatty Acyls	Carbohydrates and carbohydrate conjugates; Sesquiterpenoids; Monoterpenoids; Terpene lactones; Fatty acyl glycosides
379.189	1-(9Z-tetradecenoyl)-glycero-3-phosphate	C17H33O7P	Glycerophospholipids	Glycerophosphates
379.205	Bopindolol	C23H28N2O3	Benzene and substituted derivatives	Benzoic acids and derivatives
379.251
379.288
379.323
379.359	10,12-Pentacosanedione; 7,9-Pentacosanedione; 6,8-Pentacosanedione; 4,6-Pentacosanedione	C25H48O2; C25H48O2; C25H48O2; C25H48O2	Organooxygen compounds; Organooxygen compounds; Organooxygen compounds; Organooxygen compounds	Carbonyl compounds; Carbonyl compounds; Carbonyl compounds; Carbonyl compounds
379.794
379.958
380.074
380.193
380.255
380.787
380.828
380.844
380.882
380.942
381.032
381.158
381.193	12-Oxo-20-trihydroxy-leukotriene B4; Cinncassiol A; T2 Triol; Cinncassiol C3	C20H30O7; C20H30O7; C20H30O7; C20H30O7	Fatty Acyls; Prenol lipids; Prenol lipids; Prenol lipids	Eicosanoids; Terpene lactones; Sesquiterpenoids; Sesquiterpenoids
381.205	Farnesiferol A; Farnesiferol B; (-)-Farnesiferol C; Foetidin; Assafoetidin; Gancaonin R; (3'alpha,5'alpha,9'xi,10'beta)-O-(3-Hydroxy-7-drimen-11-yl)umbelliferone; 1-tetradecanoyl-sn-glycero-3-phosphate; LysoPA(i-14:0/0:0)	C24H30O4; C24H30O4; C24H30O4; C24H30O4; C24H30O4; C24H30O4; C24H30O4; C17H35O7P; C17H35O7P	Coumarins and derivatives; Prenol lipids; Coumarins and derivatives; Coumarins and derivatives; Prenol lipids; Stilbenes; Coumarins and derivatives; Glycerophospholipids; Glycerophospholipids	; Terpene lactones; ; ; Terpene lactones; ; ; Glycerophosphates; Glycerophosphates
381.221	Pyrvinium	C26H28N3	Pyrroles	Substituted pyrroles
381.231
381.265	Misoprostol	C22H38O5	Fatty Acyls	Eicosanoids
381.302	MG(0:0/20:2(11Z,14Z)/0:0); MG(20:2(11Z,14Z)/0:0/0:0); Persenone B; Lepidiumterpenyl ester	C23H42O4; C23H42O4; C23H42O4; C23H42O4	Endocannabinoids; Glycerolipids; Fatty Acyls; Prenol lipids	; Monoradylglycerols; Fatty alcohols; Sesquiterpenoids
381.338
381.375	Pentacosanoic acid; 6-Hydroxy-8-pentacosanone; 4-Hydroxy-6-pentacosanone; 6-Hydroxy-4-pentacosanone; Lepidiumsesterterpenol	C25H50O2; C25H50O2; C25H50O2; C25H50O2; C25H50O2	Fatty Acyls; Fatty Acyls; Fatty Acyls; Fatty Acyls; Prenol lipids	Fatty acids and conjugates; Fatty alcohols; Fatty alcohols; Fatty alcohols; Sesterterpenoids
381.901
381.945
382.037
382.208
382.378
382.785
382.841
382.874
382.957
382.972
383.03
383.066
383.092
383.156	2,3-Butanediol apiosylglucoside	C15H28O11	Organooxygen compounds	Carbohydrates and carbohydrate conjugates
383.192
383.209	20-Trihydroxy-leukotriene-B4; Cinnzeylanol	C20H32O7; C20H32O7	Fatty Acyls; Prenol lipids	Eicosanoids; Diterpenoids
383.221
383.244
383.355
383.878
383.961
384.159
384.212
384.782
384.812
384.843
384.87
384.906
384.954
384.966
385.17
385.18
385.208
385.225	10,11-dihydro-20-trihydroxy-leukotriene B4	C20H34O7	Fatty Acyls	Eicosanoids
385.239	12a-Hydroxy-3-oxocholadienic acid; 9'-Carboxy-alpha-tocotrienol	C24H34O4; C24H34O4	Steroids and steroid derivatives; Prenol lipids	Bile acids, alcohols and derivatives; Monoterpenoids
385.26	Glycerol trihexanoate; Mangalkanyl glucoside; Cryptomeridiol 11-rhamnoside	C21H38O6; C21H38O6; C21H38O6	Glycerolipids; Organooxygen compounds; Prenol lipids	Triradylcglycerols; Carbohydrates and carbohydrate conjugates; Sesquiterpenoids
386.172
386.185	Terazosin	C19H25N5O4	Diazinanes	Piperazines
386.228
386.239
386.809
386.838
386.862
386.879
386.897
386.943
387.053
387.185
387.196
387.215
387.241	5,6-Dihydroxyprostaglandin F1a	C20H36O7	Fatty Acyls	Eicosanoids
387.255	Cavipetin C; 7alpha-hydroxy-3-oxochol-4-en-24-oic Acid	C24H36O4; C24H36O4	Prenol lipids; Steroids and steroid derivatives	Diterpenoids; Bile acids, alcohols and derivatives
387.881
387.901
387.975
388.056
388.2	Alfuzosin	C19H27N5O4	Diazanaphthalenes	Benzodiazines
388.745
388.819
388.84
388.858
388.876
388.894
388.987
389.05	1-Phosphatidyl-D-myo-inositol	C11H19O13P	Glycerophospholipids	Glycerophosphoinositols
389.196	6,7-Dimethoxy-7-epirosmanol; 11,12-Dihydroxy-7,14-dimethoxy-8,11,13-abietatrien-20,6-olide; Bakkenolide B; Nigakihemiacetal B	C22H30O6; C22H30O6; C22H30O6; C22H30O6	Prenol lipids; Prenol lipids; Prenol lipids; Prenol lipids	Terpene lactones; Terpene lactones; Terpene lactones; Terpene lactones
389.233	15-deoxy-delta12,14-Prostaglandin J2-2-glycerol ester; Treprostinil; Annoglabasin A; Tussilagone; Digoxigenin	C23H34O5; C23H34O5; C23H34O5; C23H34O5; C23H34O5	Fatty Acyls; Benzene and substituted derivatives; Prenol lipids; Prenol lipids; Steroids and steroid derivatives	Eicosanoids; Phenoxyacetic acid derivatives; Diterpenoids; Sesquiterpenoids; Steroid lactones
389.247
389.271	12-Ketodeoxycholic acid; 7-Hydroxy-3-oxocholanoic acid; Nutriacholic acid; 7alpha-Hydroxy-3-oxo-5beta-cholan-24-oic acid; 9'-Carboxy-alpha-chromanol; D8'-Merulinic acid A; 12alpha-hydroxy-3-oxo-5beta-cholan-24-oic Acid	C24H38O4; C24H38O4; C24H38O4; C24H38O4; C24H38O4; C24H38O4; C24H38O4	Steroids and steroid derivatives; Steroids and steroid derivatives; Steroids and steroid derivatives; Steroids and steroid derivatives; Benzopyrans; Benzene and substituted derivatives; Steroids and steroid derivatives	Bile acids, alcohols and derivatives; Bile acids, alcohols and derivatives; Bile acids, alcohols and derivatives; Bile acids, alcohols and derivatives; 1-benzopyrans; Benzoic acids and derivatives; Bile acids, alcohols and derivatives
389.343
389.878
389.898
389.911
390.054	Glucoconringiin	C11H21NO10S2	Carbohydrates and carbohydrate conjugates	Monosaccharides
390.197
390.241
390.275
390.739
390.817
390.837
390.893
390.92
390.958
390.986
391.082
391.166	O-Desmethylcarvedilol	C23H24N2O4	Indoles and derivatives	Carbazoles
391.178
391.214	Trospium; Dihydrofukinolide; 10-Hydroperoxy-H4-neuroprostane; 11-Hydroperoxy-H4-neuroprostane; 14-Hydroperoxy-H4-neuroprostane	C25H30NO3; C22H32O6; C22H32O6; C22H32O6; C22H32O6	Benzene and substituted derivatives; Prenol lipids; ; ;	Diphenylmethanes; Terpene lactones; ; ;
391.227	CPA(16:0/0:0); Methyl (9Z)-6'-oxo-6,5'-diapo-6-carotenoate	C19H37O6P; C26H32O3	Glycerophospholipids; Prenol lipids	Glycerophosphates; Diterpenoids
391.287	3b,12a-Dihydroxy-5a-cholanoic acid; 3b,7a-Dihydroxy-5b-cholanoic acid; 3a,7a-Dihydroxycholanoic acid; 3a,12b-Dihydroxy-5b-cholanoic acid; 3b,12a-Dihydroxy-5b-cholanoic acid; Allodeoxycholic acid; Allochenodeoxycholic acid; Chenodeoxycholic acid; Deoxycholic acid; Isohyodeoxycholic acid; Isoursodeoxycholic acid; Hyodeoxycholic acid; Murocholic acid; Ursodeoxycholic acid; 7b,12a-Dihydroxycholanoic …	C24H40O4; C24H40O4; C24H40O4; C24H40O4; C24H40O4; C24H40O4; C24H40O4; C24H40O4; C24H40O4; C24H40O4; C24H40O4; C24H40O4; C24H40O4; C24H40O4; C24H40O4; C24H40O4; C24H40O4; C24H40O4	Steroids and steroid derivatives; Steroids and steroid derivatives; Steroids and steroid derivatives; Steroids and steroid derivatives; Steroids and steroid derivatives; Steroids and steroid derivatives; Steroids and steroid derivatives; Steroids and steroid derivatives; Steroids and steroid derivatives; Steroids and steroid derivatives; Steroids and steroid derivatives; Steroids and steroid deri…	Bile acids, alcohols and derivatives; Bile acids, alcohols and derivatives; Bile acids, alcohols and derivatives; Bile acids, alcohols and derivatives; Bile acids, alcohols and derivatives; Bile acids, alcohols and derivatives; Bile acids, alcohols and derivatives; Bile acids, alcohols and derivatives; Bile acids, alcohols and derivatives; Bile acids, alcohols and derivatives; Bile acids, alcohol…
391.36
391.898
391.908
392.217
392.23
392.267
392.29
392.739
392.856
392.891
392.918
393.012
393.066	[(7-hydroxy-5-methoxy-8-methyl-4-oxo-2-phenyl-3,4-dihydro-2H-1-benzopyran-6-yl)methoxy]sulfonic acid; [(7-hydroxy-5-methoxy-6-methyl-4-oxo-2-phenyl-3,4-dihydro-2H-1-benzopyran-8-yl)methoxy]sulfonic acid; [4-(7-hydroxy-5-methoxy-6,8-dimethyl-4-oxo-3,4-dihydro-2H-1-benzopyran-2-yl)phenyl]oxidanesulfonic acid; [3-(7-hydroxy-5-methoxy-6,8-dimethyl-4-oxo-3,4-dihydro-2H-1-benzopyran-2-yl)phenyl]oxidane…	C18H18O8S; C18H18O8S; C18H18O8S; C18H18O8S	; ; ;	; ; ;
393.156	Gibberellin A39; Gibberellin A43	C20H26O8; C20H26O8	Prenol lipids; Prenol lipids	Diterpenoids; Diterpenoids
393.182
393.194	Pteroside Z; Secoeremopetasitolide B	C21H30O7; C21H30O7	Indanes; Prenol lipids	Indanones; Terpene lactones
393.229	(3b,6b,8b,12a)-8,12-Epoxy-7(11)-eremophilene-6-angeloyloxy-8,12-dimethoxy-3-ol; 3'-Methoxy-[6]-Gingerdiol 3,5-diacetate	C22H34O6; C22H34O6	Naphthofurans; Fatty Acyls	; Fatty alcohol esters
393.242	LysoPA(P-16:0e/0:0)	C19H39O6P	Glycerophospholipids	Glycerophosphates
393.263	11-Hydroxyeicosatetraenoate glyceryl ester; 2-(14,15-Epoxyeicosatrienoyl) Glycerol	C23H38O5; C23H38O5	Endocannabinoids; Glycerolipids	; Monoradylglycerols
393.279	7,8-Dehydro-beta-micropteroxanthin	C27H38O2	Prenol lipids	Sesquiterpenoids
393.302
393.375	Ximenic acid; 11,13-Hexacosanedione; 10,12-Hexacosanedione; 7,9-Hexacosanedione; 6,8-Hexacosanedione; 5,7-Hexacosanedione; 4,6-Hexacosanedione; 17Z-hexacosenoic acid	C26H50O2; C26H50O2; C26H50O2; C26H50O2; C26H50O2; C26H50O2; C26H50O2; C26H50O2	Fatty Acyls; Organooxygen compounds; Organooxygen compounds; Organooxygen compounds; Organooxygen compounds; Organooxygen compounds; Organooxygen compounds; Fatty Acyls	Fatty acids and conjugates; Carbonyl compounds; Carbonyl compounds; Carbonyl compounds; Carbonyl compounds; Carbonyl compounds; Carbonyl compounds; Fatty acids and conjugates
393.86
393.895
393.922
394.07
394.187
394.233
394.246
394.378
394.764
394.853
394.957
395.071
395.123
395.164
395.191	Pregnenolone sulfate; 1-Hexanol arabinosylglucoside; 3beta-Hydroxypregn-5-en-20-one sulfate	C21H32O5S; C17H32O10; C21H32O5S	Steroids and steroid derivatives; Fatty Acyls; Steroids and steroid derivatives	Sulfated steroids; Fatty acyl glycosides; Sulfated steroids
395.222	(9S,10S)-10-hydroxy-9-(phosphonooxy)octadecanoate; 1-pentadecanoyl-glycero-3-phosphate	C18H37O7P; C18H37O7P	Fatty Acyls; Glycerophospholipids	Fatty acids and conjugates; Glycerophosphates
395.245
395.258	1-hexadecyl-glycero-3-phosphate	C19H41O6P	Glycerophospholipids	Glycerophosphates
395.319
395.39	Hexacosanoic acid; 6-Hydroxy-8-hexacosanone	C26H52O2; C26H52O2	Fatty Acyls; Fatty Acyls	Fatty acids and conjugates; Fatty alcohols
395.932
396.194
396.229
396.248
396.262
396.395
396.762
396.793
396.915
396.927
396.974
397.01
397.18
397.207
397.226
397.334
397.37	2-Hydroxy-22-methyltetracosanoic acid	C25H50O3	Fatty Acyls	Fatty acids and conjugates
397.919
398.012
398.101	2-{2-[(6-carboxy-3,4,5-trihydroxyoxan-2-yl)oxy]phenyl}-1־»ג´-chromen-1-ylium; 6-[(6-carboxy-3,4,5-trihydroxyoxan-2-yl)oxy]-2-phenyl-1־»ג´-chromen-1-ylium; 7-[(6-carboxy-3,4,5-trihydroxyoxan-2-yl)oxy]-2-phenyl-1־»ג´-chromen-1-ylium; 2-{3-[(6-carboxy-3,4,5-trihydroxyoxan-2-yl)oxy]phenyl}-1־»ג´-chromen-1-ylium; (6-carboxy-3,4,5-trihydroxyoxan-2-yl)[4-(2H-chromen-2-ylidene)cyclohexa-2,5-dien-1-yl…	C21H19O8; C21H19O8; C21H19O8; C21H19O8; C21H19O8; C21H19O8; C21H19O8	Flavonoids; Flavonoids; Flavonoids; Flavonoids; Organooxygen compounds; Flavonoids; Flavonoids	Anthocyanidins; Flavonoid glycosides; Flavonoid glycosides; Flavonoid glycosides; Carbohydrates and carbohydrate conjugates; Flavonoid glycosides; Flavonoid glycosides
398.184
398.21
398.337
398.373
398.759
398.789
398.811
398.847
398.908
398.922
398.991
399.066
399.203	Cincassiol B	C20H32O8	Prenol lipids	Diterpenoids
399.223
399.251
399.277
399.328	7-Ketocholesterol; 7a-Hydroxy-cholestene-3-one; Calcidiol; 5,6-trans-25-Hydroxyvitamin D3; 25-Hydroxytachysterol3; Alfacalcidol; (3beta,5alpha,6a)-Cholesta-8,14-diene-3,6-diol; 1-Phenyl-1,3-heneicosanedione; 5-Methyl-2,4-bis(3-methyl-2-butenyl)-6-(2-methyl-1-oxopropyl)-5-(4-methyl-3-pentenyl)cyclohexanone; 5-(12,15-Heneicosadienyl)-1,3-benzenediol; 3beta-Hydroxy-5-cholestenal; 27alpha-Hydroxy-8-d…	C27H44O2; C27H44O2; C27H44O2; C27H44O2; C27H44O2; C27H44O2; C27H44O2; C27H44O2; C27H44O2; C27H44O2; C27H44O2; C27H44O2	Steroids and steroid derivatives; Steroids and steroid derivatives; Steroids and steroid derivatives; Steroids and steroid derivatives; Steroids and steroid derivatives; Steroids and steroid derivatives; Steroids and steroid derivatives; Organooxygen compounds; Prenol lipids; Phenols; Steroids and steroid derivatives; Steroids and steroid derivatives	Cholestane steroids; Cholestane steroids; Vitamin D and derivatives; Vitamin D and derivatives; Vitamin D and derivatives; Vitamin D and derivatives; Cholestane steroids; Carbonyl compounds; Monoterpenoids; Benzenediols; Bile acids, alcohols and derivatives; Bile acids, alcohols and derivatives
399.911
400.226
400.869
400.904
401.155
401.176
401.201
401.292	Sorbitan palmitate	C22H42O6	Fatty Acyls	Fatty acid esters
401.872
401.895
401.907
402.809
402.854
402.873
402.885
403.013
403.174
403.19
403.212	1alpha-O-Methylquassin; 16-Methyl-epi-nigakihemiacetal B	C23H32O6; C23H32O6	Prenol lipids; Prenol lipids	Terpene lactones; Terpene lactones
403.235
403.359	3a,7a-Dihydroxy-5b-cholestane; 5-Heneicosyl-1,3-benzenediol; Lepidiumterpenoid	C27H48O2; C27H48O2; C27H48O2	Steroids and steroid derivatives; Phenols; Prenol lipids	Cholestane steroids; Benzenediols; Diterpenoids
403.813
404.02
404.193
404.806
404.868
404.909
404.962
405.03	{2-hydroxy-5-[3-(4-methoxy-1-benzofuran-5-yl)-3-oxopropanoyl]phenyl}oxidanesulfonic acid	C18H14O9S	Linear 1,3-diarylpropanoids	Chalcones and dihydrochalcones
405.192	(1R,3R,4R,5S,6S,8x)-1-Acetoxy-8-angeloyloxy-3,4-epoxy-5-hydroxy-7(14),10-bisaboladien-2-one; 1-(4-Hydroxy-3,5-dimethoxyphenyl)-7-(4-hydroxy-3-methoxyphenyl)-3,5-heptanediol	C22H30O7; C22H30O7	Prenol lipids; Diarylheptanoids	Sesquiterpenoids; Linear diarylheptanoids
405.226
405.241
405.265	7-Ketodeoxycholic acid; 3,7-Dihydroxy-12-oxocholanoic acid; 3-Oxocholic acid; Annocherin A; (6b,7b,13R)-6,7-Diacetoxy-8,14-labdadiene-13-ol	C24H38O5; C24H38O5; C24H38O5; C24H38O5; C24H38O5	Steroids and steroid derivatives; Steroids and steroid derivatives; Steroids and steroid derivatives; Prenol lipids; Prenol lipids	Bile acids, alcohols and derivatives; Bile acids, alcohols and derivatives; Bile acids, alcohols and derivatives; Diterpenoids; Diterpenoids
405.302	MG(0:0/22:4(7Z,10Z,13Z,16Z)/0:0); MG(22:4(7Z,10Z,13Z,16Z)/0:0/0:0)	C25H42O4; C25H42O4	Glycerolipids; Glycerolipids	Monoradylglycerols; Monoradylglycerols
405.809
406.033	4-Mercaptobutyl glucosinolate	C11H21NO9S3	Organooxygen compounds	Carbohydrates and carbohydrate conjugates
406.134
406.194
406.803
406.867
406.918
406.955
407.017
407.208	Cascarillin; Anhydrocinnzeylanine	C22H32O7; C22H32O7	Prenol lipids; Prenol lipids	Diterpenoids; Terpene lactones
407.222	cis-Methylbixin; trans-Methylbixin; Heterophylol; 1-palmitoyl-dihydroxyacetone-phosphate; 1-(9Z-hexadecenoyl)-glycero-3-phosphate	C26H32O4; C26H32O4; C26H32O4; C19H37O7P; C19H37O7P	Prenol lipids; Prenol lipids; Naphthopyrans; Carbonyl compounds; Glycerophospholipids	Diterpenoids; Diterpenoids; ; Ketones; Glycerophosphates
407.245
407.281	3a,7a,12b-Trihydroxy-5b-cholanoic acid; 3a,4b,7a-Trihydroxy-5b-cholanoic acid; 1b,3a,12a-Trihydroxy-5b-cholanoic acid; 3a,4b,12a-Trihydroxy-5b-cholanoic acid; 3a,6a,7b-Trihydroxy-5b-cholanoic acid; 1,3,12-Trihydroxycholan-24-oic acid; 3b,7a,12a-Trihydroxy-5a-Cholanoic acid; 3a,7b,12b-Trihydroxy-5b-cholanoic acid; 3b,7b,12a-Trihydroxy-5b-cholanoic acid; 2b,3a,7a-Trihydroxy-5b-cholanoic acid; 1b,3a…	C24H40O5; C24H40O5; C24H40O5; C24H40O5; C24H40O5; C24H40O5; C24H40O5; C24H40O5; C24H40O5; C24H40O5; C24H40O5; C24H40O5; C24H40O5; C24H40O5; C24H40O5; C24H40O5; C24H40O5; C24H40O5; C24H40O5; C24H40O5; C24H40O5; C24H40O5	Steroids and steroid derivatives; Steroids and steroid derivatives; Steroids and steroid derivatives; Steroids and steroid derivatives; Steroids and steroid derivatives; Steroids and steroid derivatives; Steroids and steroid derivatives; Steroids and steroid derivatives; Steroids and steroid derivatives; Steroids and steroid derivatives; Steroids and steroid derivatives; Steroids and steroid deri…	Bile acids, alcohols and derivatives; Bile acids, alcohols and derivatives; Bile acids, alcohols and derivatives; Bile acids, alcohols and derivatives; Bile acids, alcohols and derivatives; Bile acids, alcohols and derivatives; Bile acids, alcohols and derivatives; Bile acids, alcohols and derivatives; Bile acids, alcohols and derivatives; Bile acids, alcohols and derivatives; Bile acids, alcohol…
407.317
407.354
407.806
407.959
408.212
408.225
408.284
408.801
408.83
408.891
408.924
408.958
409.178	Quinaprilat	C23H26N2O5	Carboxylic acids and derivatives	Amino acids, peptides, and analogues
409.237	LysoPA(0:0/16:0); LysoPA(16:0/0:0)	C19H39O7P; C19H39O7P	Glycerophospholipids; Glycerophospholipids	Glycerophosphates; Glycerophosphates
409.333	MG(0:0/22:2(13Z,16Z)/0:0); MG(22:2(13Z,16Z)/0:0/0:0)	C25H46O4; C25H46O4	Glycerolipids; Glycerolipids	Monoradylglycerols; Monoradylglycerols
409.37
409.833
410.223
410.24
410.373
410.824
410.856
410.953
410.978
411.133
411.196	Adapalene	C28H28O3	Prenol lipids	Retinoids
411.226
411.242
411.291	Calcipotriol; (9E)-Valenciaxanthin; Valenciachrome; Unknown 370; 4-Methoxy-3-geranylgeranyl-1,2-dihydroxybenzene; 4-Methoxy-5-(3,7,11,15-tetramethyl-2,6,10,14-hexadecatetraenyl)-1,3-benzenediol	C27H40O3; C27H40O3; C27H40O3; C27H40O3; C27H40O3; C27H40O3	Steroids and steroid derivatives; Prenol lipids; Prenol lipids; Prenol lipids; Prenol lipids; Prenol lipids	Vitamin D and derivatives; Sesterterpenoids; Sesterterpenoids; Sesterterpenoids; Diterpenoids; Diterpenoids
411.312
411.349	MG(0:0/22:1(13Z)/0:0); MG(22:1(13Z)/0:0/0:0)	C25H48O4; C25H48O4	Glycerolipids; Glycerolipids	Monoradylglycerols; Monoradylglycerols
411.385
411.826
412.2
412.219
412.352
412.39
412.762
412.819
412.901
413.068	(7R)-7-(5-Carboxy-5-oxopentanoyl)aminocephalosporinate	C16H18N2O9S	Lactams	Beta lactams
413.202
413.222
413.268	11'-Carboxy-alpha-tocotrienol; Lupulone; Adlupulone	C26H38O4; C26H38O4; C26H38O4	Prenol lipids; Organooxygen compounds; Organooxygen compounds	Sesquiterpenoids; Carbonyl compounds; Carbonyl compounds
413.306	Smilagenone; Setariol	C27H42O3; C27H42O3	Steroids and steroid derivatives; Steroids and steroid derivatives	Steroidal glycosides; Hydroxysteroids
413.329	DG(8:0/13:0/0:0); DG(8:0/0:0/13:0); DG(8:0/i-13:0/0:0); DG(8:0/0:0/i-13:0); DG(8:0/a-13:0/0:0); DG(8:0/0:0/a-13:0); DG(13:0/8:0/0:0); DG(13:0/0:0/8:0); DG(i-13:0/8:0/0:0); DG(i-13:0/0:0/8:0); DG(a-13:0/8:0/0:0); DG(a-13:0/0:0/8:0)	C24H46O5; C24H46O5; C24H46O5; C24H46O5; C24H46O5; C24H46O5; C24H46O5; C24H46O5; C24H46O5; C24H46O5; C24H46O5; C24H46O5	Glycerolipids; Glycerolipids; Glycerolipids; Glycerolipids; Glycerolipids; Glycerolipids; Glycerolipids; Glycerolipids; Glycerolipids; Glycerolipids; Glycerolipids; Glycerolipids	Diradylglycerols; Diradylglycerols; Diradylglycerols; Diradylglycerols; Diradylglycerols; Diradylglycerols; Diradylglycerols; Diradylglycerols; Diradylglycerols; Diradylglycerols; Diradylglycerols; Diradylglycerols
413.822
413.977
413.991
414.205
414.225
414.759
414.815
414.863
414.881
415.035	3,4-dihydroxy-5-{[(2E)-3-[4-hydroxy-3-(sulfooxy)phenyl]prop-2-enoyl]oxy}cyclohex-1-ene-1-carboxylic acid; 5-{[(2E)-3-(3,4-dihydroxyphenyl)prop-2-enoyl]oxy}-3-hydroxy-4-(sulfooxy)cyclohex-1-ene-1-carboxylic acid; 5-{[(2E)-3-(3,4-dihydroxyphenyl)prop-2-enoyl]oxy}-4-hydroxy-3-(sulfooxy)cyclohex-1-ene-1-carboxylic acid	C16H16O11S; C16H16O11S; C16H16O11S	Cinnamic acids and derivatives; Cinnamic acids and derivatives; Cinnamic acids and derivatives	Hydroxycinnamic acids and derivatives; Hydroxycinnamic acids and derivatives; Hydroxycinnamic acids and derivatives
415.048	(3-{5-hydroxy-8,8-dimethyl-2-oxo-2H,8H-pyrano[2,3-f]chromen-4-yl}phenyl)oxidanesulfonic acid; (4-{5-hydroxy-8,8-dimethyl-2-oxo-2H,8H-pyrano[2,3-f]chromen-4-yl}phenyl)oxidanesulfonic acid; ({5-hydroxy-8-methyl-2-oxo-4-phenyl-2H,8H-pyrano[2,3-f]chromen-8-yl}methoxy)sulfonic acid	C20H16O8S; C20H16O8S; C20H16O8S	Neoflavonoids; Neoflavonoids; Neoflavonoids	Prenylated neoflavonoids; Prenylated neoflavonoids; Prenylated neoflavonoids
415.162	Phenylethyl primeveroside	C19H28O10	Carbohydrates and carbohydrate conjugates	Glycosyl compounds
415.196	Spironolactone; Ethyl 7-epi-12-hydroxyjasmonate glucoside	C24H32O4S; C20H32O9	Steroids and steroid derivatives; Fatty Acyls	Steroid lactones; Fatty acyl glycosides
415.225	CPA(18:2(9Z,12Z)/0:0); Ramipril	C21H37O6P; C23H32N2O5	Fatty Acyls; Carboxylic acids and derivatives	Lineolic acids and derivatives; Amino acids, peptides, and analogues
415.307
415.322	24,25-Dihydroxyvitamin D; 25,26-dihydroxyvitamin D; Calcitriol; 7a,12a-Dihydroxy-cholestene-3-one; 24R,25-Dihydroxyvitamin D3; 23S,25-dihydroxyvitamin D3; 3 beta-Hydroxy-5-cholestenoate; 7 alpha,24-Dihydroxy-4-cholesten-3-one; 7 alpha,26-Dihydroxy-4-cholesten-3-one; Paricalcitol; Sarsasapogenin; Neotigogenin; Smilagenin; Octadecyl cis-p-coumarate; (24R)-24,25-Dihydroxycalciol; 7alpha,25-Dihydroxy…	C27H44O3; C27H44O3; C27H44O3; C27H44O3; C27H44O3; C27H44O3; C27H44O3; C27H44O3; C27H44O3; C27H44O3; C27H44O3; C27H44O3; C27H44O3; C27H44O3; C27H44O3; C27H44O3; C27H44O3; C27H44O3; C27H44O3; C27H44O3	Steroids and steroid derivatives; Prenol lipids; Steroids and steroid derivatives; Steroids and steroid derivatives; Steroids and steroid derivatives; Steroids and steroid derivatives; Steroids and steroid derivatives; Steroids and steroid derivatives; Steroids and steroid derivatives; Steroids and steroid derivatives; Steroids and steroid derivatives; Prenol lipids; Steroids and steroid derivati…	Vitamin D and derivatives; Sesquiterpenoids; Vitamin D and derivatives; Cholestane steroids; Vitamin D and derivatives; Vitamin D and derivatives; Bile acids, alcohols and derivatives; Bile acids, alcohols and derivatives; Bile acids, alcohols and derivatives; Vitamin D and derivatives; Steroidal glycosides; Triterpenoids; Steroidal glycosides; Hydroxycinnamic acids and derivatives; Vitamin D and…
416.326
416.755
416.843
416.936
414.835
414.883
415.199	Ethyl 7-epi-12-hydroxyjasmonate glucoside	C20H32O9	Fatty Acyls	Fatty acyl glycosides
415.247	Alfentanil; Colupox a; Colupox b	C21H32N6O3; C25H36O5; C25H36O5	Benzene and substituted derivatives; Benzofurans; Benzofurans	Anilides; ;
416.23
417.183
417.203
417.228
417.241	CPA(18:1(11Z)/0:0); CPA(18:1(9Z)/0:0)	C21H39O6P; C21H39O6P	Glycerophospholipids; Glycerophospholipids	Glycerophosphates; Glycerophosphates
417.303	11'-Carboxy-alpha-chromanol; Hexadecyl ferulate	C26H42O4; C26H42O4	Prenol lipids; Cinnamic acids and derivatives	Sesquiterpenoids; Hydroxycinnamic acids and derivatives
417.847
417.941
418.21
418.245
418.306
418.754
418.784
418.842
418.919
419.186	Kanzonol F	C26H28O5	Isoflavonoids	Furanoisoflavonoids
419.211
419.246	Dimethyl 3-methoxy-4-oxo-5-(8,11,14-pentadecatrienyl)-2-hexenedioate	C24H36O6	Keto acids and derivatives	Beta-keto acids and derivatives
419.258	CPA(18:0/0:0)	C21H41O6P	Glycerophospholipids	Glycerophosphates
419.318
419.355	5-b-Cholestane-3a ,7a ,12a-triol; 3b,5a,6b-Cholestanetriol; 3 alpha,7 alpha,26-Trihydroxy-5beta-cholestane; (3alpha,5alpha,22R,23R)-Cholestane-3,22,23-triol; 5beta-Cholestane-3alpha,7alpha,27-triol; 5beta-Cholestane-3alpha,7alpha,24-triol	C27H48O3; C27H48O3; C27H48O3; C27H48O3; C27H48O3; C27H48O3	Steroids and steroid derivatives; Steroids and steroid derivatives; Steroids and steroid derivatives; Steroids and steroid derivatives; Steroids and steroid derivatives; Steroids and steroid derivatives	Cholestane steroids; Cholestane steroids; Bile acids, alcohols and derivatives; Bile acids, alcohols and derivatives; Cholestane steroids; Bile acids, alcohols and derivatives
419.951
420.263
420.322
420.777
420.851
420.887
420.934
421.157	Losartan	C22H23ClN6O	Benzene and substituted derivatives	Biphenyls and derivatives
421.201	2',4,4'-Trihydroxy-6'-methoxy-3',5'-diprenylchalcone; 1-Methoxyficifolinol; Kanzonol J	C26H30O5; C26H30O5; C26H30O5	Linear 1,3-diarylpropanoids; Isoflavonoids; Isoflavonoids	Chalcones and dihydrochalcones; Furanoisoflavonoids; Pyranoisoflavonoids
421.228	2-Methylacetophenone	C20H38O7S	Fatty Acyls	Fatty acid esters
421.274	DHAP(18:0e)	C21H43O6P	Organooxygen compounds	Carbonyl compounds
421.334
421.37
421.779
422.16
422.231	LysoPE(0:0/14:1(9Z)); LysoPE(14:1(9Z)/0:0)	C19H38NO7P; C19H38NO7P	Glycerophospholipids; Glycerophospholipids	Glycerophosphoethanolamines; Glycerophosphoethanolamines
422.278
422.338
422.773
422.848
422.867
422.93
422.953
422.989
423.154
423.175
423.204	Dihydrovaltrate; 8beta-Angeloyloxy-15-hydroxy-1alpha,10R-dimethoxy-3-oxo-11(13)-germacren-12,6alpha-olide	C22H32O8; C22H32O8	Prenol lipids; Prenol lipids	Monoterpenoids; Terpene lactones
423.253	1-heptadecanoyl-glycero-3-phosphate	C20H41O7P	Glycerophospholipids	Glycerophosphates
423.277	1b-Hydroxycholic acid; 3b,4b,7a,12a-Tetrahydroxy-5b-cholanoic acid; 2b,3a,7a,12a-Tetrahydroxy-5b-cholanoic acid; 3a,7a,12a,19-Tetrahydroxy-5b-cholanoic acid; 3a,6b,7b,12a-Tetrahydroxy-5b-cholanoic acid; 3a,6b,7b,12b-Tetrahydroxy-5b-cholanoic acid; 3a,6b,7a,12a-Tetrahydroxy-5b-cholanoic acid; 1,3,7,12-Tetrahydroxycholan-24-oic acid; 3a,4b,7a,12a-Tetrahydroxy-5b-cholanoic acid; 1b,3a,7b-Trihydroxy-…	C24H40O6; C24H40O6; C24H40O6; C24H40O6; C24H40O6; C24H40O6; C24H40O6; C24H40O6; C24H40O6; C24H40O6; C24H40O6	Steroids and steroid derivatives; Steroids and steroid derivatives; Steroids and steroid derivatives; Steroids and steroid derivatives; Steroids and steroid derivatives; Steroids and steroid derivatives; Steroids and steroid derivatives; Steroids and steroid derivatives; Steroids and steroid derivatives; Steroids and steroid derivatives; Steroids and steroid derivatives	Bile acids, alcohols and derivatives; Bile acids, alcohols and derivatives; Bile acids, alcohols and derivatives; Bile acids, alcohols and derivatives; Bile acids, alcohols and derivatives; Bile acids, alcohols and derivatives; Bile acids, alcohols and derivatives; Bile acids, alcohols and derivatives; Bile acids, alcohols and derivatives; Androstane steroids; Androstane steroids
423.29	LysoPA(18:0e/0:0)	C21H45O6P	Glycerophospholipids	Glycerophosphates
423.35
423.386
423.775
423.871
424.033
424.157
424.257
424.354
424.712
424.77
424.804
424.817
424.835
424.864
424.902
424.921
425.118
425.173	(Z)-Narceine imide	C23H26N2O6	Isoindoles and derivatives	Isoindolines
425.206
425.22	Cinnzeylanine	C22H34O8	Prenol lipids	Diterpenoids
425.259
425.293
425.329
425.365
425.773
426.122
426.177
426.369
426.767
426.798
426.833
426.854
426.889
426.901
426.953
426.97
427.012
427.135	Lacosamide-glucuronide	C18H24N2O10	Organooxygen compounds	Carbohydrates and carbohydrate conjugates
427.191
427.218
427.236
427.263
427.323	Ercalcitriol; Nandrolone decanoate; 3,5-Dihydroxyergosta-7,22-dien-6-one; (3beta,5alpha,6alpha,22E,24R)-Ergosta-7,9(11),22-triene-3,5,6-triol; (3beta,5alpha,6alpha,7beta,22E,24R)-5,6-Epoxyergosta-8(14),22-diene-3,7-diol; 5,6-Epoxiergosta-8,22-diene-3,7-diol; Ergosterol peroxide; (3beta,8x,9x,15x,24x)-8,9-Epoxyergosta-5,22-diene-3,15-diol; 4־±-carboxy-5־±-cholesta-8,24-dien-3־²-ol	C28H44O3; C28H44O3; C28H44O3; C28H44O3; C28H44O3; C28H44O3; C28H44O3; C28H44O3; C28H44O3	Steroids and steroid derivatives; Steroids and steroid derivatives; Steroids and steroid derivatives; Steroids and steroid derivatives; Steroids and steroid derivatives; Steroids and steroid derivatives; Steroids and steroid derivatives; Steroids and steroid derivatives; Steroids and steroid derivatives	Vitamin D and derivatives; Steroid esters; Ergostane steroids; Ergostane steroids; Ergostane steroids; Ergostane steroids; Ergostane steroids; Ergostane steroids; Cholestane steroids
427.381
427.8
428.016
428.194
428.221
428.737
428.851
428.871
428.886
428.918
428.981
429.131
429.189
429.205	1-(6Z,9Z,12Z,15Z-octadecatetraenoyl)-glycero-3-phosphate; LysoPA(18:4(6Z,9Z,12Z,15Z)/0:0)	C21H35O7P; C21H35O7P	Glycerophospholipids; Glycerophospholipids	Glycerophosphates; Glycerophosphates
429.24	Trandolapril	C24H34N2O5	Carboxylic acids and derivatives	Amino acids, peptides, and analogues
429.264	2-(2-Methylbutanoyl)-9-(3-methyl-2E-pentenoyl)-2b,9a-dihydroxy-4Z,10(14)-oplopadien-3-one	C26H38O5	Prenol lipids	Sesquiterpenoids
429.303	MG(24:6(6Z,9Z,12Z,15Z,18Z,21Z)/0:0/0:0); 7alpha-Hydroxy-3-oxo-4-cholestenoate; Australigenin; Barogenin; Schidigeragenin C; 25-Hydroxyvitamin D3-26,23-lactol; 24-Oxo-1alpha,25-dihydroxyvitamin D3; (25R)-3beta-hydroxycholest-5-en-7-one-26-oate	C27H42O4; C27H42O4; C27H42O4; C27H42O4; C27H42O4; C27H42O4; C27H42O4; C27H42O4	Glycerolipids; Steroids and steroid derivatives; Prenol lipids; Steroids and steroid derivatives; Prenol lipids; Steroids and steroid derivatives; Steroids and steroid derivatives; Steroids and steroid derivatives	Monoradylglycerols; Bile acids, alcohols and derivatives; Triterpenoids; Bile acids, alcohols and derivatives; Triterpenoids; Vitamin D and derivatives; Vitamin D and derivatives; Bile acids, alcohols and derivatives
429.339	4alpha-Carboxy-5alpha-cholesta-8-en-3beta-ol; Schleicherastatin 6; (2beta,3alpha,9alpha,24R)-Ergosta-7,22-diene-2,3,9-triol; (3beta,5beta,8beta,22E,24xi)-Ergosta-6,22-diene-3,5,8-triol; 4־±-carboxy-5־±-cholesta-8-en-3־²-ol	C28H46O3; C28H46O3; C28H46O3; C28H46O3; C28H46O3	Steroids and steroid derivatives; Steroids and steroid derivatives; Steroids and steroid derivatives; Steroids and steroid derivatives; Steroids and steroid derivatives	Cholestane steroids; Bile acids, alcohols and derivatives; Ergostane steroids; Ergostane steroids; Cholestane steroids
429.375	alpha-Tocopherol; 4alpha-Hydroxymethyl-4beta-methyl-5alpha-cholesta-8-en-3beta-ol; Ikshusterol; 4-beta-Hydroxymethyl-4-alpha-methyl-5-alpha-cholest-7-en-3-beta-ol; 4־±-hydroxymethyl-4־²-methyl-5־±-cholesta-8-en-3־²-ol	C29H50O2; C29H50O2; C29H50O2; C29H50O2; C29H50O2	Prenol lipids; Prenol lipids; Steroids and steroid derivatives; Steroids and steroid derivatives; Prenol lipids	Quinone and hydroquinone lipids; Triterpenoids; Stigmastanes and derivatives; Cholestane steroids; Triterpenoids
429.796
429.904
430.209
430.308
430.733
430.791
430.843
430.88
430.918
431.22	1-(6Z,9Z,12Z-octadecatrienoyl)-glycero-3-phosphate; 1-(9Z,12Z,15Z-octadecatrienoyl)-glycero-3-phosphate; LysoPA(18:3(6Z,9Z,12Z)/0:0); LysoPA(18:3(9Z,12Z,15Z)/0:0)	C21H37O7P; C21H37O7P; C21H37O7P; C21H37O7P	Glycerophospholipids; Glycerophospholipids; Glycerophospholipids; Glycerophospholipids	Glycerophosphates; Glycerophosphates; Glycerophosphates; Glycerophosphates
431.318	24-Hydroxycalcitriol; 3beta,7alpha-Dihydroxy-5-cholestenoate; Neochlorogenin; Rockogenin; 23S,25,26-Trihydroxyvitamin D3; 4-cholesten-7־±,12־±,24-triol-3-one; 7alpha,12alpha,26-trihydroxycholest-4-en-3-one; 1alpha,23(S),25-trihydroxyvitamin D3; 3alpha,7beta-dihydroxy-5beta-cholest-24-en-26-oic Acid; (25R)-3beta,4beta-dihydroxycholest-5-en-26-oate(1-)	C27H44O4; C27H44O4; C27H44O4; C27H44O4; C27H44O4; C27H44O4; C27H44O4; C27H44O4; C27H44O4; C27H44O4	Steroids and steroid derivatives; Steroids and steroid derivatives; Prenol lipids; Prenol lipids; Steroids and steroid derivatives; Steroids and steroid derivatives; Steroids and steroid derivatives; Steroids and steroid derivatives; Steroids and steroid derivatives; Steroids and steroid derivatives	Vitamin D and derivatives; Bile acids, alcohols and derivatives; Triterpenoids; Triterpenoids; Vitamin D and derivatives; Bile acids, alcohols and derivatives; Bile acids, alcohols and derivatives; Vitamin D and derivatives; Bile acids, alcohols and derivatives; Bile acids, alcohols and derivatives
431.354	13'-Hydroxy-gamma-tocopherol; gamma-Tocopheryl quinone; beta-Tocopheryl quinone; 8alpha-Hydroxy-gama-tocopherone	C28H48O3; C28H48O3; C28H48O3; C28H48O3	Prenol lipids; Prenol lipids; Prenol lipids; Prenol lipids	Quinone and hydroquinone lipids; Diterpenoids; Diterpenoids; Diterpenoids
431.901
431.951
432.223
432.323
432.727
432.802
432.817
432.84
432.851
432.887
432.911
433.222
433.238	LysoPA(0:0/18:2(9Z,12Z)); LysoPA(18:2(9Z,12Z)/0:0)	C21H39O7P; C21H39O7P	Glycerophospholipids; Glycerophospholipids	Glycerophosphates; Glycerophosphates
433.297
433.334	3alpha,7alpha-Dihydroxycoprostanic acid; 3a,7a,12a-Trihydroxy-5b-cholestan-26-al; 3alpha,7alpha,24(S)-trihydroxy-5beta-cholestan-27-al	C27H46O4; C27H46O4; C27H46O4	Steroids and steroid derivatives; Steroids and steroid derivatives; Steroids and steroid derivatives	Bile acids, alcohols and derivatives; Bile acids, alcohols and derivatives; Bile acids, alcohols and derivatives
433.37
433.821
434.224
434.241
434.337
434.723
434.757
434.798
434.816
434.836
434.867
434.903
434.951
435.253	LysoPA(0:0/18:1(9Z)); LysoPA(18:1(9Z)/0:0); DHAP(18:0)	C21H41O7P; C21H41O7P; C21H41O7P	Glycerophospholipids; Glycerophospholipids; Organooxygen compounds	Glycerophosphates; Glycerophosphates; Carbonyl compounds
435.313	Varanic acid	C26H44O5	Steroids and steroid derivatives	Bile acids, alcohols and derivatives
435.35	5a-Cholestane-3a,7a,12a,25-tetrol; 5beta-Cholestane-3alpha,7alpha,12alpha,25-tetrol; 27-Deoxy-5b-cyprinol; 5b-Cholestane-3a,7a,12a,23-Tetrol; 27-Deoxy-5alpha-cyprinol; 5beta-Cholestane-3alpha,7alpha,24,26-tetrol	C27H48O4; C27H48O4; C27H48O4; C27H48O4; C27H48O4; C27H48O4	Steroids and steroid derivatives; Steroids and steroid derivatives; Steroids and steroid derivatives; Steroids and steroid derivatives; Steroids and steroid derivatives; Steroids and steroid derivatives	Cholestane steroids; Cholestane steroids; Bile acids, alcohols and derivatives; Bile acids, alcohols and derivatives; Bile acids, alcohols and derivatives; Bile acids, alcohols and derivatives
435.386
435.907
435.924
435.96
436.257
436.285	PE(P-16:0e/0:0)	C21H44NO6P	Glycerophospholipids	Glycerophosphoethanolamines
436.315
436.353
436.72
436.749
436.9
436.931
436.994
437.147	7-Hydroxy-5-(4-hydroxy-2-oxopentyl)-2-methylchromone 7-glucoside; Cnidimol 7-glucoside; 3,4,5-trihydroxy-6-{[4-(7-methoxy-2-oxo-2H-chromen-6-yl)-2-methylbutan-2-yl]oxy}oxane-2-carboxylic acid	C21H26O10; C21H26O10; C21H26O10	Organooxygen compounds; Organooxygen compounds;	Carbohydrates and carbohydrate conjugates; Carbohydrates and carbohydrate conjugates;
437.269	LysoPA(0:0/18:0); LysoPA(18:0/0:0)	C21H43O7P; C21H43O7P	Glycerophospholipids; Glycerophospholipids	Glycerophosphates; Glycerophosphates
437.329	27-Nor-5b-cholestane-3a,7a,12a,24,25-pentol	C26H46O5	Steroids and steroid derivatives	Bile acids, alcohols and derivatives
437.365
437.792
437.903
437.917
438.272
438.301
438.332
438.368
438.746
438.841
438.9
438.963
439.087	3,5-Dihydroxyphenyl 1-O-(6-O-galloyl-beta-D-glucopyranoside)	C19H20O12	Organooxygen compounds	Carbohydrates and carbohydrate conjugates
439.165
439.185
439.199	3'-Hydroxy-HT2 toxin	C22H32O9	Prenol lipids	Sesquiterpenoids
439.227	Tirofiban	C22H36N2O5S	Carboxylic acids and derivatives	Amino acids, peptides, and analogues
439.275
439.306
439.345	Momordol	C26H48O5	Fatty Acyls	Fatty alcohols
439.381	MG(0:0/24:1(15Z)/0:0); MG(24:1(15Z)/0:0/0:0)	C27H52O4; C27H52O4	Glycerolipids; Glycerolipids	Monoradylglycerols; Monoradylglycerols
439.859
439.902
440.277
440.348
440.384
440.744
440.834
440.862
440.895
441.05
441.24
441.254
441.361	DG(8:0/15:0/0:0); DG(8:0/0:0/15:0); DG(8:0/i-15:0/0:0); DG(8:0/0:0/i-15:0); DG(8:0/a-15:0/0:0); DG(8:0/0:0/a-15:0); DG(10:0/13:0/0:0); DG(10:0/0:0/13:0); DG(10:0/i-13:0/0:0); DG(10:0/0:0/i-13:0); DG(10:0/a-13:0/0:0); DG(10:0/0:0/a-13:0); DG(13:0/10:0/0:0); DG(13:0/0:0/10:0); DG(i-13:0/10:0/0:0); DG(i-13:0/0:0/10:0); DG(a-13:0/10:0/0:0); DG(a-13:0/0:0/10:0); DG(15:0/8:0/0:0); DG(15:0/0:0/8:0); DG(…	C26H50O5; C26H50O5; C26H50O5; C26H50O5; C26H50O5; C26H50O5; C26H50O5; C26H50O5; C26H50O5; C26H50O5; C26H50O5; C26H50O5; C26H50O5; C26H50O5; C26H50O5; C26H50O5; C26H50O5; C26H50O5; C26H50O5; C26H50O5; C26H50O5; C26H50O5; C26H50O5; C26H50O5	Glycerolipids; Glycerolipids; Glycerolipids; Glycerolipids; Glycerolipids; Glycerolipids; Glycerolipids; Glycerolipids; Glycerolipids; Glycerolipids; Glycerolipids; Glycerolipids; Glycerolipids; Glycerolipids; Glycerolipids; Glycerolipids; Glycerolipids; Glycerolipids; Glycerolipids; Glycerolipids; Glycerolipids; Glycerolipids; Glycerolipids; Glycerolipids	Diradylglycerols; Diradylglycerols; Diradylglycerols; Diradylglycerols; Diradylglycerols; Diradylglycerols; Diradylglycerols; Diradylglycerols; Diradylglycerols; Diradylglycerols; Diradylglycerols; Diradylglycerols; Diradylglycerols; Diradylglycerols; Diradylglycerols; Diradylglycerols; Diradylglycerols; Diradylglycerols; Diradylglycerols; Diradylglycerols; Diradylglycerols; Diradylglycerols; Dir…
441.396	MG(0:0/24:0/0:0); MG(24:0/0:0/0:0); MG(0:0/i-24:0/0:0); MG(i-24:0/0:0/0:0)	C27H54O4; C27H54O4; C27H54O4; C27H54O4	Glycerolipids; Glycerolipids; Glycerolipids; Glycerolipids	Monoradylglycerols; Monoradylglycerols; Monoradylglycerols; Monoradylglycerols
441.865
441.901
442.399
442.741
442.77
442.802
442.829
442.866
442.916
443.157
443.185
443.221
443.256
443.281	1,25-Dihydroxyvitamin D3-26,23-lactone	C27H40O5	Steroids and steroid derivatives	Vitamin D and derivatives
443.318	1-a,24R,25-Trihydroxyvitamin D2; MG(0:0/24:6(6Z,9Z,12Z,15Z,18Z,21Z)/0:0); 5,9-Epidioxy-3-hydroxyergost-7-en-6-one; (3beta,5alpha,6alpha,7beta,14alpha,22E,24R)-5,6-Epoxyergosta-8,22-diene-3,7,14-triol; 5,6:8,9-Diepoxyergost-22-ene-3,7beta-diol; (3beta,5alpha,6beta,9alpha,22E,24R)-5,9-Epidioxyergosta-7,22-diene-3,6-diol	C28H44O4; C28H44O4; C28H44O4; C28H44O4; C28H44O4; C28H44O4	Steroids and steroid derivatives; Glycerolipids; Steroids and steroid derivatives; Steroids and steroid derivatives; Steroids and steroid derivatives; Steroids and steroid derivatives	Vitamin D and derivatives; Monoradylglycerols; Ergostane steroids; Ergostane steroids; Ergostane steroids; Ergostane steroids
444.321
444.767
444.8
444.933
445.235	SR 49498	C25H30N6O2	Benzene and substituted derivatives	Biphenyls and derivatives
445.26
445.299
445.334	13'-Carboxy-gamma-tocopherol; (3beta,5alpha,6beta,7alpha,22E,24R)-Ergosta-8,22-diene-3,5,6,7-tetrol; (3beta,5alpha,6alpha,9alpha,22E,24R)-Ergosta-7,22-diene-3,5,6,9-tetrol; 3,5,9-Trihydroxyergost-7-en-6-one; Secasterone; 3-Dehydroteasterone	C28H46O4; C28H46O4; C28H46O4; C28H46O4; C28H46O4; C28H46O4	Prenol lipids; Steroids and steroid derivatives; Steroids and steroid derivatives; Steroids and steroid derivatives; Steroids and steroid derivatives; Steroids and steroid derivatives	Quinone and hydroquinone lipids; Ergostane steroids; Ergostane steroids; Ergostane steroids; Ergostane steroids; Bile acids, alcohols and derivatives
445.37	13'-Hydroxy-alpha-tocopherol; Stigmastentriol; alpha-Tocopherolquinone; Schleicherastatin 3	C29H50O3; C29H50O3; C29H50O3; C29H50O3	Prenol lipids; Steroids and steroid derivatives; Prenol lipids; Steroids and steroid derivatives	Quinone and hydroquinone lipids; Stigmastanes and derivatives; Diterpenoids; Bile acids, alcohols and derivatives
445.859
445.932
446.239
446.292
446.337
446.376
446.703
446.796
446.817
446.853
446.913
447.009
447.136
447.155
447.176
447.194
447.216
447.239
447.275	(ent-2b,4S,9a)-2,4,9-Trihydroxy-10(14)-oplopen-3-one 2-(2-methylbutanoate) 9-(3-methyl-2E-pentenoate)	C26H40O6	Prenol lipids	Sesquiterpenoids
447.29	5,8-Epoxy-5,8-dihydro-3-hydroxy-8'-apo-b,y-carotenal; beta-Citraurin epoxide	C30H40O3; C30H40O3	Prenol lipids; Prenol lipids	Triterpenoids; Triterpenoids
447.315
447.35	6-Deoxodolichosterone; 2-Deoxycastasterone	C28H48O4; C28H48O4	Steroids and steroid derivatives; Steroids and steroid derivatives	Bile acids, alcohols and derivatives; Bile acids, alcohols and derivatives
447.845
447.917
447.981
448.22
448.308	Deoxycholic acid glycine conjugate; Chenodeoxycholic acid glycine conjugate; Glycoursodeoxycholic acid; Chenodeoxyglycocholic acid	C26H43NO5; C26H43NO5; C26H43NO5; C26H43NO5	Steroids and steroid derivatives; Steroids and steroid derivatives; Steroids and steroid derivatives; Steroids and steroid derivatives	Bile acids, alcohols and derivatives; Bile acids, alcohols and derivatives; Bile acids, alcohols and derivatives; Bile acids, alcohols and derivatives
448.353
448.699
448.793
448.814
448.85
448.881
448.917
448.945
448.982
448.994
449.133
449.151
449.184	Geranylgeranyl-PP; 2-cis,6-trans,10-trans-Geranylgeranyl diphosphate	C20H36O7P2; C20H36O7P2	Prenol lipids; Prenol lipids	Diterpenoids; Diterpenoids
449.199	Sofalcone	C27H30O6	Linear 1,3-diarylpropanoids
449.23
449.255
449.269	Celastrol	C29H38O4	Prenol lipids	Triterpenoids
449.311
449.329	Coprocholic acid; 3alpha,7alpha,12alpha,25-Tetrahydroxy-5beta-cholestane-24-one; 3alpha,7alpha,12alpha,24(S)-tetrahydroxy-5beta-cholestan-27-al; 3alpha,7alpha,12alpha-trihydroxy-5beta-cholestanate	C27H46O5; C27H46O5; C27H46O5; C27H46O5	Steroids and steroid derivatives; Steroids and steroid derivatives; Steroids and steroid derivatives;	Bile acids, alcohols and derivatives; Bile acids, alcohols and derivatives; Bile acids, alcohols and derivatives;
449.365	6-Deoxocastasterone	C28H50O4	Steroids and steroid derivatives	Bile acids, alcohols and derivatives
449.867
449.997
450.155
450.234
450.259
450.3
450.315
450.332
450.369
450.697
450.816
450.877
450.97
451.142
451.185
451.201
451.215
451.284	1-nonadecanoyl-glycero-3-phosphate; LysoPA(19:0/0:0); LysoPA(i-19:0/0:0)	C22H45O7P; C22H45O7P; C22H45O7P	Glycerophospholipids; Glycerophospholipids; Glycerophospholipids	Glycerophosphates; Glycerophosphates; Glycerophosphates
451.307
451.344	5b-Cholestane-3a,7a,12a,23S,25-pentol; 5b-Cholestane-3a,7a,12a,23R,25-pentol; 5b-Cholestane-3a,7a,12a,24,25-pentol; 5a-Cholestane-3a,7a,12a,23,25-pentol; 5b-Cholestane-3a,7a,12a,25,26-pentol; Cholestane-3,7,12,24,25-pentol; 5beta-cholestan-3alpha,7alpha,12alpha,24(S),27-pentol; 5beta-cholestane-3alpha,7alpha,12alpha,23,25-pentol	C27H48O5; C27H48O5; C27H48O5; C27H48O5; C27H48O5; C27H48O5; C27H48O5; C27H48O5	Steroids and steroid derivatives; Steroids and steroid derivatives; Steroids and steroid derivatives; Steroids and steroid derivatives; Steroids and steroid derivatives; Steroids and steroid derivatives; Steroids and steroid derivatives; Steroids and steroid derivatives	Bile acids, alcohols and derivatives; Bile acids, alcohols and derivatives; Bile acids, alcohols and derivatives; Bile acids, alcohols and derivatives; Bile acids, alcohols and derivatives; Bile acids, alcohols and derivatives; Bile acids, alcohols and derivatives; Bile acids, alcohols and derivatives
451.382
451.818
451.88
451.899
452.145
452.279	LysoPE(0:0/16:0); LysoPE(16:0/0:0); Sambutoxin	C21H44NO7P; C21H44NO7P; C28H39NO4	Glycerophospholipids; Glycerophospholipids; Prenol lipids	Glycerophosphoethanolamines; Glycerophosphoethanolamines; Terpene glycosides
452.348
452.386
452.724
452.811
452.874
452.898
452.913
453.158	KB 2; 3,4,5-trihydroxy-6-{[(6E)-3-oxo-1,7-diphenylhepta-4,6-dien-1-yl]oxy}oxane-2-carboxylic acid; 3,4,5-trihydroxy-6-{3-[(1E)-5-oxo-7-phenylhepta-1,3-dien-1-yl]phenoxy}oxane-2-carboxylic acid; 3,4,5-trihydroxy-6-{3-[(6E)-3-oxo-7-phenylhepta-4,6-dien-1-yl]phenoxy}oxane-2-carboxylic acid; 3,4,5-trihydroxy-6-{4-[(1E)-5-oxo-7-phenylhepta-1,3-dien-1-yl]phenoxy}oxane-2-carboxylic acid; 3,4,5-trihydrox…	C25H26O8; C25H26O8; C25H26O8; C25H26O8; C25H26O8; C25H26O8; C25H26O8	Flavonoids; Diarylheptanoids; Diarylheptanoids; Diarylheptanoids; Diarylheptanoids; Diarylheptanoids;	Flavones; Linear diarylheptanoids; Linear diarylheptanoids; Linear diarylheptanoids; Linear diarylheptanoids; Linear diarylheptanoids;
453.201
453.283
453.324	27-Norcholestanehexol	C26H46O6	Steroids and steroid derivatives	Bile acids, alcohols and derivatives
453.36
453.396
453.814
453.89
454.187
454.205
454.285
454.327
454.72
454.808
454.874
454.979
455.219	1-(5Z,8Z,11Z,14Z,17Z-eicosapentaenoyl)-glycero-3-phosphate; LysoPA(20:5(5Z,8Z,11Z,14Z,17Z)/0:0)	C23H37O7P; C23H37O7P	Glycerophospholipids; Glycerophospholipids	Glycerophosphates; Glycerophosphates
455.317
455.34
455.376	DG(8:0/16:0/0:0); DG(8:0/0:0/16:0); DG(8:0/i-16:0/0:0); DG(8:0/0:0/i-16:0); DG(10:0/14:0/0:0); DG(10:0/0:0/14:0); DG(10:0/i-14:0/0:0); DG(10:0/0:0/i-14:0); DG(12:0/12:0/0:0); DG(12:0/0:0/12:0); DG(i-12:0/12:0/0:0); DG(i-12:0/0:0/12:0); DG(i-12:0/i-12:0/0:0); DG(i-12:0/0:0/i-12:0); DG(12:0/i-12:0/0:0); DG(12:0/0:0/i-12:0); DG(14:0/10:0/0:0); DG(14:0/0:0/10:0); DG(i-14:0/10:0/0:0); DG(i-14:0/0:0/10…	C27H52O5; C27H52O5; C27H52O5; C27H52O5; C27H52O5; C27H52O5; C27H52O5; C27H52O5; C27H52O5; C27H52O5; C27H52O5; C27H52O5; C27H52O5; C27H52O5; C27H52O5; C27H52O5; C27H52O5; C27H52O5; C27H52O5; C27H52O5; C27H52O5; C27H52O5; C27H52O5; C27H52O5	Glycerolipids; Glycerolipids; Glycerolipids; Glycerolipids; Glycerolipids; Glycerolipids; Glycerolipids; Glycerolipids; Glycerolipids; Glycerolipids; Glycerolipids; Glycerolipids; Glycerolipids; Glycerolipids; Glycerolipids; Glycerolipids; Glycerolipids; Glycerolipids; Glycerolipids; Glycerolipids; Glycerolipids; Glycerolipids; Glycerolipids; Glycerolipids	Diradylglycerols; Diradylglycerols; Diradylglycerols; Diradylglycerols; Diradylglycerols; Diradylglycerols; Diradylglycerols; Diradylglycerols; Diradylglycerols; Diradylglycerols; Diradylglycerols; Diradylglycerols; Diradylglycerols; Diradylglycerols; Diradylglycerols; Diradylglycerols; Diradylglycerols; Diradylglycerols; Diradylglycerols; Diradylglycerols; Diradylglycerols; Diradylglycerols; Dir…
456.223
456.717
456.835
456.866
457.236	1-Lyso-2-arachidonoyl-phosphatidate; 1-(5Z,8Z,11Z,14Z-eicosatetraenoyl)-sn-glycero-3-phosphate; LysoPA(20:4(8Z,11Z,14Z,17Z)/0:0)	C23H39O7P; C23H39O7P; C23H39O7P	Glycerophospholipids; Glycerophospholipids; Glycerophospholipids	Glycerophosphates; Glycerophosphates; Glycerophosphates
457.356
457.839
457.869
457.941
458.239
458.264
458.359
458.828
458.946
458.984
459.18	Tovophyllin B; Garcimangosone A; N-Desmethyl sildenafil (UK-103,320)	C28H28O6; C28H28O6; C21H28N6O4S	Benzopyrans; Benzopyrans; Benzene and substituted derivatives	1-benzopyrans; 1-benzopyrans; Benzenesulfonamides
459.251	1-(8Z,11Z,14Z-eicosatrienoyl)-glycero-3-phosphate; LysoPA(20:3(5Z,8Z,11Z)/0:0); LysoPA(20:3(8Z,11Z,14Z)/0:0)	C23H41O7P; C23H41O7P; C23H41O7P	Glycerophospholipids; Glycerophospholipids; Glycerophospholipids	Glycerophosphates; Glycerophosphates; Glycerophosphates
459.312	(3beta,5alpha,9alpha,14alpha,22E,24R)-3,5,9,14-Tetrahydroxyergosta-7,22-dien-6-one; Polyporusterone E; Polyporusterone D; Polyporusterone G	C28H44O5; C28H44O5; C28H44O5; C28H44O5	Steroids and steroid derivatives; Steroids and steroid derivatives; Steroids and steroid derivatives; Steroids and steroid derivatives	Ergostane steroids; Cholestane steroids; Androstane steroids; Bile acids, alcohols and derivatives
459.348	13'-Carboxy-alpha-tocopherol; (3beta,5alpha,6beta,9alpha,22E,24R)-23-Methylergosta-7,22-diene-3,5,6,9-tetrol	C29H48O4; C29H48O4	Prenol lipids; Steroids and steroid derivatives	Quinone and hydroquinone lipids; Ergostane steroids
459.831
459.885
460.254
460.284
460.353
460.768
460.825
460.89
460.927
461.146	6-[(4,7-dihydroxy-6,8-dimethyl-2-phenyl-3,4-dihydro-2H-1-benzopyran-5-yl)oxy]-3,4,5-trihydroxyoxane-2-carboxylic acid; 6-[(4,5-dihydroxy-6,8-dimethyl-2-phenyl-3,4-dihydro-2H-1-benzopyran-7-yl)oxy]-3,4,5-trihydroxyoxane-2-carboxylic acid; 6-[3,5-dihydroxy-2,4-dimethyl-6-(3-phenylpropanoyl)phenoxy]-3,4,5-trihydroxyoxane-2-carboxylic acid; 6-[3,5-dihydroxy-2,6-dimethyl-4-(3-phenylpropanoyl)phenoxy]-…	C23H26O10; C23H26O10; C23H26O10; C23H26O10	; ; ;	; ; ;
461.209
461.231
461.256	Retinyl beta-glucuronide	C26H38O7	Prenol lipids	Terpene glycosides
461.27
461.313
461.328	Dolichosterone; Polyporusterone F	C28H46O5; C28H46O5	Steroids and steroid derivatives; Steroids and steroid derivatives	Bile acids, alcohols and derivatives; Bile acids, alcohols and derivatives
461.365	6-Deoxohomodolichosterone; (3beta,22R,23R,24S)-3,22,23-Trihydroxystigmastan-6-one	C29H50O4; C29H50O4	Steroids and steroid derivatives; Steroids and steroid derivatives	Stigmastanes and derivatives; Stigmastanes and derivatives
461.771
461.827
462.179	Dihydroisomorphine-3-glucuronide; Dihydromorphine-3-glucuronide; Etodolac acyl glucuronide; Dihydroisomorphine-6-glucuronide	C23H29NO9; C23H29NO9; C23H29NO9; C23H29NO9	Morphinans; Morphinans; Organooxygen compounds; Morphinans	; ; Carbohydrates and carbohydrate conjugates;
462.274	Bilastine	C28H37N3O3	Benzimidazoles
462.3
462.316
462.368
462.764
462.827
462.84
462.887
462.945
462.98
463.169
463.184
463.211	Dulciol B; Dulciol A; Garcinone E	C28H32O6; C28H32O6; C28H32O6	Benzopyrans; Benzopyrans; Benzopyrans	1-benzopyrans; 1-benzopyrans; 1-benzopyrans
463.246
463.284	1-(11Z-eicosenoyl)-glycero-3-phosphate	C23H45O7P	Glycerophospholipids	Glycerophosphates
463.306
463.344	Trihydroxycoprostanoic acid; 2-Deoxybrassinolide	C28H48O5; C28H48O5	Steroids and steroid derivatives; Steroids and steroid derivatives	Cholestane steroids; Steroid lactones
463.768
463.861
463.891
464.216
464.249
464.28	LysoPC(14:1(9Z))	C22H44NO7P	Glycerophospholipids	Glycerophosphocholines
464.303	Glycocholic acid; 3a,7b,12a-Trihydroxyoxocholanyl-Glycine; Sodium glycocholate	C26H43NO6; C26H43NO6; C26H43NO6	Steroids and steroid derivatives; Steroids and steroid derivatives; Steroids and steroid derivatives	Bile acids, alcohols and derivatives; Bile acids, alcohols and derivatives; Bile acids, alcohols and derivatives
464.316
464.347
464.761
464.913
464.974
465.11
465.167
465.181
465.251	Androsterone glucuronide; Etiocholanolone glucuronide; 5-alpha-Dihydrotestosterone glucuronide; 3-alpha-hydroxy-5-alpha-androstane-17-one 3-D-glucuronide	C25H38O8; C25H38O8; C25H38O8; C25H38O8	Steroids and steroid derivatives; Steroids and steroid derivatives; Steroids and steroid derivatives; Steroids and steroid derivatives	Steroidal glycosides; Steroidal glycosides; Steroidal glycosides; Steroidal glycosides
465.284
465.305	Cholesterol sulfate	C27H46O4S	Steroids and steroid derivatives	Cholestane steroids
465.32
465.36
466.254	Tobramycin	C18H37N5O9	Organooxygen compounds	Carbohydrates and carbohydrate conjugates
466.294	LysoPC(14:0/0:0); Buprenorphine; 1-Heptadecanoylglycerophosphoethanolamine; N-Arachidonoyl tyrosine	C22H46NO7P; C29H41NO4; C22H46NO7P; C29H41NO4	Glycerophospholipids; Phenanthrenes and derivatives; Glycerophospholipids; Carboxylic acids and derivatives	Glycerophosphocholines; ; Glycerophosphoethanolamines; Amino acids, peptides, and analogues
466.309	Tiropramide	C28H41N3O3	Carboxylic acids and derivatives	Amino acids, peptides, and analogues
466.363
466.761
466.788
466.849
466.88
466.894
466.911
467.196
467.299
467.316	Ganoderic acid DM; Glabrolide; Isomasticadienonalic acid; Isoglabrolide; Uralenolide; Colupone; 16beta-16-Hydroxy-3-oxo-1,12-oleanadien-28-oic acid	C30H44O4; C30H44O4; C30H44O4; C30H44O4; C30H44O4; C30H44O4; C30H44O4	Prenol lipids; Prenol lipids; Prenol lipids; Prenol lipids; ; Carbonyl compounds; Prenol lipids	Triterpenoids; Triterpenoids; Triterpenoids; Triterpenoids; ; Ketones; Triterpenoids
467.339
467.375
467.792
468.199
468.25
468.379
468.781
468.814
468.857
468.895
469.175
469.192
469.234
469.254
469.331	Glycyrrhetinic acid ; Murrayenol; (3alpha,20R,24Z)-3-Hydroxy-21-oxoeupha-8,24-dien-26-oic acid; 6beta-Hydroxy-3-oxo-12-oleanen-28-oic acid; beta-Glycyrrhetinic acid; 23-Hydroxy-3-oxocycloart-24-en-26-oic acid; 3beta-3,24-Dihydroxy-9(11),12-oleanadien-30-oic acid; Ganoderiol B; Ganodermic acid Jb; Liquiritic acid; Pomonic acid; Rubinic acid; 11-Keto-beta-boswellic acid; Lansic acid; Colubrinic aci…	C30H46O4; C30H46O4; C30H46O4; C30H46O4; C30H46O4; C30H46O4; C30H46O4; C30H46O4; C30H46O4; C30H46O4; C30H46O4; C30H46O4; C30H46O4; C30H46O4; C30H46O4; C30H46O4; C30H46O4; C30H46O4; C30H46O4; C30H46O4; C30H46O4	Prenol lipids; Prenol lipids; Prenol lipids; Prenol lipids; Prenol lipids; Steroids and steroid derivatives; Prenol lipids; Prenol lipids; Prenol lipids; Prenol lipids; Prenol lipids; Prenol lipids; Prenol lipids; Prenol lipids; Prenol lipids; Steroids and steroid derivatives; Steroids and steroid derivatives; Prenol lipids; Prenol lipids; Steroids and steroid derivatives; Steroids and steroid de…	Triterpenoids; Triterpenoids; Triterpenoids; Triterpenoids; Triterpenoids; Cycloartanols and derivatives; Triterpenoids; Triterpenoids; Triterpenoids; Triterpenoids; Triterpenoids; Triterpenoids; Triterpenoids; Monoterpenoids; Triterpenoids; Steroid acids; Cycloartanols and derivatives; Triterpenoids; Triterpenoids; Steroid acids; Steroid acids
469.356
469.392	DG(8:0/17:0/0:0); DG(8:0/0:0/17:0); DG(8:0/i-17:0/0:0); DG(8:0/0:0/i-17:0); DG(8:0/a-17:0/0:0); DG(8:0/0:0/a-17:0); DG(10:0/15:0/0:0); DG(10:0/0:0/15:0); DG(10:0/i-15:0/0:0); DG(10:0/0:0/i-15:0); DG(10:0/a-15:0/0:0); DG(10:0/0:0/a-15:0); DG(12:0/13:0/0:0); DG(12:0/0:0/13:0); DG(i-12:0/13:0/0:0); DG(i-12:0/0:0/13:0); DG(i-12:0/a-13:0/0:0); DG(i-12:0/0:0/a-13:0); DG(i-12:0/i-13:0/0:0); DG(i-12:0/0:…	C28H54O5; C28H54O5; C28H54O5; C28H54O5; C28H54O5; C28H54O5; C28H54O5; C28H54O5; C28H54O5; C28H54O5; C28H54O5; C28H54O5; C28H54O5; C28H54O5; C28H54O5; C28H54O5; C28H54O5; C28H54O5; C28H54O5; C28H54O5; C28H54O5; C28H54O5; C28H54O5; C28H54O5; C28H54O5; C28H54O5; C28H54O5; C28H54O5; C28H54O5; C28H54O5; C28H54O5; C28H54O5; C28H54O5; C28H54O5; C28H54O5; C28H54O5; C28H54O5; C28H54O5; C28H54O5; C28H54O5;…	Glycerolipids; Glycerolipids; Glycerolipids; Glycerolipids; Glycerolipids; Glycerolipids; Glycerolipids; Glycerolipids; Glycerolipids; Glycerolipids; Glycerolipids; Glycerolipids; Glycerolipids; Glycerolipids; Glycerolipids; Glycerolipids; Glycerolipids; Glycerolipids; Glycerolipids; Glycerolipids; Glycerolipids; Glycerolipids; Glycerolipids; Glycerolipids; Glycerolipids; Glycerolipids; Glyceroli…	Diradylglycerols; Diradylglycerols; Diradylglycerols; Diradylglycerols; Diradylglycerols; Diradylglycerols; Diradylglycerols; Diradylglycerols; Diradylglycerols; Diradylglycerols; Diradylglycerols; Diradylglycerols; Diradylglycerols; Diradylglycerols; Diradylglycerols; Diradylglycerols; Diradylglycerols; Diradylglycerols; Diradylglycerols; Diradylglycerols; Diradylglycerols; Diradylglycerols; Dir…
469.724
469.784
469.836
469.899
470.179
470.196
470.239
470.263
470.289
470.67
470.721
470.778
470.873
470.896
470.976
471.028
471.114	Clofazimine	C27H22Cl2N4	Diazanaphthalenes	Benzodiazines
471.133
471.196
471.213	2-Hydroxy-imipramine glucuronide	C25H32N2O7	Benzazepines	Dibenzazepines
471.251
471.294
471.349	Maslinic acid; Lucidumol A; Queretaroic acid; Priverogenin A; (3beta,23xi)-3,23-Dihydroxycycloart-24-en-26-oic acid; Pomolic acid; 20beta-Hydroxyursolic acid; Azukisapogenol; delta-Maslinic acid; Sebiferenic acid; Momordicin I; Ganoderic acid U; Ganodermanontriol; Epoxyganoderiol A; (3b,22S,24E)-3,22-Dihydroxycycloart-24-en-26-oic acid; 27-Hydroxyisomangiferolic acid; Albigenic acid; Rubitic acid…	C30H48O4; C30H48O4; C30H48O4; C30H48O4; C30H48O4; C30H48O4; C30H48O4; C30H48O4; C30H48O4; C30H48O4; C30H48O4; C30H48O4; C30H48O4; C30H48O4; C30H48O4; C30H48O4; C30H48O4; C30H48O4; C30H48O4; C30H48O4	Prenol lipids; Prenol lipids; Prenol lipids; Prenol lipids; Steroids and steroid derivatives; Prenol lipids; Prenol lipids; Prenol lipids; Prenol lipids; Prenol lipids; Steroids and steroid derivatives; Prenol lipids; Prenol lipids; Prenol lipids; Steroids and steroid derivatives; Steroids and steroid derivatives; Prenol lipids; Prenol lipids; Prenol lipids; Prenol lipids	Triterpenoids; Triterpenoids; Triterpenoids; Triterpenoids; Cycloartanols and derivatives; Triterpenoids; Triterpenoids; Triterpenoids; Triterpenoids; Sesterterpenoids; Cucurbitacins; Triterpenoids; Triterpenoids; Triterpenoids; Cycloartanols and derivatives; Cycloartanols and derivatives; Triterpenoids; Triterpenoids; Triterpenoids; Triterpenoids
471.78
471.849
471.979
472.254
472.352
472.717
472.774
472.84
472.928
472.944
473.007
473.123
473.195
473.228
473.266
473.364	Soyasapogenol A; Camelliagenin A; Priverogenin B; (3alphaOH,20S,24S)-3,19:20,24-Diepoxydammarane-3,25-diol; Ganoderiol A; 20,24-Epoxy-25,26-dihydroxydammaran-3-one	C30H50O4; C30H50O4; C30H50O4; C30H50O4; C30H50O4; C30H50O4	Prenol lipids; Prenol lipids; Prenol lipids; Prenol lipids; Prenol lipids; Prenol lipids	Triterpenoids; Triterpenoids; Triterpenoids; Terpene glycosides; Triterpenoids; Terpene glycosides
474.197
474.233
474.262	LysoPE(0:0/18:3(6Z,9Z,12Z)); LysoPE(0:0/18:3(9Z,12Z,15Z)); LysoPE(18:3(6Z,9Z,12Z)/0:0); LysoPE(18:3(9Z,12Z,15Z)/0:0)	C23H42NO7P; C23H42NO7P; C23H42NO7P; C23H42NO7P	Glycerophospholipids; Glycerophospholipids; Glycerophospholipids; Glycerophospholipids	Glycerophosphoethanolamines; Glycerophosphoethanolamines; Glycerophosphoethanolamines; Glycerophosphoethanolamines
474.368
474.714
474.773
474.801
474.859
474.895
474.942
475.12
475.14
475.183	Kanokoside A	C21H32O12	Organooxygen compounds	Carbohydrates and carbohydrate conjugates
475.21
475.225
475.245
475.266
475.307	Polyporusterone B; Polyporusterone C	C28H44O6; C28H44O6	Steroids and steroid derivatives; Steroids and steroid derivatives	Bile acids, alcohols and derivatives; Cholestane steroids
475.343	Homodolichosterone; (2alpha,3alpha,5alpha,22R,23R)-2,3,22,23-Tetrahydroxy-25-methylergost-24(28)en-6-one	C29H48O5; C29H48O5	Steroids and steroid derivatives; Steroids and steroid derivatives	Stigmastanes and derivatives; Bile acids, alcohols and derivatives
475.381	Panaxatriol	C30H52O4	Prenol lipids	Terpene glycosides
475.804
476.168
476.214
476.249
476.279	LysoPE(0:0/18:2(9Z,12Z)); LysoPE(18:2(9Z,12Z)/0:0)	C23H44NO7P; C23H44NO7P	Glycerophospholipids; Glycerophospholipids	Glycerophosphoethanolamines; Glycerophosphoethanolamines
476.384
476.712
476.741
476.798
476.876
476.924
476.987
477.165
477.201
477.224
477.261
477.282
477.322	Dolicholide; Polyporusterone A	C28H46O6; C28H46O6	Steroids and steroid derivatives; Steroids and steroid derivatives	Steroid lactones; Bile acids, alcohols and derivatives
477.359
477.396
477.801
477.908
478.204
478.227
478.264
478.295	LysoPE(0:0/18:1(11Z)); LysoPE(0:0/18:1(9Z)); LysoPE(18:1(11Z)/0:0); LysoPE(18:1(9Z)/0:0)	C23H46NO7P; C23H46NO7P; C23H46NO7P; C23H46NO7P	Glycerophospholipids; Glycerophospholipids; Glycerophospholipids; Glycerophospholipids	Glycerophosphoethanolamines; Glycerophosphoethanolamines; Glycerophosphoethanolamines; Glycerophosphoethanolamines
478.329	LysoPC(P-16:0)	C24H50NO6P	Glycerophospholipids	Glycerophosphocholines
478.362
478.399
478.735
478.811
478.845
479.217
479.282
479.298
479.321
479.338	Brassinolide; 24-Epibrassinolide	C28H48O6; C28H48O6	Steroids and steroid derivatives; Steroids and steroid derivatives	Steroid lactones; Steroid lactones
479.376
479.411
479.905
479.923
480.221
480.31	LysoPC(15:0); LysoPE(0:0/18:0); LysoPE(18:0/0:0)	C23H48NO7P; C23H48NO7P; C23H48NO7P	Glycerophospholipids; Glycerophospholipids; Glycerophospholipids	Glycerophosphocholines; Glycerophosphoethanolamines; Glycerophosphoethanolamines
480.73
480.806
480.825
480.853
480.911
480.929
480.946
481.211
481.233
481.282
481.314
481.354
481.427
481.734
481.893
481.966
482.215
482.236
482.285
482.316
482.357
482.727
482.761
482.821
482.872
482.908
483.171
483.208
483.251	LysoPA(22:5(4Z,7Z,10Z,13Z,16Z)/0:0); LysoPA(22:5(7Z,10Z,13Z,16Z,19Z)/0:0)	C25H41O7P; C25H41O7P	Glycerophospholipids; Glycerophospholipids	Glycerophosphates; Glycerophosphates
483.296	Ceanothine D; Goshonoside F1; Goshonoside F2	C27H40N4O4; C26H44O8; C26H44O8	Carboxylic acids and derivatives; Prenol lipids; Prenol lipids	Amino acids, peptides, and analogues; Terpene glycosides; Terpene glycosides
483.37
483.799
483.911
484.211	hydroxynefazodone	C25H32ClN5O3	Diazinanes	Piperazines
484.254
484.282
484.301
484.373
484.726
484.754
[truncated: 3,661 more rows]

## Sheet: Serum, Met POS
mz	name_list	formula_list	class_list	sub_class_list
72.0811	Pyrrolidine	C4H9N	Pyrrolidines
74.0967	1-Butylamine; sec-Butylamine; 2-Methyl-1-propylamine; Diethylamine; 2-methylpropan-2-amine	C4H11N; C4H11N; C4H11N; C4H11N; C4H11N	Organonitrogen compounds; Amines; Organonitrogen compounds; Amines; Organonitrogen compounds	Amines; Primary amines; Amines; Secondary amines; Amines
75.0807	1-Butanol; Isobutanol; 2-Butanol; 2-Methylpropan-2-ol; 1-hydroperoxy-8-carboxyoctyl 3,4-epoxynon-(2E)-enyl ether	C4H10O; C4H10O; C4H10O; C4H10O; C4H10O	Organooxygen compounds; Organooxygen compounds; Organooxygen compounds; Organooxygen compounds; Organooxygen compounds	Alcohols and polyols; Alcohols and polyols; Alcohols and polyols; Alcohols and polyols; Ethers
76.0759	Trimethylamine N-oxide; 1-Amino-propan-2-ol; 3-aminopropan-1-ol; 2-(methylamino)ethan-1-ol	C3H9NO; C3H9NO; C3H9NO; C3H9NO	Organonitrogen compounds; Organonitrogen compounds; Amines; Amines	Aminoxides; Amines; Alkanolamines; Alkanolamines
78.9559
80.9481
81.0313
82.0653	1-Methylpyrrole; 2-Methylpyrrole	C5H7N; C5H7N	Pyrroles; Pyrroles	Substituted pyrroles; Substituted pyrroles
82.9451
83.0218
83.0469
84.081	(+)-2,3-Dihydro-3-methyl-1H-pyrrole; Pentanenitrile	C5H9N; C5H9N	Pyrrolines; Nitriles	;
84.9636
85.0286	4-Hydroxy-2-butenoic acid gamma-lactone; Furanone A	C4H4O2; C4H4O2	Dihydrofurans; Dihydrofurans	Furanones; Furanones
85.078
85.0843
86.0966	Piperidine	C5H11N	Piperidines
87.1001
90.0552	beta-Alanine; L-Alanine; Sarcosine; D-Alanine; Ethyl carbamate; (alpha-D-mannosyl)7-beta-D-mannosyl-diacetylchitobiosyl-L-asparagine, isoform A (protein)	C3H7NO2; C3H7NO2; C3H7NO2; C3H7NO2; C3H7NO2; C3H7NO2	Carboxylic acids and derivatives; Carboxylic acids and derivatives; Carboxylic acids and derivatives; Carboxylic acids and derivatives; Carboximidic acids and derivatives; Carboxylic acids and derivatives	Amino acids, peptides, and analogues; Amino acids, peptides, and analogues; Amino acids, peptides, and analogues; Amino acids, peptides, and analogues; ; Amino acids, peptides, and analogues
96.9221
97.0287	2-Furancarboxaldehyde; Protoanemonin	C5H4O2; C5H4O2	Carbonyl compounds; Dihydrofurans	Aldehydes; Furanones
98.0967
98.919
98.9844	Hydrogen phosphate; Phosphate; Dihydrogen phosphate; Phosphoric acid	H3O4P; H3O4P; H3O4P; H3O4P	Non-metal oxoanionic compounds; Non-metal oxoanionic compounds; Non-metal oxoanionic compounds; Non-metal oxoanionic compounds	Non-metal phosphates; Non-metal phosphates; Non-metal phosphates; Non-metal phosphates
102.974
103.054
104.107
104.993
105.034
105.104
105.111
106.05	L-Serine; D-Serine; Protein serine	C3H7NO3; C3H7NO3; C3H7NO3	Carboxylic acids and derivatives; Carboxylic acids and derivatives; Carboxylic acids and derivatives	Amino acids, peptides, and analogues; Amino acids, peptides, and analogues; Amino acids, peptides, and analogues
106.112
106.114
106.972
110.072
112.896	Selenium Sulfide	SSe	Other non-metal organides	Other non-metal sulfides
114.067	Creatinine	C4H7N3O	Carboxylic acids and derivatives	Amino acids, peptides, and analogues
115.063
115.07
115.123
116.071	L-Proline; D-Proline; Acetamidopropanal; 4-Amino-2-methylenebutanoic acid; Pterolactam	C5H9NO2; C5H9NO2; C5H9NO2; C5H9NO2; C5H9NO2	Carboxylic acids and derivatives; Carboxylic acids and derivatives; Carbonyl compounds; Carboxylic acids and derivatives; Pyrrolidines	Amino acids, peptides, and analogues; Amino acids, peptides, and analogues; Aldehydes; Amino acids, peptides, and analogues; Pyrrolidones
117.068
117.074
118.062
118.066	Indole; Benzeneacetonitrile	C8H7N; C8H7N	Indoles and derivatives; Benzene and substituted derivatives	Indoles; Benzyl cyanides
118.087	Betaine; L-Valine; Vaporole; N-Methyl-a-aminoisobutyric acid; 5-Aminopentanoic acid; Norvaline; Amyl Nitrite	C5H11NO2; C5H11NO2; C5H11NO2; C5H11NO2; C5H11NO2; C5H11NO2; C5H11NO2	Carboxylic acids and derivatives; Carboxylic acids and derivatives; Organonitrogen compounds; Carboxylic acids and derivatives; Carboxylic acids and derivatives; Carboxylic acids and derivatives; Organonitrogen compounds	Amino acids, peptides, and analogues; Amino acids, peptides, and analogues; Organic nitroso compounds; Amino acids, peptides, and analogues; Amino acids, peptides, and analogues; Amino acids, peptides, and analogues; Organic nitroso compounds
118.948
119.084
119.09
120.066	L-Threonine; L-Homoserine; L-Allothreonine; Aminoethoxyacetic acid; Hydroxyethyl glycine; 4-Amino-3-hydroxybutyrate	C4H9NO3; C4H9NO3; C4H9NO3; C4H9NO3; C4H9NO3; C4H9NO3	Carboxylic acids and derivatives; Carboxylic acids and derivatives; Carboxylic acids and derivatives; Carboxylic acids and derivatives; Carboxylic acids and derivatives; Carboxylic acids and derivatives	Amino acids, peptides, and analogues; Amino acids, peptides, and analogues; Amino acids, peptides, and analogues; Amino acids, peptides, and analogues; Amino acids, peptides, and analogues; Amino acids, peptides, and analogues
120.081
120.091
120.941
121.084
122.938
124.087
125
126.975
127.037
127.039	1,2,3-Trihydroxybenzene; 1,3,5-Trihydroxybenzene; Methyl 2-furoate; Maltol; 4-Hydroxy-2H-pyran-3-carboxaldehyde; (Z)-Tamarindienal; 5-Hydroxymethyl-2-furancarboxaldehyde; 5-Methylfuran-2-carboxylic acid; benzene-1,2,4-triol	C6H6O3; C6H6O3; C6H6O3; C6H6O3; C6H6O3; C6H6O3; C6H6O3; C6H6O3; C6H6O3	Benzene and substituted derivatives; Benzene and substituted derivatives; Furans; Pyrans; Pyrans; Organooxygen compounds; Carbonyl compounds; Furans; Benzene and substituted derivatives	Phenols and derivatives; Phenols and derivatives; Furoic acid derivatives; Pyranones and derivatives; ; Carbonyl compounds; Aldehydes; Furoic acid and derivatives; Phenols and derivatives
127.098
128.954
129.018	5-Hydroxy-2-furoic acid	C5H4O4	Furans	Furoic acid and derivatives
129.053
129.066	Dihydrothymine; Squamolone; L-Cyclo(alanylglycyl); Pyroglutamine	C5H8N2O2; C5H8N2O2; C5H8N2O2; C5H8N2O2	Diazines; Pyrrolidines; Diazinanes; Carboxylic acids and derivatives	Pyrimidines and pyrimidine derivatives; Pyrrolidine carboxylic acids and derivatives; Piperazines; Amino acids, peptides, and analogues
129.957
130.066	3-Methylene-indolenine; Quinoline; Isoquinoline	C9H7N; C9H7N; C9H7N	Indoles and derivatives; Quinolines and derivatives; Isoquinolines and derivatives	; ;
130.07
130.087	Pipecolic acid; L-Pipecolic acid; N4-Acetylaminobutanal; D-Pipecolic acid; Vigabatrin; L-trans-4-Methyl-2-pyrrolidinecarboxylic acid; 2-Pyrrolidineacetic acid; 3-Acetamidobutanal; (2E)-Decenoyl-ACP; D-pipecolate; N-Methyl proline; 1-Piperidine carboxylic acid	C6H11NO2; C6H11NO2; C6H11NO2; C6H11NO2; C6H11NO2; C6H11NO2; C6H11NO2; C6H11NO2; C6H11NO2; C6H11NO2; C6H11NO2; C6H11NO2	Carboxylic acids and derivatives; Carboxylic acids and derivatives; Organooxygen compounds; Carboxylic acids and derivatives; Carboxylic acids and derivatives; Carboxylic acids and derivatives; Pyrrolidines; Organooxygen compounds; Carboxylic acids and derivatives; Carboxylic acids and derivatives; Carboxylic acids and derivatives; Piperidines	Amino acids, peptides, and analogues; Amino acids, peptides, and analogues; Carbonyl compounds; Amino acids, peptides, and analogues; Amino acids, peptides, and analogues; Amino acids, peptides, and analogues; ; Carbonyl compounds; Amino acids, peptides, and analogues; Amino acids, peptides, and analogues; Amino acids, peptides, and analogues; Piperidinecarboxylic acids and derivatives
130.098
130.958
131.09
132.066	4-Hydroxyproline; N-Acetyl-L-alanine; Propionylglycine; 5-Aminolevulinic acid; L-Glutamic gamma-semialdehyde; 3-Hydroxy-L-proline; 5-Amino-2-oxopentanoic acid; 4-Hydroxy-2-pyrrolidinecarboxylic acid; Trans-3-hydroxy-L-proline; cis-4-Hydroxy-D-proline; N-Acetyl-beta-alanine; cis-4-Hydroxyproline	C5H9NO3; C5H9NO3; C5H9NO3; C5H9NO3; C5H9NO3; C5H9NO3; C5H9NO3; C5H9NO3; C5H9NO3; C5H9NO3; C5H9NO3; C5H9NO3	Carboxylic acids and derivatives; Carboxylic acids and derivatives; Carboxylic acids and derivatives; Carboxylic acids and derivatives; Carboxylic acids and derivatives; Carboxylic acids and derivatives; Keto acids and derivatives; Carboxylic acids and derivatives; Carboxylic acids and derivatives; Carboxylic acids and derivatives; Carboxylic acids and derivatives; Carboxylic acids and derivatives	Amino acids, peptides, and analogues; Amino acids, peptides, and analogues; Amino acids, peptides, and analogues; Amino acids, peptides, and analogues; Amino acids, peptides, and analogues; Amino acids, peptides, and analogues; Short-chain keto acids and derivatives; Amino acids, peptides, and analogues; Amino acids, peptides, and analogues; Amino acids, peptides, and analogues; Carboxylic acids;…
132.077	Creatine; Beta-Guanidinopropionic acid	C4H9N3O2; C4H9N3O2	Carboxylic acids and derivatives; Organonitrogen compounds	Amino acids, peptides, and analogues; Guanidines
132.102	L-Isoleucine; L-Alloisoleucine; L-Leucine; L-Norleucine; Aminocaproic acid; Beta-Leucine; D-Leucine; 3-Aminocaproic acid; (ֲ±)-erythro-Isoleucine; 6-Deoxyfagomine; N-(2-Hydroxyethyl)-morpholine; N-methylvaline; 3,3,5-triiodo-L-thyronine-beta-D-glucuronoside	C6H13NO2; C6H13NO2; C6H13NO2; C6H13NO2; C6H13NO2; C6H13NO2; C6H13NO2; C6H13NO2; C6H13NO2; C6H13NO2; C6H13NO2; C6H13NO2; C6H13NO2	Carboxylic acids and derivatives; Carboxylic acids and derivatives; Carboxylic acids and derivatives; Carboxylic acids and derivatives; Fatty Acyls; Carboxylic acids and derivatives; Carboxylic acids and derivatives; Carboxylic acids and derivatives; Carboxylic acids and derivatives; Piperidines; Oxazinanes; Carboxylic acids and derivatives; Carboxylic acids and derivatives	Amino acids, peptides, and analogues; Amino acids, peptides, and analogues; Amino acids, peptides, and analogues; Amino acids, peptides, and analogues; Fatty acids and conjugates; Amino acids, peptides, and analogues; Amino acids, peptides, and analogues; Amino acids, peptides, and analogues; Amino acids, peptides, and analogues; ; Morpholines; Amino acids, peptides, and analogues; Amino acids, p…
132.988
133.074
133.08
133.105
134.118
135.003
136.049
136.915
137.046	Hypoxanthine; Allopurinol	C5H4N4O; C5H4N4O	Imidazopyrimidines; Pyrazolopyrimidines	Purines and purine derivatives; Pyrazolo[3,4-d]pyrimidines
137.052
137.071	N-Methylnicotinamide; 2-Acetyl-3-methylpyrazine; 2-Aminobenzamide; 4-Acetyl-2-methylpyrimidine; 2-Methylnicotinamide; 1,2-Diacylglycerol-Bile-PC-pool; 1,2-Diacylglycerol-LD-PC-pool	C7H8N2O; C7H8N2O; C7H8N2O; C7H8N2O; C7H8N2O; C7H8N2O; C7H8N2O	Pyridines and derivatives; Carbonyl compounds; Benzene and substituted derivatives; Carbonyl compounds; Pyridines and derivatives; Benzene and substituted derivatives; Benzene and substituted derivatives	Pyridinecarboxylic acids and derivatives; Ketones; Benzoic acids and derivatives; Ketones; Pyridinecarboxylic acids and derivatives; N-phenylureas; N-phenylureas
138.053
138.907
139.056
140.069
140.127
140.904
141.006
141.072
142.048
142.901
142.967
143.003
143.032
143.105
144.081	6-Methylquinoline; 2-Aminonaphthalene; Quinaldine	C10H9N; C10H9N; C10H9N	Quinolines and derivatives; Naphthalenes; Quinolines and derivatives	; ;
144.102	Proline betaine; L-2-Amino-3-methylenehexanoic acid; 3beta,6beta-Dihydroxynortropane	C7H13NO2; C7H13NO2; C7H13NO2	Carboxylic acids and derivatives; Carboxylic acids and derivatives; Tropane alkaloids	Amino acids, peptides, and analogues; Amino acids, peptides, and analogues;
144.928
144.986
145.022
145.05	3-Hexenedioic acid; 3-Methylglutaconic acid; (E)-2-Methylglutaconic acid; trans-2-Hexenedioic acid; 3-Hydroxyadipic acid 3,6-lactone; Dimethyl fumarate; Maleic acid homopolymer; Ethyl hydrogen fumarate	C6H8O4; C6H8O4; C6H8O4; C6H8O4; C6H8O4; C6H8O4; C6H8O4; C6H8O4	Fatty Acyls; Fatty Acyls; Fatty Acyls; Fatty Acyls; Lactones; Fatty Acyls; Fatty Acyls; Fatty Acyls	Fatty acids and conjugates; Fatty acids and conjugates; Fatty acids and conjugates; Fatty acids and conjugates; Gamma butyrolactones; Fatty acid esters; Fatty acids and conjugates; Fatty acid esters
145.106
145.931
146.028
146.06	1H-Indole-3-carboxaldehyde	C9H7NO	Indoles and derivatives	Indoles
146.082	Isobutyrylglycine; N-Butyrylglycine; Allysine; 4-Acetamidobutanoic acid; (S)-5-Amino-3-oxohexanoate; 2-Keto-6-aminocaproate; Methyl aminolevulinate; L-cis-4-(Hydroxymethyl)-2-pyrrolidinecarboxylic acid; L-trans-5-Hydroxy-2-piperidinecarboxylic acid; (S)-2-amino-6-oxohexanoate; N-(2-Carboxymethyl)-morpholine; N-Propionylalanine	C6H11NO3; C6H11NO3; C6H11NO3; C6H11NO3; C6H11NO3; C6H11NO3; C6H11NO3; C6H11NO3; C6H11NO3; C6H11NO3; C6H11NO3; C6H11NO3	Carboxylic acids and derivatives; Carboxylic acids and derivatives; Carboxylic acids and derivatives; Carboxylic acids and derivatives; Keto acids and derivatives; Keto acids and derivatives; Carboxylic acids and derivatives; Carboxylic acids and derivatives; Carboxylic acids and derivatives; Carboxylic acids and derivatives; Carboxylic acids and derivatives; Carboxylic acids and derivatives	Amino acids, peptides, and analogues; Amino acids, peptides, and analogues; Amino acids, peptides, and analogues; Amino acids, peptides, and analogues; Medium-chain keto acids and derivatives; Medium-chain keto acids and derivatives; Amino acids, peptides, and analogues; Amino acids, peptides, and analogues; Amino acids, peptides, and analogues; Amino acids, peptides, and analogues; Amino acids, …
146.118	3-Dehydroxycarnitine; 2-Aminoheptanoate	C7H15NO2; C7H15NO2	Fatty Acyls; Carboxylic acids and derivatives	Fatty acids and conjugates; Amino acids, peptides, and analogues
146.926
147.029	Oxoglutaric acid; 3-Oxoglutaric acid; Di-2-propenyl disulfide, 9CI; (E,E)-Di-1-propenyl disulfide; (E)-1-Propenyl 2-propenyl disulfide	C5H6O5; C5H6O5; C6H10S2; C6H10S2; C6H10S2	Keto acids and derivatives; Keto acids and derivatives; Allyl sulfur compounds; Organic disulfides; Allyl sulfur compounds	Gamma-keto acids and derivatives; Short-chain keto acids and derivatives; ; ;
147.113	L-Lysine; D-Lysine; (3S)-3,6-Diaminohexanoate; (3S,5S)-3,5-Diaminohexanoate; 2,6-diaminohexanoic acid	C6H14N2O2; C6H14N2O2; C6H14N2O2; C6H14N2O2; C6H14N2O2	Carboxylic acids and derivatives; Carboxylic acids and derivatives; Carboxylic acids and derivatives; Carboxylic acids and derivatives; Carboxylic acids and derivatives	Amino acids, peptides, and analogues; Amino acids, peptides, and analogues; Amino acids, peptides, and analogues; Amino acids, peptides, and analogues; Amino acids, peptides, and analogues
147.121
148.061	L-Glutamic acid; N-Methyl-D-aspartic acid; N-Acetylserine; O-Acetylserine; D-Glutamic acid; L-4-Hydroxyglutamate semialdehyde; 3-(Carboxymethylamino)propanoic acid; DL-Glutamate; N-lactoyl-Glycine	C5H9NO4; C5H9NO4; C5H9NO4; C5H9NO4; C5H9NO4; C5H9NO4; C5H9NO4; C5H9NO4; C5H9NO4	Carboxylic acids and derivatives; Carboxylic acids and derivatives; Carboxylic acids and derivatives; Carboxylic acids and derivatives; Carboxylic acids and derivatives; Carboxylic acids and derivatives; Carboxylic acids and derivatives; Carboxylic acids and derivatives; Carboxylic acids and derivatives	Amino acids, peptides, and analogues; Amino acids, peptides, and analogues; Amino acids, peptides, and analogues; Amino acids, peptides, and analogues; Amino acids, peptides, and analogues; Amino acids, peptides, and analogues; Amino acids, peptides, and analogues; Amino acids, peptides, and analogues; Amino acids, peptides, and analogues
149.019
149.064
150.014
150.022
150.059	L-Methionine; Penicillamine; Racemethionine	C5H11NO2S; C5H11NO2S; C5H11NO2S	Carboxylic acids and derivatives; Carboxylic acids and derivatives; Carboxylic acids and derivatives	Amino acids, peptides, and analogues; Amino acids, peptides, and analogues; Amino acids, peptides, and analogues
152.022
152.032
152.071	Acetaminophen; 2-Phenylglycine; Dopamine quinone; Leukoaminochrome; Methyl 2-aminobenzoate; 2-(Methylamino)benzoic acid; 3alpha,4,7,7alpha-Tetrahydro-1H-isoindole-1,3(2H)-dione; Ethyl nicotinate; 2-Amino-3-methylbenzoate; 2'-Hydroxyacetanilide	C8H9NO2; C8H9NO2; C8H9NO2; C8H9NO2; C8H9NO2; C8H9NO2; C8H9NO2; C8H9NO2; C8H9NO2; C8H9NO2	Phenols; Carboxylic acids and derivatives; Organooxygen compounds; Indoles and derivatives; Benzene and substituted derivatives; Benzene and substituted derivatives; Isoindoles and derivatives; Pyridines and derivatives; Benzene and substituted derivatives; Benzene and substituted derivatives	1-hydroxy-2-unsubstituted benzenoids; Amino acids, peptides, and analogues; Carbonyl compounds; Indolines; Benzoic acids and derivatives; Benzoic acids and derivatives; Isoindolines; Pyridinecarboxylic acids and derivatives; Benzoic acids and derivatives; Anilides
153.066	N1-Methyl-2-pyridone-5-carboxamide; N1-Methyl-4-pyridone-3-carboxamide	C7H8N2O2; C7H8N2O2	Pyridines and derivatives; Pyridines and derivatives	Pyridinecarboxylic acids and derivatives; Pyridinecarboxylic acids and derivatives
154.048
154.084
154.881
154.97
155.079
156.043	N-Methylethanolaminium phosphate	C3H10NO4P	Organic phosphoric acids and derivatives	Phosphate esters
156.077	L-Histidine; L-2-Amino-3-(1-pyrazolyl)propanoic acid	C6H9N3O2; C6H9N3O2	Carboxylic acids and derivatives; Carboxylic acids and derivatives	Amino acids, peptides, and analogues; Amino acids, peptides, and analogues
156.878
157.081
157.084
158.166
159.028	Zymonic acid; 2-Methylene-4-oxopentanedioic acid; 2-Maleylacetate; benzene-1,2,3,4,5-pentol	C6H6O5; C6H6O5; C6H6O5; C6H6O5	Dihydrofurans; Keto acids and derivatives; Keto acids and derivatives; Phenols	Furanones; Gamma-keto acids and derivatives; Medium-chain keto acids and derivatives; Benzenetriols and derivatives
159.042
159.063
159.077	1-(Hydroxymethyl)-5,5-dimethyl-2,4-imidazolidinedione	C6H10N2O3	Azolidines	Imidazolidines
159.092
160.035
160.134	DL-2-Aminooctanoic acid; Pregabalin	C8H17NO2; C8H17NO2	Carboxylic acids and derivatives; Carboxylic acids and derivatives	Amino acids, peptides, and analogues; Amino acids, peptides, and analogues
160.902
160.933
161.129	N(6)-Methyllysine; Isoputreanine	C7H16N2O2; C7H16N2O2	Carboxylic acids and derivatives; Carboxylic acids and derivatives	Amino acids, peptides, and analogues; Amino acids, peptides, and analogues
161.133	1-(1-Methylethenyl)-4-(1-methylethyl)benzene; 1-(1-methylethenyl)-3-(1-methylethyl)-benzene	C12H16; C12H16	Prenol lipids; Benzene and substituted derivatives	Monoterpenoids; Phenylpropenes
161.137
162.051
162.077	Aminoadipic acid; Acetylhomoserine; (ֲ±)-2,2'-Iminobispropanoic acid; Glutamate, gamma-methyl ester; N-Acetylthreonine; N-methyl-L-glutamic Acid; hydroxybutyrylglycine	C6H11NO4; C6H11NO4; C6H11NO4; C6H11NO4; C6H11NO4; C6H11NO4; C6H11NO4	Carboxylic acids and derivatives; Carboxylic acids and derivatives; Carboxylic acids and derivatives; Carboxylic acids and derivatives; Carboxylic acids and derivatives; Carboxylic acids and derivatives; Carboxylic acids and derivatives	Amino acids, peptides, and analogues; Amino acids, peptides, and analogues; Amino acids, peptides, and analogues; Amino acids, peptides, and analogues; Amino acids, peptides, and analogues; Amino acids, peptides, and analogues; Amino acids, peptides, and analogues
162.113	L-Carnitine; Malonyl-Carnitin	C7H15NO3; C7H15NO3	Organonitrogen compounds; Organonitrogen compounds	Quaternary ammonium salts; Quaternary ammonium salts
162.9
162.951
163.06	2-Hydroxyadipic acid; 3-Hydroxyadipic acid; 3-Hydroxymethylglutaric acid; 2(R)-Hydroxyadipic acid; Levoglucosan; D-1-Deoxy-erythro-hexo-2,3-diulose; Diethyl dicarbonate; (-)-1-Methylpropyl 1-propenyl disulfide; D-1,5-Anhydrofructose; 3-Methyl-3-hydroxypentanedioate; 2-Hydroxy-2-ethylsuccinic acid	C6H10O5; C6H10O5; C6H10O5; C6H10O5; C6H10O5; C6H10O5; C6H10O5; C7H14S2; C6H10O5; C6H10O5; C6H10O5	Fatty Acyls; Hydroxy acids and derivatives; Fatty Acyls; Fatty Acyls; Oxepanes; Organooxygen compounds; Organic carbonic acids and derivatives; Organic disulfides; Oxanes; Fatty Acyls; Fatty Acyls	Fatty acids and conjugates; Medium-chain hydroxy acids and derivatives; Fatty acids and conjugates; Fatty acids and conjugates; ; Carbohydrates and carbohydrate conjugates; ; ; ; Fatty acids and conjugates; Fatty acids and conjugates
163.11
163.116
164.03
164.117
164.949
164.993
165.014
166.054	Methionine sulfoxide; Ethiin	C5H11NO3S; C5H11NO3S	Carboxylic acids and derivatives; Carboxylic acids and derivatives	Amino acids, peptides, and analogues; Amino acids, peptides, and analogues
166.087	L-Phenylalanine; 3-Pyridinebutanoic acid; Benzocaine; Norsalsolinol; Gentiatibetine; Ethyl 2-aminobenzoate; Methyl N-methylanthranilate; Benzyl glycinate; 4-Hydroxy-1-(3-pyridinyl)-1-butanone; 5-(3-Pyridyl)-2-hydroxytetrahydrofuran	C9H11NO2; C9H11NO2; C9H11NO2; C9H11NO2; C9H11NO2; C9H11NO2; C9H11NO2; C9H11NO2; C9H11NO2; C9H11NO2	Carboxylic acids and derivatives; Pyridines and derivatives; Benzene and substituted derivatives; Tetrahydroisoquinolines; Pyranopyridines; Benzene and substituted derivatives; Benzene and substituted derivatives; Carboxylic acids and derivatives; Organooxygen compounds; Pyridines and derivatives	Amino acids, peptides, and analogues; ; Benzoic acids and derivatives; ; ; Benzoic acids and derivatives; Benzoic acids and derivatives; Amino acids, peptides, and analogues; Carbonyl compounds;
167.086	1,3,11-Tridecatriene-5,7,9-triyne; (3E,5Z)-1,3,5-Tridecatriene-7,9,11-triyne	C13H10; C13H10	Enynes; Unsaturated hydrocarbons	; Enynes
167.09
168.947
169.011
169.095
169.95
170.043
170.061
170.093	1-Methylhistidine; 3-Methylhistidine	C7H11N3O2; C7H11N3O2	Carboxylic acids and derivatives; Carboxylic acids and derivatives	Amino acids, peptides, and analogues; Amino acids, peptides, and analogues
170.95
171.096
173.043
173.079
174.056	Quinaldic acid; 1-nitronaphthalene	C10H7NO2; C10H7NO2	Quinolines and derivatives; Naphthalenes	Quinoline carboxylic acids; Nitronaphthalenes
174.124	apo-[3-methylcrotonoyl-CoA:carbon-dioxide ligase (ADP-forming)]	C7H15N3O2	Carboxylic acids and derivatives	Amino acids, peptides, and analogues
174.149
175.024	cis-Aconitic acid; trans-Aconitic acid; Dehydroascorbic acid; 2,5-Dimethyl-3-(methyldithio)furan; Dehydroascorbide(1-)	C6H6O6; C6H6O6; C6H6O6; C7H10OS2; C6H6O6	Carboxylic acids and derivatives; Carboxylic acids and derivatives; Lactones; Heteroaromatic compounds; Dihydrofurans	Tricarboxylic acids and derivatives; Tricarboxylic acids and derivatives; Gamma butyrolactones; ; Furanones
175.048
175.145	Ne,Ne dimethyllysine	C8H18N2O2	Carboxylic acids and derivatives	Amino acids, peptides, and analogues
176.066	Guanidinosuccinic acid	C5H9N3O4	Carboxylic acids and derivatives	Amino acids, peptides, and analogues
176.071	Indoleacetic acid; 5-Hydroxyindoleacetaldehyde; Hydroxymethyl indol-3-yl ketone; 1-Methoxy-1H-indole-3-carboxaldehyde	C10H9NO2; C10H9NO2; C10H9NO2; C10H9NO2	Indoles and derivatives; Indoles and derivatives; Indoles and derivatives; Indoles and derivatives	Indolyl carboxylic acids and derivatives; Hydroxyindoles; Indoles; Indoles
176.104	Citrulline; Argininic acid	C6H13N3O3; C6H13N3O3	Carboxylic acids and derivatives; Carboxylic acids and derivatives	Amino acids, peptides, and analogues; Amino acids, peptides, and analogues
176.907
177.103	Serotonin; Cotinine	C10H12N2O; C10H12N2O	Indoles and derivatives; Pyridines and derivatives	Tryptamines and derivatives; Pyrrolidinylpyridines
178.059
178.087	5-Hydroxytryptophol; 1,2-Dehydrosalsolinol; Plantagonine; 2-Propenyl 2-aminobenzoate; 5-[2H-Pyrrol-4-(3H)-ylidenemethyl]-2-furanmethanol; N,N-dimethylindoliumolate	C10H11NO2; C10H11NO2; C10H11NO2; C10H11NO2; C10H11NO2; C10H11NO2	Indoles and derivatives; Dihydroisoquinolines; Pyridines and derivatives; Benzene and substituted derivatives; Heteroaromatic compounds; Indoles and derivatives	Hydroxyindoles; ; Pyridinecarboxylic acids and derivatives; Benzoic acids and derivatives; ;
178.899
180.066	Hippuric acid; 3-Succinoylpyridine; Adrenochrome; Methyl n-formylanthranilate; 1-(4-Methoxyphenyl)-2-nitroethylene; N-benzoylglycinate	C9H9NO3; C9H9NO3; C9H9NO3; C9H9NO3; C9H9NO3; C9H9NO3	Benzene and substituted derivatives; Keto acids and derivatives; Indoles and derivatives; Benzene and substituted derivatives; Benzene and substituted derivatives; Benzene and substituted derivatives	Benzoic acids and derivatives; Gamma-keto acids and derivatives; ; Benzoic acids and derivatives; Phenol ethers; Benzoic acids and derivatives
180.087	Glucosamine; Fructosamine; 7-Aminomethyl-7-carbaguanine; beta-D-Glucosamine	C6H13NO5; C6H13NO5; C7H9N5O; C6H13NO5	Organooxygen compounds; Organooxygen compounds; Pyrrolopyrimidines; Carbohydrates and carbohydrate conjugates	Carbohydrates and carbohydrate conjugates; Carbohydrates and carbohydrate conjugates; Pyrrolo[2,3-d]pyrimidines; Aminosaccharides
180.896
181.073	Paraxanthine; Theophylline; Theobromine; Adrenochrome o-semiquinone	C7H8N4O2; C7H8N4O2; C7H8N4O2; C9H10NO3	Imidazopyrimidines; Imidazopyrimidines; Imidazopyrimidines; Indoles and derivatives	Purines and purine derivatives; Purines and purine derivatives; Purines and purine derivatives;
181.09
182.082	L-Tyrosine; 4-Hydroxy-4-(3-pyridyl)-butanoic acid; L-Threo-3-Phenylserine; Beta-Tyrosine; o-Tyrosine; Meta-Tyrosine; 4,6,7-Trihydroxy-1,2,3,4-tetrahydroisoquinoline	C9H11NO3; C9H11NO3; C9H11NO3; C9H11NO3; C9H11NO3; C9H11NO3; C9H11NO3	Carboxylic acids and derivatives; Pyridines and derivatives; Carboxylic acids and derivatives; Carboxylic acids and derivatives; Carboxylic acids and derivatives; Carboxylic acids and derivatives; Tetrahydroisoquinolines	Amino acids, peptides, and analogues; ; Amino acids, peptides, and analogues; Amino acids, peptides, and analogues; Amino acids, peptides, and analogues; Amino acids, peptides, and analogues;
182.894
183.086	Galactitol; Sorbitol; Mannitol; L-Iditol	C6H14O6; C6H14O6; C6H14O6; C6H14O6	Organooxygen compounds; Organooxygen compounds; Organooxygen compounds; Organooxygen compounds	Carbohydrates and carbohydrate conjugates; Carbohydrates and carbohydrate conjugates; Carbohydrates and carbohydrate conjugates; Carbohydrates and carbohydrate conjugates
184.074
184.095
184.181
184.92
185.043
185.058
185.077
185.096
185.129	N-(3-acetamidopropyl)pyrrolidin-2-one	C9H16N2O2	Pyrrolidines	N-alkylpyrrolidines
186.113	Pseudoecgonine; Ecgonine; 2-Hepteneoylglycine; 3-Hepteneoylglycine; 4-Hepteneoylglycine; 5-Hepteneoylglycine	C9H15NO3; C9H15NO3; C9H15NO3; C9H15NO3; C9H15NO3; C9H15NO3	Tropane alkaloids; Tropane alkaloids; Carboxylic acids and derivatives; Carboxylic acids and derivatives; Carboxylic acids and derivatives; Carboxylic acids and derivatives	; ; Amino acids, peptides, and analogues; Amino acids, peptides, and analogues; Amino acids, peptides, and analogues; Amino acids, peptides, and analogues
186.913
187.058
187.072	Pyroglutamylglycine	C7H10N2O4	Carboxylic acids and derivatives	Amino acids, peptides, and analogues
188.035
188.071	Indoleacrylic acid	C11H9NO2	Indoles and derivatives	Indoles
188.91
189.012
189.074	(Z)-1-(Methylthio)-5-phenyl-1-penten-3-yne	C12H12S	Benzene and substituted derivatives
189.135	Homo-L-arginine; L-Targinine	C7H16N4O2; C7H16N4O2	Carboxylic acids and derivatives; Carboxylic acids and derivatives	Amino acids, peptides, and analogues; Amino acids, peptides, and analogues
189.16	N6,N6,N6-Trimethyl-L-lysine	C9H20N2O2	Carboxylic acids and derivatives	Amino acids, peptides, and analogues
189.165
190.087	Indole-3-propionic acid; Phensuximide; Indole-3-methyl acetate	C11H11NO2; C11H11NO2; C11H11NO2	Indoles and derivatives; Pyrrolidines; Indoles and derivatives	Indolyl carboxylic acids and derivatives; Phenylpyrrolidines; Indolyl carboxylic acids and derivatives
191.077
192.025
192.16
193.035	Citric acid; Isocitric acid; D-threo-Isocitric acid; Diketogulonic acid; 2,3-Diketo-L-gulonate; (1R,2R)-Isocitric acid; D-Glucaro-1,4-lactone; 2,3-diketogulonate	C6H8O7; C6H8O7; C6H8O7; C6H8O7; C6H8O7; C6H8O7; C6H8O7; C6H8O7	Carboxylic acids and derivatives; Carboxylic acids and derivatives; Carboxylic acids and derivatives; Organooxygen compounds; Organooxygen compounds; Carboxylic acids and derivatives; Lactones; Organooxygen compounds	Tricarboxylic acids and derivatives; Tricarboxylic acids and derivatives; Tricarboxylic acids and derivatives; Carbohydrates and carbohydrate conjugates; Carbohydrates and carbohydrate conjugates; Tricarboxylic acids and derivatives; Gamma butyrolactones; Carbohydrates and carbohydrate conjugates
193.098	Oxoamide; N'-Hydroxymethylnorcotinine; Hydroxycotinine; Cotinine N-oxide; 5'-Hydroxycotinine	C10H12N2O2; C10H12N2O2; C10H12N2O2; C10H12N2O2; C10H12N2O2	Organooxygen compounds; Pyridines and derivatives; Pyridines and derivatives; Pyridines and derivatives; Pyridines and derivatives	Carbonyl compounds; Pyrrolidinylpyridines; Pyrrolidinylpyridines; Pyrrolidinylpyridines; Pyrrolidinylpyridines
193.163
194.033	Phosphocreatinine	C4H8N3O4P	Azolidines	Imidazolidines
194.874
195.088	Caffeine; Enprofylline	C8H10N4O2; C8H10N4O2	Imidazopyrimidines; Imidazopyrimidines	Purines and purine derivatives; Purines and purine derivatives
196.092
196.866
196.871
197.007
197.102
198.053
198.085
198.098
198.863
199.101
200.102	gamma-Glutamyl-beta-aminopropiononitrile	C8H13N3O3	Carboxylic acids and derivatives	Amino acids, peptides, and analogues
200.86
201.037
202.048
202.181
202.887
203.053
203.151	Asymmetric dimethylarginine; Symmetric dimethylarginine	C8H18N4O2; C8H18N4O2	Carboxylic acids and derivatives; Carboxylic acids and derivatives	Amino acids, peptides, and analogues; Amino acids, peptides, and analogues
203.18	(6alpha,7alpha,10alpha)-1(5),3-Aromadendradiene; beta-Spathulene; (1alpha,6alpha,7alphaH)-2,4(15)-Copadiene; 1,4,9-Cadinatriene; beta-Vatirenene; beta-Vetivenene; alpha-Curcumene; (E)-Calamene; Calamenene; (-)-alpha-Curcumene	C15H22; C15H22; C15H22; C15H22; C15H22; C15H22; C15H22; C15H22; C15H22; C15H22	Unsaturated hydrocarbons; Prenol lipids; Prenol lipids; Prenol lipids; Prenol lipids; Prenol lipids; Prenol lipids; Prenol lipids; Prenol lipids; Prenol lipids	Olefins; Sesquiterpenoids; Sesquiterpenoids; Sesquiterpenoids; Sesquiterpenoids; Sesquiterpenoids; Sesquiterpenoids; Sesquiterpenoids; Sesquiterpenoids; Sesquiterpenoids
203.184
204.057
204.124	L-Acetylcarnitine; N-lactoyl-Leucine	C9H17NO4; C9H17NO4	Fatty Acyls; Carboxylic acids and derivatives	Fatty acid esters; Amino acids, peptides, and analogues
204.883
204.986
205.057
205.069
205.098	L-Tryptophan; D-Tryptophan; 3-Hydroxymethylantipyrine; Ethotoin; (ֲ±)-Tryptophan; Nirvanol; 4-Hydroxyantipyrine; S-nirvanol	C11H12N2O2; C11H12N2O2; C11H12N2O2; C11H12N2O2; C11H12N2O2; C11H12N2O2; C11H12N2O2; C11H12N2O2	Indoles and derivatives; Indoles and derivatives; Azoles; Azolidines; Indoles and derivatives; Azolidines; Azoles; Azolidines	Indolyl carboxylic acids and derivatives; Indolyl carboxylic acids and derivatives; Pyrazoles; Imidazolidines; Indolyl carboxylic acids and derivatives; Imidazolidines; Pyrazoles; Imidazolidines
205.127
205.159	2,4-Di-tert-butylphenol; (6R,7S)-6,7-Epoxy-1,3-tetradecadiyne; 2-Benzylidene-1-heptanol; 3-Benzyl-4-heptanone; 2-benzylheptanal	C14H20O; C14H20O; C14H20O; C14H20O; C14H20O	Benzene and substituted derivatives; Epoxides; Cinnamyl alcohols; Benzene and substituted derivatives; Benzene and substituted derivatives	Phenylpropanes; ; ; ;
206.061
206.072
206.082	Indolelactic acid; 5-Methoxyindoleacetate; Cinnamoylglycine; Edulitine; Methyl 1-methoxy-1H-indole-3-carboxylate; 3-Indolehydracrylic acid	C11H11NO3; C11H11NO3; C11H11NO3; C11H11NO3; C11H11NO3; C11H11NO3	Indoles and derivatives; Indoles and derivatives; Carboxylic acids and derivatives; Quinolines and derivatives; Indoles and derivatives; Indoles and derivatives	Indolyl carboxylic acids and derivatives; Indolyl carboxylic acids and derivatives; Amino acids, peptides, and analogues; Quinolones and derivatives; Indolecarboxylic acids and derivatives; Indolyl carboxylic acids and derivatives
206.102
206.978
208.155
208.939
208.974
209.054
209.118	Isoelemicin; gamma-Asarone; Jasmine ketolactone; (Z)-3-Oxo-2-(2-pentenyl)-1-cyclopenteneacetic acid; 5-Deoxydiplosporin; trans-Isoasarone; Elemicin; 4-Methoxybenzyl butanoate; 3,4-Dihydro-6-methoxy-3,7-dimethyl-1H-2-benzopyran-8-ol; Amyl salicylate; 2-Phenoxyethyl isobutyrate; Isoamyl salicylate; 3,4-Dihydro-6-methoxy-2,2-dimethyl-2H-1-benzopyran-4-ol; 5-methoxy-2-(3-methylbut-2-en-1-yl)benzene-1…	C12H16O3; C12H16O3; C12H16O3; C12H16O3; C12H16O3; C12H16O3; C12H16O3; C12H16O3; C12H16O3; C12H16O3; C12H16O3; C12H16O3; C12H16O3; C12H16O3; C12H16O3; C12H16O3; C12H16O3; C12H16O3; C12H16O3; C12H16O3	Phenol ethers; Benzene and substituted derivatives; Oxocins; Organooxygen compounds; Pyrans; Benzene and substituted derivatives; Benzene and substituted derivatives; Benzene and substituted derivatives; Benzopyrans; Benzene and substituted derivatives; Phenol ethers; Benzene and substituted derivatives; Benzopyrans; Phenols; Phenols; Phenol ethers; Fatty Acyls; Phenol ethers; Phenol ethers; Phen…	Anisoles; Phenols and derivatives; ; Carbonyl compounds; Pyranones and derivatives; Phenols and derivatives; Phenylpropenes; Benzyloxycarbonyls; 2-benzopyrans; Benzoic acids and derivatives; ; Benzoic acids and derivatives; 1-benzopyrans; Methoxyphenols; Methoxyphenols; Anisoles; Fatty alcohols; Anisoles; Anisoles; Methoxyphenols
210.051
210.061
210.994
211.065	Ethyl 1-(propylthio)propyl disulfide; Butyl 1-(methylthio)propyl disulfide	C8H18S3; C8H18S3	Organic disulfides; Organic disulfides	Dialkyldisulfides; Dialkyldisulfides
212.839
212.936
213
213.099	Glycyl-Histidine; Histidinyl-Glycine	C8H12N4O3; C8H12N4O3	Carboxylic acids and derivatives; Carboxylic acids and derivatives	Amino acids, peptides, and analogues; Amino acids, peptides, and analogues
214.007
214.837
215.017
216.02
216.059
217.021
218.139	Propionylcarnitine; O-propanoyl-carnitine	C10H19NO4; C10H19NO4	Fatty Acyls; Fatty Acyls	Fatty acid esters; Fatty acid esters
218.892
218.97
218.988
219.027
219.084
220.03
220.888
220.911
221.025
221.031	Imidazole acetol-phosphate	C6H9N2O5P	Organic phosphoric acids and derivatives	Phosphate esters
221.064	2-(2-Thienylmethylene)-1,6-dioxaspiro[4.4]non-3-ene; Chrycorin	C12H12O2S; C12H12O2S	Heteroaromatic compounds; Oxanes	;
221.154	2,6-Di-tert-butylbenzoquinone; 3-Phenylpropyl isovalerate; 13-Nor-6-eremophilene-8,11-dione; Hexyl phenylacetate; 2-Phenylethyl hexanoate; (Z)-6-Tetradecene-1,3-diyne-5,8-diol; 13-Tetradecene-1,3-diyne-6,7-diol; 3,4-Dihydro-2,2,5,7,8-pentamethyl-2H-1-benzopyran-6-ol; 2-Methyl-1-phenyl-2-propanyl butyrate; 2-(phenylmethylidene)heptane-1,3-diol; 3-[(1Z)-3-hydroxy-2-pentylprop-1-en-1-yl]phenol; 4-[(…	C14H20O2; C14H20O2; C14H20O2; C14H20O2; C14H20O2; C14H20O2; C14H20O2; C14H20O2; C14H20O2; C14H20O2; C14H20O2; C14H20O2; C14H20O2; C14H20O2; C14H20O2; C14H20O2; C14H20O2; C14H20O2; C14H20O2; C14H20O2; C14H20O2; C14H20O2	Prenol lipids; Fatty Acyls; Prenol lipids; Benzene and substituted derivatives; Fatty Acyls; Fatty Acyls; Fatty Acyls; Benzopyrans; Benzene and substituted derivatives; Cinnamyl alcohols; Cinnamyl alcohols; Cinnamyl alcohols; Cinnamyl alcohols; Fatty Acyls; Cinnamyl alcohols; Fatty Acyls; Phenols; Phenols; Fatty Acyls; Benzene and substituted derivatives; Phenols; Phenylpropanoic acids	Monoterpenoids; Fatty acid esters; Sesquiterpenoids; Phenylacetic acid derivatives; Fatty acid esters; Fatty alcohols; Fatty alcohols; 1-benzopyrans; Phenylpropanes; ; ; ; ; Fatty alcohols; ; Fatty alcohols; 1-hydroxy-4-unsubstituted benzenoids; 1-hydroxy-2-unsubstituted benzenoids; Fatty alcohols; ; 1-hydroxy-4-unsubstituted benzenoids;
222.89
222.972
223.118	Isopropyl beta-D-glucoside	C9H18O6	Organooxygen compounds	Carbohydrates and carbohydrate conjugates
223.17	Rishitin; Kobusone; Isokobusone; (10betaH,11xi)-11-Hydroxy-13-nor-6-eremophilen-8-one; Acetaldehyde butyl phenethyl acetal; 2,6-Di-tert-butyl-1,4-benzenediol	C14H22O2; C14H22O2; C14H22O2; C14H22O2; C14H22O2; C14H22O2	Alcohols and polyols; Carbonyl compounds; Organooxygen compounds; Prenol lipids; Benzene and substituted derivatives; Benzene and substituted derivatives	Polyols; Ketones; Alcohols and polyols; Sesquiterpenoids; ; Phenylpropanes
224.886
224.913
224.969
225.035
226.038
226.129
226.905
227.08
227.909
228.063
228.083
228.902
228.909
229.004
229.05	Urolithin A; 1,5-Dihydroxyxanthone; Euxanthone; 3,9-dihydroxy-6H-benzo[c]chromen-6-one; 3,4-dihydroxy-6H-benzo[c]chromen-6-one; 1,3-dihydroxy-6H-benzo[c]chromen-6-one	C13H8O4; C13H8O4; C13H8O4; C13H8O4; C13H8O4; C13H8O4	Coumarins and derivatives; Benzopyrans; Benzopyrans; Coumarins and derivatives; Coumarins and derivatives; Coumarins and derivatives	; 1-benzopyrans; 1-benzopyrans; ; Hydroxycoumarins;
229.155	Isoleucylproline; Leucylproline	C11H20N2O3; C11H20N2O3	Carboxylic acids and derivatives; Carboxylic acids and derivatives	Amino acids, peptides, and analogues; Amino acids, peptides, and analogues
230.096	Ergothioneine	C9H15N3O2S	Carboxylic acids and derivatives	Amino acids, peptides, and analogues
230.159
230.99
231.022
231.085
231.102	Naproxen; Pondaplin; Osthenol; (R)-Kawain; Demethylbatatasin IV; 5-[2-(3-hydroxyphenyl)ethyl]benzene-1,3-diol; 7-hydroxy-3-(2-methylbut-3-en-2-yl)-2H-chromen-2-one; 1-(2-hydroxyphenyl)-2-phenylethane-1,2-diol; 1-(3-hydroxyphenyl)-2-phenylethane-1,2-diol; 1-(4-hydroxyphenyl)-2-phenylethane-1,2-diol	C14H14O3; C14H14O3; C14H14O3; C14H14O3; C14H14O3; C14H14O3; C14H14O3; C14H14O3; C14H14O3; C14H14O3	Naphthalenes; Organooxygen compounds; Coumarins and derivatives; Kavalactones; Stilbenes; Stilbenes; Coumarins and derivatives; Stilbenes; Stilbenes; Stilbenes	; Ethers; Hydroxycoumarins; ; ; ; Hydroxycoumarins; ; ;
232.105
232.155	Isobutyryl-L-carnitine; Butyrylcarnitine	C11H21NO4; C11H21NO4	Fatty Acyls; Fatty Acyls	Fatty acid esters; Fatty acid esters
232.986
234.918
234.982
235.922
236.858
236.922
236.998
238.002
238.1	Ketamine	C13H16ClNO	Benzene and substituted derivatives	Halobenzenes
238.855
239.002
239.163
240.16	Salbutamol; Isoetharine; Petasinine; 3alpha-Tigloyloxytropane N-oxide; Moprolol	C13H21NO3; C13H21NO3; C13H21NO3; C13H21NO3; C13H21NO3	Benzene and substituted derivatives; Phenols; Pyrrolizidines; Tropane alkaloids; Phenol ethers	Benzyl alcohols; Benzenediols; ; ; Anisoles
240.852
241.032	L-Cystine	C6H12N2O4S2	Carboxylic acids and derivatives	Amino acids, peptides, and analogues
241.154	Pirbuterol	C12H20N2O3	Pyridines and derivatives	Hydroxypyridines
242.849
242.879
243.053
244.079
244.871
246.17	2-Methylbutyroylcarnitine; Isovalerylcarnitine; Pivaloylcarnitine	C12H23NO4; C12H23NO4; C12H23NO4	Fatty Acyls; Fatty Acyls; Fatty Acyls	Fatty acid esters; Fatty acid esters; Fatty acid esters
246.868
246.97
247.145	Lenticin	C14H18N2O2	Carboxylic acids and derivatives	Amino acids, peptides, and analogues
248.129
248.865
248.913
248.967
249.061
250.892
250.91
252.078
252.832
252.89
252.929
252.972
253.055	6-(carboxymethoxy)-3,4,5-trihydroxyoxane-2-carboxylic acid; 3,4,5-trihydroxy-6-[(2-hydroxyacetyl)oxy]oxane-2-carboxylic acid	C8H12O9; C8H12O9	Organooxygen compounds; Organooxygen compounds	Carbohydrates and carbohydrate conjugates; Carbohydrates and carbohydrate conjugates
253.084
254.087
254.139
254.824
254.983
256.11	Hydroxybupropion	C13H18ClNO2	Organooxygen compounds	Carbonyl compounds
256.13
256.821
258.11	Glycerophosphocholine	C8H20NO6P	Glycerophospholipids	Glycerophosphocholines
258.818
258.98
259.094
259.984
260.815
260.845
261.011
261.131
262.842
262.944
263.008
263.089
264.936
265.084
265.118	Acetyl-N-formyl-5-methoxykynurenamine; Phenylacetylglutamine; di-Hydroxymelatonin; N(2)-phenylacetyl-L-glutaminate	C13H16N2O4; C13H16N2O4; C13H16N2O4; C13H16N2O4	Organooxygen compounds; Carboxylic acids and derivatives; Carboxylic acids and derivatives; Carboxylic acids and derivatives	Carbonyl compounds; Amino acids, peptides, and analogues; Carboxylic acid derivatives; Amino acids, peptides, and analogues
266.897
266.932
269.226	anhydroretinol	C20H28	Prenol lipids	Sesquiterpenoids
270.23
270.797
270.895
270.957	Chymopapain	C6H6O8S2	Benzene and substituted derivatives	Benzenesulfonic acids and derivatives
271.965
272.795
272.892
274.792
274.91
274.936
274.954
275.048
275.914
276.85
277.216	19-Norandrosterone; 19-Nor-5-androstenediol; 19-Noretiocholanolone; Stearidonic acid; Phenethyl decanoate; 4,8,12,15-Octadecatetraenoic acid; (E,E)-11,13-Octadecadien-9-ynoic acid; 17beta-hydroxy-5beta-estran-3-one	C18H28O2; C18H28O2; C18H28O2; C18H28O2; C18H28O2; C18H28O2; C18H28O2; C18H28O2	Steroids and steroid derivatives; Steroids and steroid derivatives; Steroids and steroid derivatives; Fatty Acyls; Fatty Acyls; Lineolic acids and derivatives; Fatty Acyls; Steroids and steroid derivatives	Estrane steroids; Estrane steroids; Estrane steroids; Lineolic acids and derivatives; Fatty acid esters; ; Fatty acids and conjugates; Estrane steroids
278.22
278.847
279.232	Alpha-Linolenic acid; Gamma-Linolenic acid; Calendic acid; Punicic acid; Linolenelaidic acid	C18H30O2; C18H30O2; C18H30O2; C18H30O2; C18H30O2	Fatty Acyls; Fatty Acyls; Fatty Acyls; Lineolic acids and derivatives; Fatty Acyls	Lineolic acids and derivatives; Lineolic acids and derivatives; Lineolic acids and derivatives; ; Lineolic acids and derivatives
280.092
280.235
280.848
280.962
281.247	Linoleic acid; Bovinic acid; 9E,11E-Octadecadienoic acid; 10E,12Z-Octadecadienoic acid; Linoelaidic acid; Mangiferic acid; Linalyl caprylate; Ethyl 2E,4Z-hexadecadienoate; 5-Octadecynoic acid; Dihomolinoleic acid; 6Z,9Z-octadecadienoic acid; Octadecadienoate	C18H32O2; C18H32O2; C18H32O2; C18H32O2; C18H32O2; C18H32O2; C18H32O2; C18H32O2; C18H32O2; C18H32O2; C18H32O2; C18H32O2	Fatty Acyls; Fatty Acyls; Fatty Acyls; Fatty Acyls; Fatty Acyls; Fatty Acyls; Prenol lipids; Fatty Acyls; Fatty Acyls; Fatty Acyls; Fatty Acyls; Fatty Acyls	Lineolic acids and derivatives; Lineolic acids and derivatives; Lineolic acids and derivatives; Lineolic acids and derivatives; Lineolic acids and derivatives; Lineolic acids and derivatives; Monoterpenoids; Fatty acid esters; Fatty acids and conjugates; Lineolic acids and derivatives; Lineolic acids and derivatives; Lineolic acids and derivatives
281.965
282.845
283.263	Oleic acid; Elaidic acid; Petroselinic acid; Vaccenic acid; (Z)-13-Octadecenoic acid; Ethyl 9-hexadecenoate; (E)-13-Octadecenoic acid; 7Z-octadecenoic acid; Octadec-9-enoic Acid; cis-Vaccenic acid	C18H34O2; C18H34O2; C18H34O2; C18H34O2; C18H34O2; C18H34O2; C18H34O2; C18H34O2; C18H34O2; C18H34O2	Fatty Acyls; Fatty Acyls; Fatty Acyls; Fatty Acyls; Fatty Acyls; Fatty Acyls; Fatty Acyls; Fatty Acyls; Fatty Acyls; Fatty Acyls	Fatty acids and conjugates; Fatty acids and conjugates; Fatty acids and conjugates; Fatty acids and conjugates; Fatty acids and conjugates; Fatty acid esters; Fatty acids and conjugates; Fatty acids and conjugates; Fatty acids and conjugates; Fatty acids and conjugates
284.863
285.12	Glutamylhistidine; Histidinyl-Glutamate; gamma-Glutamylhistidine	C11H16N4O5; C11H16N4O5; C11H16N4O5	Carboxylic acids and derivatives; Carboxylic acids and derivatives; Carboxylic acids and derivatives	Amino acids, peptides, and analogues; Amino acids, peptides, and analogues; Amino acids, peptides, and analogues
285.221	Retinal; 11-cis-Retinaldehyde; 9-cis-Retinal; 13-cis-Retinal; Vitamin A2; delta6-Dehydroferruginol	C20H28O; C20H28O; C20H28O; C20H28O; C20H28O; C20H28O	Prenol lipids; Prenol lipids; Prenol lipids; Prenol lipids; Prenol lipids; Prenol lipids	Retinoids; Retinoids; Retinoids; Retinoids; Retinoids; Diterpenoids
286.144	Morphine; Hydromorphone; Piperine; Erysopine; Secodemethylclausenamide; (-)-Morphine; Norcodeine; norhydrocodone	C17H19NO3; C17H19NO3; C17H19NO3; C17H19NO3; C17H19NO3; C17H19NO3; C17H19NO3; C17H19NO3	Morphinans; Morphinans; ; Erythrina alkaloids; Benzene and substituted derivatives; Morphinans; Morphinans; Morphinans	; ; ; Erythrinanes; ; ; ;
286.201
286.229
286.86
286.868
287.147
288.217	L-Octanoylcarnitine	C15H29NO4	Fatty Acyls	Fatty acid esters
288.857
288.866
289.053	N-Desalkyl flurazepam	C15H10ClFN2O	Benzodiazepines	1,4-benzodiazepines
290.884
290.959
291.12
292.198
292.876
293.209	(2'E,4'Z,7'Z,8E)-Colnelenic acid; Panaquinquecol 1; [7]-Paradol	C18H28O3; C18H28O3; C18H28O3	Fatty Acyls; Fatty Acyls; Phenols	Fatty acids and conjugates; Fatty alcohols; Methoxyphenols
293.88
294.816
294.873
294.957
294.975
295.227	13-OxoODE; 9-OxoODE; A-12(13)-EpODE; 13-HOTE; 15(16)-EpODE; 9(10)-EpODE; 9-HOTE; 17-Hydroxylinolenic acid; 10-Oxo-11-octadecen-13-olide; Squamostanal A; 15,16-Epoxy-9,12-octadecadienoic acid; (2'E,4'Z,8E)-Colneleic acid; 12,13-Epoxy-9,15-octadecadienoic acid; 2-Hydroxylinolenic acid; (9S,10E,12Z,15Z)-9-Hydroxy-10,12,15-octadecatrienoic acid; (9Z,12Z,14E)-16-Hydroxy-9,12,14-octadecatrienoic acid; …	C18H30O3; C18H30O3; C18H30O3; C18H30O3; C18H30O3; C18H30O3; C18H30O3; C18H30O3; C18H30O3; C18H30O3; C18H30O3; C18H30O3; C18H30O3; C18H30O3; C18H30O3; C18H30O3; C18H30O3; C18H30O3; C18H30O3; C18H30O3; C18H30O3; C18H30O3; C18H30O3; C18H30O3	Fatty Acyls; Fatty Acyls; Fatty Acyls; Fatty Acyls; Fatty Acyls; Fatty Acyls; Fatty Acyls; Fatty Acyls; Macrolides and analogues; Fatty Acyls; Fatty Acyls; Fatty Acyls; Fatty Acyls; Fatty Acyls; Lineolic acids and derivatives; Fatty Acyls; Prenol lipids; Fatty Acyls; Fatty Acyls; Fatty Acyls; Fatty Acyls; Fatty Acyls; Fatty Acyls; Fatty Acyls	Lineolic acids and derivatives; Lineolic acids and derivatives; Fatty acids and conjugates; Lineolic acids and derivatives; Fatty acids and conjugates; Fatty acids and conjugates; Lineolic acids and derivatives; Lineolic acids and derivatives; ; Fatty alcohols; Fatty acids and conjugates; Fatty acids and conjugates; Fatty acids and conjugates; Lineolic acids and derivatives; ; Lineolic acids and …
292.94
295.877
295.979
296.066
296.23
296.813
296.918
296.936
297.043	{[(3E)-4-(1-oxo-1H-isochromen-3-yl)but-3-en-2-yl]oxy}sulfonic acid; {[(3E)-4-(1-oxo-1H-isochromen-3-yl)but-3-en-1-yl]oxy}sulfonic acid	C13H12O6S; C13H12O6S	Isocoumarins and derivatives; Isocoumarins and derivatives	;
297.133	Deoxynivalenol; Marasmal; Cyclocalopin A; Cyclocalopin C1; Cyclocalopin E; Chavicol O-beta-glucopyranoside	C15H20O6; C15H20O6; C15H20O6; C15H20O6; C15H20O6; C15H20O6	Prenol lipids; Naphthofurans; Furopyrans; Furopyrans; Furopyrans; Carbohydrates and carbohydrate conjugates	Sesquiterpenoids; ; ; ; ; Glycosyl compounds
298.045
298.81
298.96
299.149	Toxin T2 tetrol; 3,7,8,15-Scirpenetetrol	C15H22O6; C15H22O6	Prenol lipids; Prenol lipids	Sesquiterpenoids; Sesquiterpenoids
299.201	4-Oxoretinal; Norethindrone; Juvocimene 2; all-trans-3,4-Didehydroretinoate	C20H26O2; C20H26O2; C20H26O2; C20H26O2	Prenol lipids; Steroids and steroid derivatives; Benzene and substituted derivatives; Prenol lipids	Retinoids; Estrane steroids; Phenylpropenes; Retinoids
300.152
300.262
300.808
300.837
301.141
301.216	all-trans-Retinoic acid; 9-cis-Retinoic acid; 13-cis-Retinoic acid; 4-Oxoretinol; 4-OH-Retinal; 9,13-cis-Retinoic acid; Sugiol; ent-6,16-Kauradien-19-oic acid; Yucalexin B16; Yucalexin B7; Trilobinol; Metandienone; Dehydroabietic acid	C20H28O2; C20H28O2; C20H28O2; C20H28O2; C20H28O2; C20H28O2; C20H28O2; C20H28O2; C20H28O2; C20H28O2; C20H28O2; C20H28O2; C20H28O2	Prenol lipids; Prenol lipids; Prenol lipids; Prenol lipids; Prenol lipids; Prenol lipids; Prenol lipids; Prenol lipids; Prenol lipids; Prenol lipids; ; Steroids and steroid derivatives; Prenol lipids	Retinoids; Retinoids; Retinoids; Retinoids; Retinoids; Retinoids; Diterpenoids; Diterpenoids; Diterpenoids; Diterpenoids; ; Androstane steroids; Diterpenoids
302.145
302.196
302.22
302.232	2,6 Dimethylheptanoyl carnitine; Nonanoylcarnitine	C16H31NO4; C16H31NO4	Fatty Acyls; Hydroxy acids and derivatives	Fatty acid esters; Beta hydroxy acids and derivatives
302.829
303.147
303.156
303.232	Eicosapentaenoic acid; Retinyl ester; Methyltestosterone; 8,15-Isopimaradien-18-oic acid; Siderone; Yucalexin B14; Yucalexin A16; 8(17),12-Labdadiene-15,16-dial; Isopimaric acid; Cascarillone; 8,13-Abietadien-18-oic acid; (ent-15beta,16beta)-15,16-Epoxy-3-kauranone; ent-8(17),13(16),14-Labdatrien-18-oic acid; Methenolone	C20H30O2; C20H30O2; C20H30O2; C20H30O2; C20H30O2; C20H30O2; C20H30O2; C20H30O2; C20H30O2; C20H30O2; C20H30O2; C20H30O2; C20H30O2; C20H30O2	Fatty Acyls; Prenol lipids; Steroids and steroid derivatives; Prenol lipids; Prenol lipids; Prenol lipids; Prenol lipids; Prenol lipids; Prenol lipids; Prenol lipids; Prenol lipids; ; Prenol lipids; Steroids and steroid derivatives	Fatty acids and conjugates; Retinoids; Androstane steroids; Diterpenoids; Diterpenoids; Diterpenoids; Diterpenoids; Diterpenoids; Diterpenoids; Diterpenoids; Diterpenoids; ; Diterpenoids; Androstane steroids
304.158
304.212	3-hydroxyoctanoyl carnitine	C15H29NO5	Fatty Acyls	Fatty acid esters
304.235
304.3
304.826
304.928
305.157
305.238
305.247	Arachidonic acid; Cis-8,11,14,17-Eicosatetraenoic acid; Mesterolone; Drostanolone; Sideridiol; ent-17-Hydroxy-16beta-kauran-19-al; Yucalexin P21; Copalic acid; Junicedral; 7,13-Eperudien-15-oic acid; Oryzalexin S; Oryzalexin E; Arachidonate	C20H32O2; C20H32O2; C20H32O2; C20H32O2; C20H32O2; C20H32O2; C20H32O2; C20H32O2; C20H32O2; C20H32O2; C20H32O2; C20H32O2; C20H32O2	Fatty Acyls; Fatty Acyls; Steroids and steroid derivatives; Steroids and steroid derivatives; Prenol lipids; Prenol lipids; Prenol lipids; Prenol lipids; Prenol lipids; Prenol lipids; Prenol lipids; Phenanthrenes and derivatives; Fatty Acyls	Fatty acids and conjugates; Fatty acids and conjugates; Androstane steroids; Androstane steroids; Diterpenoids; Diterpenoids; Diterpenoids; Diterpenoids; Diterpenoids; Diterpenoids; Diterpenoids; Hydrophenanthrenes; Fatty acids and conjugates
305.83
305.932
306.16	Arginyl-Methionine; Methionyl-Arginine	C11H23N5O3S; C11H23N5O3S	Carboxylic acids and derivatives; Carboxylic acids and derivatives	Amino acids, peptides, and analogues; Amino acids, peptides, and analogues
306.251
306.823
306.871
306.925
307.02
307.052
307.152
308.001
308.126
308.821
308.85
308.908
308.923
309.017
309.13
309.204
310.201	Nadolol; Metipranolol	C17H27NO4; C17H27NO4	Tetralins; Phenol esters	;
310.223
310.79
310.848
310.949
311.237	Desogestrel	C22H30O	Steroids and steroid derivatives	Estrane steroids
311.958
312.159	(-)-Thebaine; Lansimide 3; (R)-Pronuciferine; Piperettine; Lansamide 4; N-[2-Methoxy-2-(4-methoxyphenyl)ethyl]cinnamide	C19H21NO3; C19H21NO3; C19H21NO3; C19H21NO3; C19H21NO3; C19H21NO3	Morphinans; Pyrrolidines; Proaporphines; Benzodioxoles; Stilbenes; Cinnamic acids and derivatives	; Phenylpyrrolidines; ; ; ; Cinnamic acid amides
312.217	2-trans,4-cis-Decadienoylcarnitine	C17H29NO4	Fatty Acyls	Fatty acid esters
312.781
312.845
312.892
312.942
313.102
313.155	Phenylalanylphenylalanine	C18H20N2O3	Carboxylic acids and derivatives	Amino acids, peptides, and analogues
313.163
313.945
314.158
314.233	9-Decenoylcarnitine	C17H31NO4	Hydroxy acids and derivatives	Beta hydroxy acids and derivatives
314.779
314.903
314.938
315.04
315.058	5'-Phosphoribosyl-N-formylglycinamide	C8H15N2O9P	Glycinamide ribonucleotides
315.134
315.144
315.195	4-oxo-Retinoic acid; 4-Oxo-13-cis-retinoate; Prexanthoperol; Yucalexin B5; Kahweol; Momilactone A; 3,4,4'-Trihydroxy-5,5'-diisopropyl-2,2'-dimethylbiphenyl; 12-Hydroxy-7-oxo-8,11,13-abietatrien-18-al; Methyl cis-p-coumarate 3-(3,7-dimethyl-2,6-octadienyl)	C20H26O3; C20H26O3; C20H26O3; C20H26O3; C20H26O3; C20H26O3; C20H26O3; C20H26O3; C20H26O3	Prenol lipids; Prenol lipids; Prenol lipids; Prenol lipids; Naphthofurans; Prenol lipids; Benzene and substituted derivatives; Prenol lipids; Cinnamic acids and derivatives	Retinoids; Retinoids; Diterpenoids; Diterpenoids; ; Terpene lactones; Biphenols; Diterpenoids; Cinnamic acid esters
315.906
315.943
316.014
316.044
316.111	(1R*,3R*,3'S*)-1,2,3,4-Tetrahydro-1-(2-thio-3-pyrrolidinyl)-beta-carboline-3-carboxylic acid	C16H17N3O2S	Harmala alkaloids
316.118	Citpressine II; (2E)-N-[2-(3,4-dihydroxyphenyl)-2-hydroxyethyl]-3-(4-hydroxyphenyl)prop-2-enimidic acid; (2E)-3-(3,4-dihydroxyphenyl)-N-[2-hydroxy-2-(4-hydroxyphenyl)ethyl]prop-2-enimidic acid; (2E)-3-(3,4-dihydroxyphenyl)-N-[2-(3,4-dihydroxyphenyl)ethyl]prop-2-enimidic acid	C17H17NO5; C17H17NO5; C17H17NO5; C17H17NO5	Quinolines and derivatives; Cinnamic acids and derivatives; Cinnamic acids and derivatives; Cinnamic acids and derivatives	Benzoquinolines; Hydroxycinnamic acids and derivatives; Hydroxycinnamic acids and derivatives; Hydroxycinnamic acids and derivatives
316.137	Neosaxitoxin; N'-Hydroxysaxitoxin	C10H17N7O5; C10H17N7O5	Saxitoxins, gonyautoxins, and derivatives; Saxitoxins, gonyautoxins, and derivatives	;
316.199
316.248	Decanoylcarnitine; O-decanoyl-L-carnitine	C17H33NO4; C17H33NO4	Fatty Acyls; Fatty Acyls	Fatty acid esters; Fatty acid esters
316.776
316.812
316.939
316.984
317.115
317.21	2-Methoxyestradiol-3-methylether; 15-Deoxy-d-12,14-PGJ2; 6b-Hydroxymethandienone; 4-Hydroxyretinoic acid; all-trans-5,6-Epoxyretinoic acid; all-trans-18-Hydroxyretinoic acid; Phytocassane E; (4Z,9a)-9-(3-Methyl-2-butenoyloxy)-4,10(14)-oplopadien-3-one; (4Z,9a)-9-Angeloyloxy-4,10(14)-oplopadien-3-one; Yucalexin B9; Cafestol; Furanojaponin; ent-17-Oxo-15-kauren-19-oic acid; ent-7-Oxo-8(14),15-pimar…	C20H28O3; C20H28O3; C20H28O3; C20H28O3; C20H28O3; C20H28O3; C20H28O3; C20H28O3; C20H28O3; C20H28O3; C20H28O3; C20H28O3; C20H28O3; C20H28O3; C20H28O3; C20H28O3; C20H28O3; C20H28O3; C20H28O3; C20H28O3; C20H28O3; C20H28O3; C20H28O3; C20H28O3; C20H28O3; C20H28O3; C20H28O3	Steroids and steroid derivatives; Fatty Acyls; Steroids and steroid derivatives; Prenol lipids; Prenol lipids; Prenol lipids; Prenol lipids; Prenol lipids; Prenol lipids; Prenol lipids; Naphthofurans; Prenol lipids; Prenol lipids; Prenol lipids; Prenol lipids; Prenol lipids; Prenol lipids; Prenol lipids; ; Prenol lipids; Prenol lipids; Prenol lipids; Prenol lipids; Prenol lipids; Prenol lipids; ;	Estrane steroids; Eicosanoids; Androstane steroids; Retinoids; Retinoids; Retinoids; Diterpenoids; Sesquiterpenoids; Sesquiterpenoids; Diterpenoids; ; Sesquiterpenoids; Diterpenoids; Diterpenoids; Terpene lactones; Diterpenoids; Diterpenoids; Diterpenoids; ; Diterpenoids; Diterpenoids; Diterpenoids; Diterpenoids; Retinoids; Retinoids; ;
317.252
317.268	MG(0:0/15:0/0:0); MG(15:0/0:0/0:0); (+)-15,16-Dihydroxyoctadecanoic acid; (9S,10S)-9,10-dihydroxyoctadecanoate; MG(0:0/i-15:0/0:0); MG(0:0/a-15:0/0:0)[rac]; MG(a-15:0/0:0/0:0)[rac]; MG(i-15:0/0:0/0:0)	C18H36O4; C18H36O4; C18H36O4; C18H36O4; C18H36O4; C18H36O4; C18H36O4; C18H36O4	Glycerolipids; Glycerolipids; Fatty Acyls; Fatty Acyls; Glycerolipids; Glycerolipids; Glycerolipids; Glycerolipids	Monoradylglycerols; Monoradylglycerols; Fatty acids and conjugates; Fatty acids and conjugates; Monoradylglycerols; Monoradylglycerols; Monoradylglycerols; Monoradylglycerols
317.942
318.118
318.137
318.214
318.252
318.774
318.803
318.9
318.936	Tiludronate; 3,3',4,4'-Tetrachloroazobenzene	C7H9ClO6P2S; C12H6Cl4N2	Organic phosphonic acids and derivatives; Azobenzenes	Bisphosphonates;
318.97
319.025
319.114
319.137
319.165
319.173
319.226
319.904
319.939
319.971
320.026
320.228
320.8
320.902
320.955
320.967
321.022
321.131	Isomugineic acid; D-Fructosazine	C12H20N2O8; C12H20N2O8	Carboxylic acids and derivatives; Diazines	Amino acids, peptides, and analogues; Pyrazines
321.231
321.24
321.279	3a,20b-Pregnanediol; Pregnanediol; 7a,17-dimethyl-5b-Androstane-3a,17b-diol; Adipostatin A; 1-Hydroxy-2,12,15-heneicosatrien-4-one; 5alpha-Pregnane-3alpha,20alpha-diol	C21H36O2; C21H36O2; C21H36O2; C21H36O2; C21H36O2; C21H36O2	Steroids and steroid derivatives; Steroids and steroid derivatives; Steroids and steroid derivatives; Benzene and substituted derivatives; Fatty Acyls; Steroids and steroid derivatives	Pregnane steroids; Pregnane steroids; Androstane steroids; Phenols and derivatives; Fatty alcohols; Pregnane steroids
321.958
321.968
322.134
322.245
322.274	Alpha-Linolenoyl ethanolamide	C20H35NO2	Organonitrogen compounds	Amines
322.797
322.894
322.964
323.011
323.122
323.138	N6-cis-p-Coumaroylserotonin; Ketophenylbutazone	C19H18N2O3; C19H18N2O3	Indoles and derivatives; Benzene and substituted derivatives	Tryptamines and derivatives;
323.2
323.277
323.956
324.217	N-Jasmonoylisoleucine	C18H29NO4	Carboxylic acids and derivatives	Amino acids, peptides, and analogues
324.29	Linoleoyl ethanolamide	C20H37NO2	Organonitrogen compounds	Amines
324.795
324.825
324.856
324.891
325.177
325.22
325.293
325.895
326.822
326.873
326.889
327.231	15beta-Hydroxydesogestrel; 2-Hydroxydesogestrel; 3a-Hydroxydesogestrel; 3b-Hydroxydesogestrel	C22H30O2; C22H30O2; C22H30O2; C22H30O2	Steroids and steroid derivatives; Steroids and steroid derivatives; Steroids and steroid derivatives; Steroids and steroid derivatives	Estrane steroids; Estrane steroids; Estrane steroids; Estrane steroids
328.139	N-(1-Deoxy-1-fructosyl)phenylalanine	C15H21NO7	Carboxylic acids and derivatives	Amino acids, peptides, and analogues
328.234
328.248	(9E)-10-nitrooctadecenoic Acid; (9E)-9-nitrooctadecenoic Acid	C18H33NO4; C18H33NO4	Fatty Acyls; Fatty Acyls	Fatty acids and conjugates; Fatty acids and conjugates
328.755
328.853
328.871
328.895
328.916
329.082
329.173
329.247	Docosahexaenoic acid; Neogrifolin; Grifolin; Retinol acetate; (Z,Z)-2-Methyl-5-(8,11,14-pentadecatrienyl)-1,3-benzenediol; (4Z,7Z,10Z,13Z,16Z,19Z)-docosahexaenoate	C22H32O2; C22H32O2; C22H32O2; C22H32O2; C22H32O2; C22H32O2	Fatty Acyls; Prenol lipids; Prenol lipids; Prenol lipids; ; Fatty Acyls	Fatty acids and conjugates; Sesquiterpenoids; Sesquiterpenoids; Retinoids; ; Fatty acids and conjugates
329.269	MG(0:0/16:1(9Z)/0:0); MG(16:1(9Z)/0:0/0:0); Avocadene 1-acetate; Avocadene 2-acetate; Avocadene 4-acetate	C19H36O4; C19H36O4; C19H36O4; C19H36O4; C19H36O4	Glycerolipids; Glycerolipids; Fatty Acyls; Fatty Acyls; Fatty Acyls	Monoradylglycerols; Monoradylglycerols; Fatty alcohols; Fatty alcohols; Fatty alcohols
329.923
330.127
330.228	6-Keto-decanoylcarnitine	C17H31NO5	Hydroxy acids and derivatives	Beta hydroxy acids and derivatives
330.251
330.273
330.753
330.85
330.877
330.89
330.913
330.936
331.13
331.19	Carnosol; Momilactone B; Yucalexin P15; Yucalexin P8; 3,3',4,4'-Tetrahydroxy-5,5'-diisopropyl-2,2'-dimethylbiphenyl	C20H26O4; C20H26O4; C20H26O4; C20H26O4; C20H26O4	Prenol lipids; Naphthopyrans; Prenol lipids; Organooxygen compounds; Benzene and substituted derivatives	Terpene lactones; ; Diterpenoids; Carbonyl compounds; Biphenols
331.227	Deoxycorticosterone; 17-Hydroxyprogesterone; 11a-Hydroxyprogesterone; [10]-Dehydroshogaol; (4E,9a)-9-(3-Methyl-2E-pentenoyloxy)-4,10(14)-oplopadien-3-one; 2-[2-(4-Hydroxy-3-methoxyphenyl)ethyl]-5-octylfuran; Tussilagonone; 11-Hydroxy-delta-9-THC; 7-beta-Hydroxy-delta-9-THC; 7-alpha-Hydroxy-delta-9-THC; 8-Hydroxy-delta-9-THC; 8-beta-Hydroxy-delta-9-THC; 9-alpha,10-alpha-epoxyhexahydrocannabinol; 6…	C21H30O3; C21H30O3; C21H30O3; C21H30O3; C21H30O3; C21H30O3; C21H30O3; C21H30O3; C21H30O3; C21H30O3; C21H30O3; C21H30O3; C21H30O3; C21H30O3; C21H30O3; C21H30O3; C21H30O3; C21H30O3	Steroids and steroid derivatives; Steroids and steroid derivatives; Steroids and steroid derivatives; Cinnamic acids and derivatives; Prenol lipids; Fatty Acyls; Prenol lipids; Benzopyrans; Benzopyrans; Benzopyrans; Benzopyrans; Benzopyrans; Benzopyrans; Steroids and steroid derivatives; Steroids and steroid derivatives; Steroids and steroid derivatives; Benzopyrans; Steroids and steroid derivati…	Hydroxysteroids; Pregnane steroids; Pregnane steroids; Hydroxycinnamic acids and derivatives; Sesquiterpenoids; Fatty acids and conjugates; Sesquiterpenoids; 1-benzopyrans; 1-benzopyrans; 1-benzopyrans; 1-benzopyrans; 1-benzopyrans; 1-benzopyrans; Pregnane steroids; Pregnane steroids; Pregnane steroids; 1-benzopyrans; Steroid esters
331.263	Docosapentaenoic acid (22n-6); Docosapentaenoic acid (22n-3); Ethyl abietate; ent-16-Kauren-19-ol acetate; 1-Phenyl-1,3-hexadecanedione; 2-Methyl-5-(8,11-pentadecadienyl)-1,3-benzenediol; 4,8,12,15,19-Docosapentaenoic acid; Ethyl icosapentate	C22H34O2; C22H34O2; C22H34O2; C22H34O2; C22H34O2; C22H34O2; C22H34O2; C22H34O2	Fatty Acyls; Fatty Acyls; Prenol lipids; Prenol lipids; Organooxygen compounds; ; Fatty Acyls; Fatty Acyls	Fatty acids and conjugates; Fatty acids and conjugates; Diterpenoids; Diterpenoids; Carbonyl compounds; ; Fatty acids and conjugates; Fatty acid esters
331.92
332.243	3-hydroxydecanoyl carnitine	C17H33NO5	Fatty Acyls	Fatty acid esters
332.279
332.331
332.751
332.869
332.895
332.913
333.007
333.024
333.182
333.206	Carnosic acid; 11b-Hydroxyprogesterone; 7'-Carboxy-gamma-tocotrienol; Hulupone; Adhulupone; (1(10)E,4E,6a,9b)-9-(2-Methylbutanoyloxy)-1(10),4,11(13)-germacratrien-12,6-olide; (1(10)E,4E,6a,9b)-9-(3-Methylbutanoyloxy)-1(10),4,11(13)-germacratrien-12,6-olide; Petasitin; 6-Angeloylfuranofukinol; 4-Deoxycohumulone; ent-7alpha,12beta-Dihydroxy-16-kauren-19,6beta-olide; ent-15-Kaurene-17,19-dioic acid;…	C20H28O4; C20H28O4; C20H28O4; C20H28O4; C20H28O4; C20H28O4; C20H28O4; C20H28O4; C20H28O4; C20H28O4; C20H28O4; C20H28O4; C20H28O4; C20H28O4; C20H28O4	Prenol lipids; Steroids and steroid derivatives; Benzopyrans; Vinylogous acids; Organooxygen compounds; Prenol lipids; Prenol lipids; Prenol lipids; Prenol lipids; Benzene and substituted derivatives; Lactones; Prenol lipids; Prenol lipids; Fatty Acyls; Fatty Acyls	Diterpenoids; Androstane steroids; 1-benzopyrans; ; Carbonyl compounds; Terpene lactones; Terpene lactones; Sesquiterpenoids; Sesquiterpenoids; Phenols and derivatives; Gamma butyrolactones; Diterpenoids; Terpene lactones; Fatty alcohols; Fatty alcohols
333.242	16-a-Hydroxypregnenolone; 17a-Hydroxypregnenolone; 21-Hydroxypregnenolone; 17alpha,20alpha-Dihydroxypregn-4-en-3-one; [10]-Shogaol; (15alpha,20R)-15,20-Dihydroxypregn-4-en-3-one; 5alpha-Dihydrodeoxycorticosterone; 7alpha-Hydroxypregnenolone; 5beta-dihydrodeoxycorticosterone	C21H32O3; C21H32O3; C21H32O3; C21H32O3; C21H32O3; C21H32O3; C21H32O3; C21H32O3; C21H32O3	Steroids and steroid derivatives; Steroids and steroid derivatives; Steroids and steroid derivatives; Steroids and steroid derivatives; Benzene and substituted derivatives; Steroids and steroid derivatives; Steroids and steroid derivatives; Steroids and steroid derivatives; Steroids and steroid derivatives	Pregnane steroids; Pregnane steroids; Hydroxysteroids; Pregnane steroids; Phenols and derivatives; Pregnane steroids; Hydroxysteroids; Pregnane steroids; Hydroxysteroids
333.284
333.319
333.873
334.14	Glutamyltryptophan; Tryptophyl-Glutamate; gamma-Glutamyltryptophan	C16H19N3O5; C16H19N3O5; C16H19N3O5	Carboxylic acids and derivatives; Carboxylic acids and derivatives; Carboxylic acids and derivatives	Amino acids, peptides, and analogues; Amino acids, peptides, and analogues; Amino acids, peptides, and analogues
334.209
334.296
334.778
334.809
334.866
334.874
334.91
334.923
334.968
335.119	4-(4-chloro-1,2-diphenylbut-1-en-1-yl)phenol	C22H19ClO	Stilbenes
335.137
335.199
335.222	15-Keto-13,14-dihydroprostaglandin A2; Prostaglandin J2; Prostaglandin A2; 12-Keto-leukotriene B4; Prostaglandin B2; Delta-12-Prostaglandin J2; Leukotriene B5; 5-Oxo-6-trans-leukotriene B4; 7'-Carboxy-gamma-chromanol; Crispanone; 8alpha-8-Hydroxy-12-oxo-13-abieten-18-oic acid; (ent-16betaOH)-16,17-Dihydroxy-9(11)-kauren-19-oic acid; (ent-6alpha,7alpha)-6,7-Dihydroxy-16-kauren-19-oic acid; Dehydro…	C20H30O4; C20H30O4; C20H30O4; C20H30O4; C20H30O4; C20H30O4; C20H30O4; C20H30O4; C20H30O4; C20H30O4; C20H30O4; C20H30O4; C20H30O4; C20H30O4; C20H30O4; C20H30O4; C20H30O4; C20H30O4; C20H30O4; C20H30O4; C20H30O4	Fatty Acyls; Fatty Acyls; Fatty Acyls; Fatty Acyls; Fatty Acyls; Fatty Acyls; Fatty Acyls; Fatty Acyls; ; Prenol lipids; Prenol lipids; Prenol lipids; Prenol lipids; Prenol lipids; Prenol lipids; Fatty Acyls; Fatty Acyls; Fatty Acyls; Fatty Acyls; Fatty Acyls; Fatty Acyls	Eicosanoids; Eicosanoids; Eicosanoids; Eicosanoids; Eicosanoids; Eicosanoids; Eicosanoids; Eicosanoids; ; Sesquiterpenoids; Diterpenoids; Diterpenoids; Diterpenoids; Diterpenoids; Diterpenoids; Eicosanoids; Eicosanoids; Eicosanoids; Eicosanoids; Eicosanoids; Eicosanoids
335.257	Tetrahydrodeoxycorticosterone; Lycopersiconol; 1-(3,5-Dihydroxyphenyl)-2-pentadecanone; ent-16beta-Methoxy-19-kauranoic acid; Isolinderenolide; [10]-Paradol	C21H34O3; C21H34O3; C21H34O3; C21H34O3; C21H34O3; C21H34O3	Steroids and steroid derivatives; Steroids and steroid derivatives; Phenols; Prenol lipids; Tetrahydrofurans; Phenols	Hydroxysteroids; Pregnane steroids; Benzenediols; Diterpenoids; ; Methoxyphenols
336.121	gamma-Glutamyl-S-methylcysteinyl-beta-alanine	C12H21N3O6S	Peptidomimetics	Hybrid peptides
336.141	Aspartylglycosamine	C12H21N3O8	Organooxygen compounds	Carbohydrates and carbohydrate conjugates
336.202
336.225
336.253
336.311
336.775
336.805
336.827
337.105
337.116
337.126
337.172	N2-Fructopyranosylarginine	C12H24N4O7	Carboxylic acids and derivatives	Amino acids, peptides, and analogues
337.237	Leukotriene B4; 5(S)-Hydroperoxyeicosatetraenoic acid; 8-iso-PGA1; Prostaglandin A1; Prostaglandin B1; 12(S)-HPETE; 15(S)-HPETE; Hepoxilin A3; Hepoxilin B3; 12(R)-HPETE; 11H-14,15-EETA; 11(R)-HPETE; 8(S)-HPETE; 15H-11,12-EETA; 6-trans-Leukotriene B4; 6-trans-12-epi-Leukotriene B4; 12(S)-Leukotriene B4; 14,15-DiHETE; 17,18-DiHETE; 5,15-DiHETE; 8,15-DiHETE; 5-HPETE; 10,11-dihydro-12-oxo-LTB4; 6,7-d…	C20H32O4; C20H32O4; C20H32O4; C20H32O4; C20H32O4; C20H32O4; C20H32O4; C20H32O4; C20H32O4; C20H32O4; C20H32O4; C20H32O4; C20H32O4; C20H32O4; C20H32O4; C20H32O4; C20H32O4; C20H32O4; C20H32O4; C20H32O4; C20H32O4; C20H32O4; C20H32O4; C20H32O4; C20H32O4; C20H32O4; C20H32O4; C20H32O4; C20H32O4; C20H32O4; C20H32O4; C20H32O4; C20H32O4; C20H32O4; C20H32O4; C20H32O4; C20H32O4; C20H32O4; C20H32O4; C20H32O4	Fatty Acyls; Fatty Acyls; Fatty Acyls; Fatty Acyls; Fatty Acyls; Fatty Acyls; Fatty Acyls; Fatty Acyls; Fatty Acyls; Fatty Acyls; Fatty Acyls; Fatty Acyls; Fatty Acyls; Hydroxy acids and derivatives; Fatty Acyls; Fatty Acyls; Fatty Acyls; Fatty Acyls; Fatty Acyls; Fatty Acyls; Fatty Acyls; Fatty Acyls; Fatty Acyls; Fatty Acyls; Prenol lipids; Prenol lipids; Fatty Acyls; Fatty Acyls; Fatty Acyls; …	Eicosanoids; Eicosanoids; Eicosanoids; Eicosanoids; Eicosanoids; Eicosanoids; Eicosanoids; Eicosanoids; Eicosanoids; Eicosanoids; Fatty acids and conjugates; Eicosanoids; Eicosanoids; Medium-chain hydroxy acids and derivatives; Eicosanoids; Eicosanoids; Eicosanoids; Eicosanoids; Eicosanoids; Eicosanoids; Eicosanoids; Eicosanoids; Eicosanoids; Eicosanoids; Diterpenoids; Sesquiterpenoids; Fatty aci…
337.274	Pregnanetriol; 3-Methyl-5-pentyl-2-furanundecanoic acid; Isolinderanolide; 3,4-Dimethyl-5-pentyl-2-furandecanoic acid; 5-Butyl-3,4-dimethyl-2-furanundecanoic acid; 3,4-Dimethyl-5-propyl-2-furandodecanoic acid; 3-ג€‹Methyl-ג€‹5-ג€‹propyl-2-ג€‹furantridecanoic acid; 5-Hexyl-3,4-dimethyl-2-furannonanoic acid	C21H36O3; C21H36O3; C21H36O3; C21H36O3; C21H36O3; C21H36O3; C21H36O3; C21H36O3	Steroids and steroid derivatives; Fatty Acyls; Tetrahydrofurans; Fatty Acyls; Fatty Acyls; Fatty Acyls; Fatty Acyls; Fatty Acyls	Pregnane steroids; Fatty acids and conjugates; ; Fatty acids and conjugates; Fatty acids and conjugates; Fatty acids and conjugates; Fatty acids and conjugates; Fatty acids and conjugates
337.933
338.109
338.128
338.232
338.241
338.269
338.278
338.806
338.824
338.869
338.921
338.965
339.102
339.251
339.289
339.924
339.969
339.988
340.284	Oleoyl glycine	C20H37NO3	Carboxylic acids and derivatives	Amino acids, peptides, and analogues
340.293
340.803
340.821
340.83
340.882
340.918
340.952
341.133
341.208
341.288
341.885
341.921
342.138
342.156	Histidinyl-Tryptophan; Tryptophyl-Histidine; Mycotoxin T 2	C17H19N5O3; C17H19N5O3; C16H23NO7	Carboxylic acids and derivatives; Carboxylic acids and derivatives; Organooxygen compounds	Amino acids, peptides, and analogues; Amino acids, peptides, and analogues; Carbohydrates and carbohydrate conjugates
342.212
342.264
342.3	Stearoylglycine; N-Palmitoyl GABA	C20H39NO3; C20H39NO3	Carboxylic acids and derivatives; Carboxylic acids and derivatives	Amino acids, peptides, and analogues; Amino acids, peptides, and analogues
342.822
342.886
342.949
343.113
343.16
343.225
343.268
343.285
343.304	Trimethylsilyl heptadecanoic acid	C20H42O2Si	Organometalloid compounds	Organosilicon compounds
343.825
344.134	N-(1-Deoxy-1-fructosyl)tyrosine	C15H21NO8	Carboxylic acids and derivatives	Amino acids, peptides, and analogues
344.207
344.228
344.258
344.279	Dodecanoylcarnitine	C19H37NO4	Fatty Acyls	Fatty acid esters
344.316
344.819
344.921
345.136
345.167
345.211
345.241
345.282
345.318
345.823
346.122	Omeprazole; (S)-Esomeprazole; Esomeprazole; Isofenphos	C17H19N3O3S; C17H19N3O3S; C17H19N3O3S; C15H24NO4PS	Benzimidazoles; Benzimidazoles; Benzimidazoles; Benzene and substituted derivatives	Sulfinylbenzimidazoles; Sulfinylbenzimidazoles; Sulfinylbenzimidazoles; Benzoic acids and derivatives
346.14
346.169
346.212
346.244
346.274	Eicosapentaenoyl Ethanolamide	C22H35NO2	Organonitrogen compounds	Amines
346.295
346.331
346.816
347.011
347.125	Nifedipine	C17H18N2O6	Pyridines and derivatives	Hydropyridines
347.134	Di-O-methylcrenatin; 1-(3-Hydroxy-4-Methoxyphenyl)-1,2-ethanediol 3'-O-b-D-glucoside; Aucubin; (1xi,2xi)-1-(4-Hydroxyphenyl)-1,2,3-propanetriol 2-O-beta-D-glucopyranoside; (1xi,2xi)-1-(4-Hydroxyphenyl)-1,2,3-propanetriol 3-O-beta-D-Glucopyranoside; 3,4,5-Trimethoxyphenyl glucoside	C15H22O9; C15H22O9; C15H22O9; C15H22O9; C15H22O9; C15H22O9	Organooxygen compounds; Organooxygen compounds; Prenol lipids; Organooxygen compounds; Fatty Acyls; Organooxygen compounds	Carbohydrates and carbohydrate conjugates; Carbohydrates and carbohydrate conjugates; Terpene glycosides; Carbohydrates and carbohydrate conjugates; Fatty acyl glycosides; Carbohydrates and carbohydrate conjugates
347.16
347.184	Gibberellin A113; 3-Oxo-6b-angeloyloxy-7(11)-eremophilen-12,8a-olide; Annuolide G; Gibberellin A37; Epirosmanol; Verimol G; Isorosmanol; 3-Epinobilin; Gibberellin A64; Gibberellin A44; 7'-O-Methylmarmin; 19-Noraldosterone	C20H26O5; C20H26O5; C20H26O5; C20H26O5; C20H26O5; C20H26O5; C20H26O5; C20H26O5; C20H26O5; C20H26O5; C20H26O5; C20H26O5	Prenol lipids; Prenol lipids; Prenol lipids; Prenol lipids; Prenol lipids; Benzene and substituted derivatives; Prenol lipids; Prenol lipids; Prenol lipids; Prenol lipids; Coumarins and derivatives; Steroids and steroid derivatives	Diterpenoids; Terpene lactones; Terpene lactones; Diterpenoids; Terpene lactones; Phenylpropanes; Terpene lactones; Terpene lactones; Diterpenoids; Diterpenoids; ; Hydroxysteroids
347.22
347.257	Methyl-[10]-shogaol; Ginkgoic acid; Siderol; ent-17-Acetoxy-16b-kauran-19-al; Volemolide; (R)-3,4-Dihydro-8-hydroxy-3-tridecyl-1H-2-benzopyran-1-one	C22H34O3; C22H34O3; C22H34O3; C22H34O3; C22H34O3; C22H34O3	Benzene and substituted derivatives; Benzene and substituted derivatives; Prenol lipids; Prenol lipids; Prenol lipids; Benzopyrans	Methoxybenzenes; Benzoic acids and derivatives; Diterpenoids; Diterpenoids; Terpene lactones; 2-benzopyrans
347.278
347.293	3-Hydroxy-1-phenyl-1-heptadecanone; 5-(12-Heptadecenyl)-1,3-benzenediol; 5-(2-Heptadecenyl)-1,3-benzenediol; Irisresorcinol; Hexadecyl Benzoic acid	C23H38O2; C23H38O2; C23H38O2; C23H38O2; C23H38O2	Fatty Acyls; Benzene and substituted derivatives; Phenols; Phenols; Benzene and substituted derivatives	Fatty alcohols; Phenols and derivatives; Benzenediols; Benzenediols; Benzoic acids and derivatives
348.165
348.289	Anandamide; O-Arachidonoyl Ethanolamine	C22H37NO2; C22H37NO2	Organonitrogen compounds; Fatty Acyls	Amines; Fatty acid esters
348.813
348.843
348.903
348.918
349.183
349.2	Gibberellin A110; Gibberellin A112; 3b-Hydroxy-6b-angeloyloxy-7(11)-eremophilen-12,8b-olide; Cohumulone; Bakkenolide C; Gibberellin A53; 3b-Hydroxy-6b-tigloyloxy-7(11)-eremophilen-12,8b-olide; 12,20-Dioxo-leukotriene B4	C20H28O5; C20H28O5; C20H28O5; C20H28O5; C20H28O5; C20H28O5; C20H28O5; C20H28O5	Prenol lipids; Prenol lipids; Prenol lipids; Organooxygen compounds; Prenol lipids; Prenol lipids; Prenol lipids; Fatty Acyls	Diterpenoids; Diterpenoids; Terpene lactones; Alcohols and polyols; Terpene lactones; Diterpenoids; Terpene lactones; Eicosanoids
349.213	Roxatidine acetate	C19H28N2O4	Piperidines	Benzylpiperidines
349.236
349.294
350.084
350.121	R-138727; Voriconazole	C18H20FNO3S; C16H14F3N5O	Benzene and substituted derivatives; Benzene and substituted derivatives	Halobenzenes; Phenylpropanes
350.188
350.233
350.835
350.899
350.915
351.064
351.193
351.216	8-iso-15-keto-PGE2; Prostaglandin E3; Prostaglandin D3; 15-Keto-prostaglandin E2; Resolvin E1; 12-Oxo-20-hydroxy-leukotriene B4; 15-Epi-lipoxin B5; 15-Oxo-lipoxin A4; 20-oxo-leukotriene B4; Prostaglandin H3; (ent-6alpha,7alpha,12alpha)-6,7,12-Trihydroxy-16-kauren-19-oic acid; Oryzalic acid A; Oryzalic acid B; 5,12,18R-TriHEPE; 9S-hydroxy-11,15-dioxo-5Z,13E-prostadienoic acid; 15-oxo-5S,6R-dihydro…	C20H30O5; C20H30O5; C20H30O5; C20H30O5; C20H30O5; C20H30O5; C20H30O5; C20H30O5; C20H30O5; C20H30O5; C20H30O5; C20H30O5; C20H30O5; C20H30O5; C20H30O5; C20H30O5; C20H30O5; C20H30O5	Fatty Acyls; Fatty Acyls; Fatty Acyls; Fatty Acyls; Fatty Acyls; Fatty Acyls; Fatty Acyls; Fatty Acyls; Fatty Acyls; Fatty Acyls; Prenol lipids; Oxanes; ; Fatty Acyls; Fatty Acyls; Fatty Acyls; Fatty Acyls; Fatty Acyls	Eicosanoids; Eicosanoids; Eicosanoids; Eicosanoids; Eicosanoids; Eicosanoids; Eicosanoids; Eicosanoids; Eicosanoids; Eicosanoids; Diterpenoids; ; ; Eicosanoids; Eicosanoids; Eicosanoids; Eicosanoids; Eicosanoids
351.229
351.251
351.268
351.838
352.221
352.233
352.247
352.775
352.832
352.934
353.099
353.23
353.245
353.836
353.937
354.127
354.157
354.235
354.3
354.772
354.829
354.877
354.895
354.93
355.001
355.025
355.127
355.189	Acetylsalvipisone; 1-dodecanoyl-glycero-3-phosphate; LysoPA(i-12:0/0:0)	C22H26O4; C15H31O7P; C15H31O7P	Naphthalenes; Glycerophospholipids; Glycerophospholipids	Naphthoquinones; Glycerophosphates; Glycerophosphates
355.248	Prostaglandin F2a; Prostaglandin E1; Prostaglandin F2b; Troxilin B3; Trioxilin A3; 8-isoprostaglandin PGF2b; 11,12,15-THETA; 13,14-Dihydro-15-keto PGF2a; 8-Isoprostaglandin E1; 11,14,15-THETA; 8-Isoprostaglandin F2a; Prostaglandin D1; 8-iso-13,14-dihydro-15-keto-PGF2a; 11,12,15-TriHETRE; 11b-PGF2a; 11-Epi-PGF2a; 13,14-Dihydro- lipoxin A4; Prostaglandin H1; Sterebin G; 15-keto-PGF1alpha; (5Z,9E,12…	C20H34O5; C20H34O5; C20H34O5; C20H34O5; C20H34O5; C20H34O5; C20H34O5; C20H34O5; C20H34O5; C20H34O5; C20H34O5; C20H34O5; C20H34O5; C20H34O5; C20H34O5; C20H34O5; C20H34O5; C20H34O5; C20H34O5; C20H34O5; C20H34O5; C20H34O5	Fatty Acyls; Fatty Acyls; Fatty Acyls; Fatty Acyls; Fatty Acyls; Fatty Acyls; Fatty Acyls; Fatty Acyls; Fatty Acyls; Fatty Acyls; Fatty Acyls; Fatty Acyls; Fatty Acyls; Fatty Acyls; Fatty Acyls; Fatty Acyls; Fatty Acyls; Fatty Acyls; Prenol lipids; Fatty Acyls; Fatty Acyls; Fatty Acyls	Eicosanoids; Eicosanoids; Eicosanoids; Eicosanoids; Eicosanoids; Eicosanoids; Eicosanoids; Eicosanoids; Eicosanoids; Eicosanoids; Eicosanoids; Eicosanoids; Eicosanoids; Eicosanoids; Eicosanoids; Eicosanoids; Eicosanoids; Eicosanoids; Diterpenoids; Eicosanoids; Eicosanoids; Eicosanoids
355.26
355.284	MG(0:0/18:2(9Z,12Z)/0:0); MG(18:2(9Z,12Z)/0:0/0:0)	C21H38O4; C21H38O4	Fatty Acyls; Fatty Acyls	Lineolic acids and derivatives; Lineolic acids and derivatives
355.88
355.898
355.935
356.006
356.146
356.243
356.265
356.279
356.288
356.769
356.874
356.892
356.918
357.101	Acaciabiuronic acid; 2-O-beta-D-Glucopyranuronosyl-D-mannose; 4-O-alpha-D-Glucopyranuronosyl-D-galactose; 3-O-beta-D-Galactopyranuronosyl-D-galactose; 6-{[4,5-dihydroxy-2,5-bis(hydroxymethyl)oxolan-3-yl]oxy}-3,4,5-trihydroxyoxane-2-carboxylic acid; 6-{[2,4-dihydroxy-2,5-bis(hydroxymethyl)oxolan-3-yl]oxy}-3,4,5-trihydroxyoxane-2-carboxylic acid; 3,4,5-trihydroxy-6-{[2,3,4-trihydroxy-5-(hydroxymeth…	C12H20O12; C12H20O12; C12H20O12; C12H20O12; C12H20O12; C12H20O12; C12H20O12; C12H20O12	Carbohydrates and carbohydrate conjugates; Carbohydrates and carbohydrate conjugates; Organooxygen compounds; Organooxygen compounds; Organooxygen compounds; Organooxygen compounds; Organooxygen compounds; Organooxygen compounds	Sugar acids and derivatives; Sugar acids and derivatives; Carbohydrates and carbohydrate conjugates; Carbohydrates and carbohydrate conjugates; Carbohydrates and carbohydrate conjugates; Carbohydrates and carbohydrate conjugates; Carbohydrates and carbohydrate conjugates; Carbohydrates and carbohydrate conjugates
357.118	1-O-Feruloylglucose; Veranisatin B; 1-O-2'-Hydroxy-4'-methoxycinnamoyl-b-D-glucose; (3,4,5,6-tetrahydroxyoxan-2-yl)methyl 3-(4-hydroxy-3-methoxyphenyl)prop-2-enoate; (3,4,5,6-tetrahydroxyoxan-2-yl)methyl (2E)-3-(4-hydroxy-3-methoxyphenyl)prop-2-enoate; 3,4,5-trihydroxy-6-{[3-(3-methoxyphenyl)propanoyl]oxy}oxane-2-carboxylic acid; 3,4,5-trihydroxy-6-{[2-(4-methoxyphenyl)propanoyl]oxy}oxane-2-carbo…	C16H20O9; C16H20O9; C16H20O9; C16H20O9; C16H20O9; C16H20O9; C16H20O9; C16H20O9; C16H20O9; C16H20O9; C16H20O9; C16H20O9; C16H20O9; C16H20O9; C16H20O9; C16H20O9; C16H20O9; C16H20O9; C16H20O9; C16H20O9	Cinnamic acids and derivatives; Prenol lipids; Cinnamic acids and derivatives; Cinnamic acids and derivatives; Cinnamic acids and derivatives; Organooxygen compounds; Organooxygen compounds; Organooxygen compounds; Organooxygen compounds; Organooxygen compounds; Organooxygen compounds; Organooxygen compounds; Organooxygen compounds; Organooxygen compounds; Organooxygen compounds; Organooxygen com…	Hydroxycinnamic acids and derivatives; Terpene lactones; Hydroxycinnamic acids and derivatives; Hydroxycinnamic acids and derivatives; Hydroxycinnamic acids and derivatives; Carbohydrates and carbohydrate conjugates; Carbohydrates and carbohydrate conjugates; Carbohydrates and carbohydrate conjugates; Carbohydrates and carbohydrate conjugates; Carbohydrates and carbohydrate conjugates; Carbohydra…
357.182
357.204	gamma-Crocetin; Piperochromanoic acid	C22H28O4; C22H28O4	Prenol lipids; Prenol lipids	Diterpenoids; Monoterpenoids
357.24
357.249
357.28	Tetracosahexaenoic acid; 6,9,12,15,18,21-Tetracosahexaenoic acid; Tetracosahexaenoic acid, n-3	C24H36O2; C24H36O2; C24H36O2	Fatty Acyls; ; Fatty Acyls	Fatty acids and conjugates; ; Fatty acids and conjugates
357.3	MG(0:0/18:1(11Z)/0:0); MG(0:0/18:1(9Z)/0:0); MG(18:1(11Z)/0:0/0:0); MG(18:1(9Z)/0:0/0:0); Stearoyllactic acid; 3-(2-Heptenyloxy)-2-hydroxypropyl undecanoate; Monooleoylglycerol	C21H40O4; C21H40O4; C21H40O4; C21H40O4; C21H40O4; C21H40O4; C21H40O4	Glycerolipids; Glycerolipids; Glycerolipids; Glycerolipids; Fatty Acyls; Glycerolipids; Glycerolipids	Monoradylglycerols; Monoradylglycerols; Monoradylglycerols; Monoradylglycerols; Fatty acid esters; Diradylglycerols; Monoradylglycerols
358.123	Rosiglitazone	C18H19N3O3S	Phenol ethers
358.169	5-Chloro-2-(3,5-di-tert-butyl-2-hydroxyphenyl)-2H-benzotriazole	C20H24ClN3O	Azoles	Triazoles
358.208
358.259
358.295
358.304
358.766
358.796
358.918
359.018
359.099	N1-(5-Phospho-a-D-ribosyl)-5,6-dimethylbenzimidazole; Dihydrocaffeic acid 3-O-glucuronide; 6-[4-(2-carboxyethyl)-2-hydroxyphenoxy]-3,4,5-trihydroxyoxane-2-carboxylic acid; 6-[5-(2-carboxyethyl)-2-hydroxyphenoxy]-3,4,5-trihydroxyoxane-2-carboxylic acid; 6-{[3-(3,4-dihydroxyphenyl)propanoyl]oxy}-3,4,5-trihydroxyoxane-2-carboxylic acid; 6-[4-(2-carboxyethyl)-3-hydroxyphenoxy]-3,4,5-trihydroxyoxane-2…	C14H19N2O7P; C15H18O10; C15H18O10; C15H18O10; C15H18O10; C15H18O10; C15H18O10; C15H18O10; C15H18O10; C15H18O10; C15H18O10; C15H18O10; C15H18O10; C15H18O10; C15H18O10; C15H18O10; C15H18O10; C15H18O10; C15H18O10	Benzimidazole ribonucleosides and ribonucleotides; Organooxygen compounds; Organooxygen compounds; Organooxygen compounds; Organooxygen compounds; Organooxygen compounds; Organooxygen compounds; Organooxygen compounds; Organooxygen compounds; Organooxygen compounds; Organooxygen compounds; Organooxygen compounds; Organooxygen compounds; Organooxygen compounds; Organooxygen compounds; Organooxygen…	; Carbohydrates and carbohydrate conjugates; Carbohydrates and carbohydrate conjugates; Carbohydrates and carbohydrate conjugates; Carbohydrates and carbohydrate conjugates; Carbohydrates and carbohydrate conjugates; Carbohydrates and carbohydrate conjugates; Carbohydrates and carbohydrate conjugates; Carbohydrates and carbohydrate conjugates; Carbohydrates and carbohydrate conjugates; Carbohydra…
359.2
359.22
359.232
359.298
359.963	Methyclothiazide	C9H11Cl2N3O4S2	Thiadiazines	Benzothiadiazines
360.103	N-Desmethyl-O-hydroxy rosiglitazone; N-Desmethyl-p-hydroxyrosiglitazone	C17H17N3O4S; C17H17N3O4S	Phenol ethers; Phenol ethers	;
360.151
360.184
360.202
360.223
360.254
360.274	2-Hydroxylauroylcarnitine; 3-hydroxydodecanoyl carnitine	C19H37NO5; C19H37NO5	Hydroxy acids and derivatives; Fatty Acyls	Beta hydroxy acids and derivatives; Fatty acid esters
360.29
360.788
360.947
361.131
361.187
361.199	Aldosterone; Cortisone; 19-Oic-deoxycorticosterone; Prednisolone; Arginyl-Tryptophan; Tryptophyl-Arginine; Tricyclodehydroisohumulone; 7-Methylrosmanol	C21H28O5; C21H28O5; C21H28O5; C21H28O5; C17H24N6O3; C17H24N6O3; C21H28O5; C21H28O5	Steroids and steroid derivatives; Steroids and steroid derivatives; Steroids and steroid derivatives; Steroids and steroid derivatives; Carboxylic acids and derivatives; Carboxylic acids and derivatives; Prenol lipids; Prenol lipids	Hydroxysteroids; Hydroxysteroids; Hydroxysteroids; Hydroxysteroids; Amino acids, peptides, and analogues; Amino acids, peptides, and analogues; Sesquiterpenoids; Terpene lactones
361.235	Neuroprotectin D1; Resolvin D5; Macrophorin A; 6-beta-hydroxymedroxyprogesterone; 2-beta-hydroxymedroxyprogesterone; 1-beta-hydroxymedroxyprogesterone; (4Z,7Z,11E,13Z,16Z,19Z)-10-Hydroperoxydocosahexaenoic acid; (4Z,7Z,9E,13Z,16Z,19Z)-11-Hydroperoxydocosahexaenoic acid	C22H32O4; C22H32O4; C22H32O4; C22H32O4; C22H32O4; C22H32O4; C22H32O4; C22H32O4	Fatty Acyls; Fatty Acyls; Alcohols and polyols; Steroids and steroid derivatives; Steroids and steroid derivatives; Steroids and steroid derivatives; ;	Fatty acids and conjugates; Fatty acids and conjugates; Secondary alcohols; Pregnane steroids; Pregnane steroids; Pregnane steroids; ;
361.256
361.274
361.951
362.117	5-Hydroxyomeprazole; Omeprazole sulfone; 3-Hydroxyomeprazole; 5-hydroxyesomeprazole	C17H19N3O4S; C17H19N3O4S; C17H19N3O4S; C17H19N3O4S	Benzimidazoles; Benzimidazoles; Benzimidazoles; Benzimidazoles	Sulfinylbenzimidazoles; Sulfinylbenzimidazoles; Sulfinylbenzimidazoles; Sulfinylbenzimidazoles
362.241
362.269	N-Arachidonoyl glycine; N-arachidonoylglycinate	C22H35NO3; C22H35NO3	Carboxylic acids and derivatives; Carboxylic acids and derivatives	Amino acids, peptides, and analogues; Amino acids, peptides, and analogues
362.785
362.887
362.951
363.12
363.164
363.19
363.2
363.217	Cortisol; 18-Hydroxycorticosterone; 17a,21-Dihydroxy-5b-pregnane-3,11,20-trione; Isohumulone A; Adhumulone; 5-Hydroxy-4-methoxy-5-(1-oxo-9,12,15-hexadecatrienyl)-2(5H)-furanone; (R)-Humulone	C21H30O5; C21H30O5; C21H30O5; C21H30O5; C21H30O5; C21H30O5; C21H30O5	Steroids and steroid derivatives; Steroids and steroid derivatives; Steroids and steroid derivatives; Prenol lipids; Organooxygen compounds; Carbonyl compounds; Organooxygen compounds	Hydroxysteroids; Hydroxysteroids; Hydroxysteroids; Monoterpenoids; Carbonyl compounds; Alpha-acyloxy carbonyl compounds; Alcohols and polyols
363.251	19,20-DiHDPA; Annosquamosin A; Annoglabasin B; Lycopersiconolide; Dimethyl ent-16alpha-kaurane-17,19-dioate; Epoxysiderol; (Z)-2,4-Dihydroxy-6-(8-pentadecenyl)benzoic acid; ent-16a-Hydroxy-17-acetoxy-19-kauranal	C22H34O4; C22H34O4; C22H34O4; C22H34O4; C22H34O4; C22H34O4; C22H34O4; C22H34O4	Fatty Acyls; Prenol lipids; Prenol lipids; Steroids and steroid derivatives; Prenol lipids; Prenol lipids; Benzene and substituted derivatives; Prenol lipids	Fatty acids and conjugates; Diterpenoids; Diterpenoids; Steroid lactones; Diterpenoids; Diterpenoids; Benzoic acids and derivatives; Diterpenoids
363.289
364.139
364.221
364.285	Leukotriene B4 dimethylamide; 20-HETE ethanolamide; (ֲ±)11(12)-EET Ethanolamide ; (ֲ±)8(9)-EET Ethanolamide	C22H37NO3; C22H37NO3; C22H37NO3; C22H37NO3	Fatty Acyls; Organonitrogen compounds; Organonitrogen compounds; Organonitrogen compounds	Fatty amides; Amines; Amines; Amines
364.782
364.817
364.83
364.884
364.945
364.978
365.157	N-Acetylmuramoyl-Ala	C14H24N2O9	Organooxygen compounds	Carbohydrates and carbohydrate conjugates
365.207
365.232	Tetrahydrocortisone; Dihydrocortisol; 3a,11b,21-Trihydroxy-20-oxo-5b-pregnan-18-al; 11b,21-Dihydroxy-3,20-oxo-5b-pregnan-18-al; 11b,17a,21-Trihydroxypreg-nenolone; 18-Hydroxy-11-dehydrotetrahydrocorticosterone; Vanillin 3-(L-menthoxy)propane-1,2-diol acetal	C21H32O5; C21H32O5; C21H32O5; C21H32O5; C21H32O5; C21H32O5; C21H32O5	Steroids and steroid derivatives; Steroids and steroid derivatives; Steroids and steroid derivatives; Steroids and steroid derivatives; Steroids and steroid derivatives; Hydroxy acids and derivatives; Prenol lipids	Hydroxysteroids; Hydroxysteroids; Hydroxysteroids; Hydroxysteroids; Hydroxysteroids; Beta hydroxy acids and derivatives; Monoterpenoids
365.267
365.288
365.302
365.321
366.21
366.271
366.301	N-Linoleoyl GABA	C22H39NO3	Carboxylic acids and derivatives	Amino acids, peptides, and analogues
366.779
366.809
366.828
366.882
366.977
367.15	1-(1,2,3,4,5-Pentahydroxypent-1-yl)-1,2,3,4-tetrahydro-beta-carboline-3-carboxylate; Tetrahydropentoxyline; Semilepidinoside B	C17H22N2O7; C17H22N2O7; C17H22N2O7	Harmala alkaloids; Harmala alkaloids; Organooxygen compounds	; ; Carbohydrates and carbohydrate conjugates
367.163
367.223
367.272
367.285
367.304
367.336
367.812
368.105
368.228
368.243
368.28	3, 5-Tetradecadiencarnitine	C21H37NO4	Hydroxy acids and derivatives	Beta hydroxy acids and derivatives
368.306
368.316	N-Oleoyl GABA	C22H41NO3	Carboxylic acids and derivatives	Amino acids, peptides, and analogues
368.34
368.75
368.806
368.908
369.204	LysoPA(a-13:0/0:0); LysoPA(i-13:0/0:0)	C16H33O7P; C16H33O7P	Glycerophospholipids; Glycerophospholipids	Glycerophosphates; Glycerophosphates
369.285
369.352
369.915
370.259
370.296	cis-5-Tetradecenoylcarnitine; trans-2-Tetradecenoylcarnitine; O-(2-tetradecenoyl)carnitine	C21H39NO4; C21H39NO4; C21H39NO4	Fatty Acyls; Hydroxy acids and derivatives; Fatty Acyls	Fatty acid esters; Beta hydroxy acids and derivatives; Fatty acid esters
370.355
370.74
370.803
370.851
370.869
370.9
371.256
371.262
371.299
371.903
372.159	Trazodone	C19H22ClN5O	Diazinanes	Piperazines
372.187
372.239
372.275
372.29	Docosahexaenoyl Ethanolamide	C24H37NO2	Organonitrogen compounds	Amines
372.31	Tetradecanoylcarnitine	C21H41NO4	Fatty Acyls	Fatty acid esters
372.738
372.849
372.862
372.897
372.999
373.162
373.177
373.199
373.235
373.276
373.314
373.902
373.973
374.004
374.203
374.291
374.305
374.327
374.735
374.768
374.897
374.942
375.153
375.194
375.215	11beta,20-Dihydroxy-3-oxopregn-4-en-21-oic acid; Methylprednisolone; Macrophorin B; 11,12-Dimethylrosmanol	C22H30O5; C22H30O5; C22H30O5; C22H30O5	Steroids and steroid derivatives; Steroids and steroid derivatives; Organooxygen compounds; Prenol lipids	Oxosteroids; Hydroxysteroids; Carbonyl compounds; Terpene lactones
375.291	3b-Hydroxy-5-cholenoic acid; 2-(10-Heptadecenyl)-6-hydroxybenzoic acid; D8'-Merulinic acid C	C24H38O3; C24H38O3; C24H38O3	Steroids and steroid derivatives; Benzene and substituted derivatives; Benzene and substituted derivatives	Bile acids, alcohols and derivatives; Benzoic acids and derivatives; Benzoic acids and derivatives
375.31
375.331
375.9
376.098
376.732
376.762
376.859
376.895
376.921
376.929
376.939
377.182
377.231	Resolvin D2; Resolvin D1; 11beta-Hydroxy-3,20-dioxopregn-4-en-21-oic acid ; 14-Hydroxy-E4-neuroprostane; 17-Hydroxy-E4-neuroprostane; 20-Hydroxy-E4-neuroprostane; 4-Hydroxy-D4-neuroprostane; 7-Hydroxy-D4-neuroprostane; Prehumulone; Macrophorin C; 9alpha-(Angeloyloxy)-4S-hydroxy-10(14)-oplopen-3-one 4-acetate; 9alpha-(3-Methyl-2E-butenoyloxy)-4S-hydroxy-10(14)-oplopen-3-one 4-acetate; 10-Hydroxy-D…	C22H32O5; C22H32O5; C22H32O5; C22H32O5; C22H32O5; C22H32O5; C22H32O5; C22H32O5; C22H32O5; C22H32O5; C22H32O5; C22H32O5; C22H32O5; C22H32O5; C22H32O5; C22H32O5	Fatty Acyls; Fatty Acyls; Steroids and steroid derivatives; ; ; ; ; ; Organooxygen compounds; Organooxygen compounds; Prenol lipids; Prenol lipids; ; ; ;	Fatty acids and conjugates; Fatty acids and conjugates; Androstane steroids; ; ; ; ; ; Carbonyl compounds; Carbonyl compounds; Sesquiterpenoids; Sesquiterpenoids; ; ; ;
377.863
377.898
377.93
378.112
378.233
378.358
378.729
378.76
378.781
378.855
378.892
378.913
378.926
378.945
379.09	7-Methylguanosine 5'-phosphate	C11H17N5O8P	Purine nucleotides	Purine ribonucleotides
379.185
379.282
379.784
379.916
379.928
379.982
380.256	Sphingosine 1-phosphate; N-palmitoyl-phosphoethanolamine	C18H38NO5P; C18H38NO5P	Sphingolipids; Organic phosphonic acids and derivatives	Phosphosphingolipids; Organic phosphonic acids
380.281	Leukotriene B4 ethanolamide	C22H37NO4	Organonitrogen compounds	Amines
380.315
380.757
380.857
380.875
380.901
380.911
380.922
381.012
381.181	Di-4-coumaroylputrescine	C22H24N2O4	Cinnamic acids and derivatives	Hydroxycinnamic acids and derivatives
381.202	1-(9Z-tetradecenoyl)-glycero-3-phosphate	C17H33O7P	Glycerophospholipids	Glycerophosphates
381.24
381.284
381.351
381.372	10,12-Pentacosanedione; 7,9-Pentacosanedione; 6,8-Pentacosanedione; 4,6-Pentacosanedione	C25H48O2; C25H48O2; C25H48O2; C25H48O2	Organooxygen compounds; Organooxygen compounds; Organooxygen compounds; Organooxygen compounds	Carbonyl compounds; Carbonyl compounds; Carbonyl compounds; Carbonyl compounds
381.904
381.915
382.016	5'-Carboxy meloxicam	C14H11N3O6S2	Benzothiazines
382.207
382.243
382.259
382.295
382.753
382.783
382.816
382.851
382.88
383.017	Olsalazine-O-sulfate	C14H10N2O9S	Organic sulfuric acids and derivatives	Arylsulfates
383.116
383.172	1-(alpha-Methyl-4-(2-methylpropyl)benzeneacetate)-beta-D-Glucopyranuronic acid; 4,8-Diacetyl-T2-tetrol; 7alpha,8alpha-Dihydroxycalonectrin; Cyclocalopin B; Ibuprofen glucuronide; 3,4,5-trihydroxy-6-{[1-(4-methoxyphenyl)-4-methylpent-1-en-3-yl]oxy}oxane-2-carboxylic acid; 3,4,5-trihydroxy-6-({2-[4-(2-methylpropyl)phenyl]propanoyl}oxy)oxane-2-carboxylic acid	C19H26O8; C19H26O8; C19H26O8; C19H26O8; C19H26O8; C19H26O8; C19H26O8	Organooxygen compounds; Prenol lipids; ; Furopyrans; Organooxygen compounds; Fatty Acyls; Organooxygen compounds	Carbohydrates and carbohydrate conjugates; Sesquiterpenoids; ; ; Carbohydrates and carbohydrate conjugates; Fatty acyl glycosides; Carbohydrates and carbohydrate conjugates
383.2
383.208
383.22	1-tetradecanoyl-sn-glycero-3-phosphate; LysoPA(i-14:0/0:0)	C17H35O7P; C17H35O7P	Glycerophospholipids; Glycerophospholipids	Glycerophosphates; Glycerophosphates
383.299
383.316	MG(0:0/20:2(11Z,14Z)/0:0); MG(20:2(11Z,14Z)/0:0/0:0); Persenone B; Lepidiumterpenyl ester	C23H42O4; C23H42O4; C23H42O4; C23H42O4	Endocannabinoids; Glycerolipids; Fatty Acyls; Prenol lipids	; Monoradylglycerols; Fatty alcohols; Sesquiterpenoids
383.792
384.12
384.175	Quetiapine	C21H25N3O2S	Benzothiazepines	Dibenzothiazepines
384.223
384.275	3-Hydroxy-5, 8-tetradecadiencarnitine	C21H37NO5	Hydroxy acids and derivatives	Beta hydroxy acids and derivatives
384.312
384.348
384.78
384.811
384.848
385.009
385.122
385.165	Glicoisoflavanone; 5,7-Dihydroxy-3',4'-dimethoxy-5'-prenylflavanone; O-Ethylcubebin; Kanzonol N; 12-Dehydroporson	C22H24O6; C22H24O6; C22H24O6; C22H24O6; C22H24O6	Flavonoids; Flavonoids; Furanoid lignans; Isoflavonoids; Diarylheptanoids	Flavans; Flavans; Tetrahydrofuran lignans; O-methylated isoflavonoids; Cyclic diarylheptanoids
385.2	(6beta,7alpha,12beta,13beta)-7-Hydroxy-11,16-dioxo-8,14-apianadien-22,6-olide; Armillarivin	C23H28O5; C23H28O5	Prenol lipids;	Terpene lactones;
385.235
385.246
385.272	Persicaxanthin; Persicachrome	C25H36O3; C25H36O3	Prenol lipids; Prenol lipids	Diterpenoids; Diterpenoids
385.293
385.315
385.347	7-Dehydrocholesterol; Vitamin D3; Cholestenone; 8-Dehydrocholesterol; Desmosterol; Zymosterol intermediate 2; Previtamin D3; Lumisterol 3; Tachysterol 3; 5,6-trans-Vitamin D3; 5a-Cholesta-7,24-dien-3b-ol; 5Alpha-cholesta-8-en-3-one; 5alpha-Cholest-7-en-3-one; 5-alpha-Cholesta-7,24-dien-3-beta-ol; 5alpha-cholest-8-en-3-one	C27H44O; C27H44O; C27H44O; C27H44O; C27H44O; C27H44O; C27H44O; C27H44O; C27H44O; C27H44O; C27H44O; C27H44O; C27H44O; C27H44O; C27H44O	Steroids and steroid derivatives; Steroids and steroid derivatives; Steroids and steroid derivatives; Steroids and steroid derivatives; Steroids and steroid derivatives; Steroids and steroid derivatives; Steroids and steroid derivatives; Steroids and steroid derivatives; Steroids and steroid derivatives; Steroids and steroid derivatives; Steroids and steroid derivatives; Steroids and steroid deri…	Cholestane steroids; Vitamin D and derivatives; Cholestane steroids; Cholestane steroids; Cholestane steroids; Cholestane steroids; Vitamin D and derivatives; Cholestane steroids; Vitamin D and derivatives; Vitamin D and derivatives; Cholestane steroids; Cholestane steroids; Cholestane steroids; Cholestane steroids; Cholestane steroids
386.148
386.201
386.239
386.29	3-Hydroxy-cis-5-tetradecenoylcarnitine	C21H39NO5	Hydroxy acids and derivatives	Beta hydroxy acids and derivatives
386.352
386.379
386.716
386.778
386.812
386.875
386.927
387.041
387.194
387.25
387.294
387.382
387.932
387.994
388.044
388.197	Terazosin	C19H25N5O4	Diazinanes	Piperazines
388.27
388.285
388.307	2-Hydroxymyristoylcarnitine; 3-hydroxytetradecanoyl carnitine	C21H41NO5; C21H41NO5	Hydroxy acids and derivatives; Fatty Acyls	Beta hydroxy acids and derivatives; Fatty acid esters
388.343
388.652
388.712
388.81
388.836
388.872
388.972
389.038
389.132	Sulfinpyrazone sulfide	C23H20N2O2S	Thioethers	Aryl thioethers
389.163	Cetirizine; Bepotastine; Levocetirizine	C21H25ClN2O3; C21H25ClN2O3; C21H25ClN2O3	Benzene and substituted derivatives; Benzene and substituted derivatives; Benzene and substituted derivatives	Diphenylmethanes; Benzylethers; Diphenylmethanes
389.174
389.195	Cyclomammein; Furomammea G; Cycloneomammein; MAB 4; 2-(4-Allyl-2,6-dimethoxyphenoxy)-1-(3,4-dimethoxyphenyl)-1-propanol; Fragransin D1; Fragransin D3; Pyranomammea C; Quassin; Pyranomammea B; 5,7-dihydroxy-4-(1-hydroxypropyl)-6-(3-methylbut-2-en-1-yl)-8-(2-methylbutanoyl)-2H-chromen-2-one; 5,7-dihydroxy-4-(1-hydroxypropyl)-6-(3-methylbut-2-en-1-yl)-8-(3-methylbutanoyl)-2H-chromen-2-one	C22H28O6; C22H28O6; C22H28O6; C22H28O6; C22H28O6; C22H28O6; C22H28O6; C22H28O6; C22H28O6; C22H28O6; C22H28O6; C22H28O6	Coumarins and derivatives; Coumarins and derivatives; Coumarins and derivatives; Coumarins and derivatives; ; Furanoid lignans; Furanoid lignans; Coumarins and derivatives; Prenol lipids; Coumarins and derivatives; Coumarins and derivatives; Coumarins and derivatives	Furanocoumarins; Furanocoumarins; Furanocoumarins; Furanocoumarins; ; Tetrahydrofuran lignans; Tetrahydrofuran lignans; Pyranocoumarins; Terpene lactones; Pyranocoumarins; Hydroxycoumarins; Hydroxycoumarins
389.207	Trimethobenzamide; Ramiprilat	C21H28N2O5; C21H28N2O5	Benzene and substituted derivatives; Carboxylic acids and derivatives	Benzoic acids and derivatives; Amino acids, peptides, and analogues
389.23	3-keto-Digoxigenin	C23H32O5	Steroids and steroid derivatives	Steroid lactones
389.27	Cavipetin C; 7alpha-hydroxy-3-oxochol-4-en-24-oic Acid	C24H36O4; C24H36O4	Prenol lipids; Steroids and steroid derivatives	Diterpenoids; Bile acids, alcohols and derivatives
389.288
389.346
389.774
390.167
390.199
390.212	Alfuzosin	C19H27N5O4	Diazanaphthalenes	Benzodiazines
390.287
390.301	N-Arachidonoyl GABA	C24H39NO3	Carboxylic acids and derivatives	Amino acids, peptides, and analogues
390.349
390.71
390.782
390.807
390.83
390.871
390.916
390.966
391.102	2-(3,4-dimethoxyphenyl)-5,6,8-trihydroxy-3,7-dimethoxy-4H-chromen-4-one; 6-({3-[(1E)-buta-1,3-dien-1-yl]-1-oxo-1H-isochromen-5-yl}oxy)-3,4,5-trihydroxyoxane-2-carboxylic acid; 2-(2,3-dihydroxy-4-methoxyphenyl)-5-hydroxy-3,6,7-trimethoxy-4H-chromen-4-one; 2-(2,5-dihydroxy-4-methoxyphenyl)-5-hydroxy-3,6,7-trimethoxy-4H-chromen-4-one; 3,4,5-trihydroxy-6-[2-(phenoxycarbonyl)phenoxy]oxane-2-carboxylic…	C19H18O9; C19H18O9; C19H18O9; C19H18O9; C19H18O9; C19H18O9; C19H18O9	Flavonoids; Organooxygen compounds; Flavonoids; Flavonoids; Tannins; Flavonoids; Flavonoids	O-methylated flavonoids; Carbohydrates and carbohydrate conjugates; O-methylated flavonoids; O-methylated flavonoids; Hydrolyzable tannins; O-methylated flavonoids; O-methylated flavonoids
391.161	Todatriol glucoside	C17H26O10	Fatty Acyls	Fatty acyl glycosides
391.191	(R)-Hispaglabridin B; Shinflavanone	C25H26O4; C25H26O4	Isoflavonoids; Flavonoids	Pyranoisoflavonoids; Flavans
391.21	6,7-Dimethoxy-7-epirosmanol; 11,12-Dihydroxy-7,14-dimethoxy-8,11,13-abietatrien-20,6-olide; Bakkenolide B; Nigakihemiacetal B	C22H30O6; C22H30O6; C22H30O6; C22H30O6	Prenol lipids; Prenol lipids; Prenol lipids; Prenol lipids	Terpene lactones; Terpene lactones; Terpene lactones; Terpene lactones
391.357
391.79
391.833
392.194
392.214
392.245
392.317
392.373
392.709
392.798
392.825
392.852
392.87
392.928
392.963
393.086
393.212
393.798
393.827
394.733
394.764
394.82
394.886
394.958
395.078	[(7-hydroxy-5-methoxy-8-methyl-4-oxo-2-phenyl-3,4-dihydro-2H-1-benzopyran-6-yl)methoxy]sulfonic acid; [(7-hydroxy-5-methoxy-6-methyl-4-oxo-2-phenyl-3,4-dihydro-2H-1-benzopyran-8-yl)methoxy]sulfonic acid; [4-(7-hydroxy-5-methoxy-6,8-dimethyl-4-oxo-3,4-dihydro-2H-1-benzopyran-2-yl)phenyl]oxidanesulfonic acid; [3-(7-hydroxy-5-methoxy-6,8-dimethyl-4-oxo-3,4-dihydro-2H-1-benzopyran-2-yl)phenyl]oxidane…	C18H18O8S; C18H18O8S; C18H18O8S; C18H18O8S	; ; ;	; ; ;
395.181
395.256	LysoPA(P-16:0e/0:0)	C19H39O6P	Glycerophospholipids	Glycerophosphates
395.388	Ximenic acid; 11,13-Hexacosanedione; 10,12-Hexacosanedione; 7,9-Hexacosanedione; 6,8-Hexacosanedione; 5,7-Hexacosanedione; 4,6-Hexacosanedione; 17Z-hexacosenoic acid	C26H50O2; C26H50O2; C26H50O2; C26H50O2; C26H50O2; C26H50O2; C26H50O2; C26H50O2	Fatty Acyls; Organooxygen compounds; Organooxygen compounds; Organooxygen compounds; Organooxygen compounds; Organooxygen compounds; Organooxygen compounds; Fatty Acyls	Fatty acids and conjugates; Carbonyl compounds; Carbonyl compounds; Carbonyl compounds; Carbonyl compounds; Carbonyl compounds; Carbonyl compounds; Fatty acids and conjugates
395.791
396.259
396.274	Prostaglandin E2 ethanolamide; PGD2 ethanolamide	C22H37NO5; C22H37NO5	Fatty Acyls; Fatty Acyls	Eicosanoids; Eicosanoids
396.31	9,12-Hexadecadienoylcarnitine	C23H41NO4
396.764
396.798
396.879
396.923
396.985
397.111
397.178
397.198
397.235	(9S,10S)-10-hydroxy-9-(phosphonooxy)octadecanoate; 1-pentadecanoyl-glycero-3-phosphate	C18H37O7P; C18H37O7P	Fatty Acyls; Glycerophospholipids	Fatty acids and conjugates; Glycerophosphates
397.278
397.311
397.771
397.883
397.928
397.947
398.241
398.289	PGF2a ethanolamide	C22H39NO5	Fatty Acyls	Eicosanoids
398.326	trans-Hexadec-2-enoyl carnitine; 9-Hexadecenoylcarnitine	C23H43NO4; C23H43NO4	Fatty Acyls; Hydroxy acids and derivatives	Fatty acid esters; Beta hydroxy acids and derivatives
398.761
398.777
398.84
398.874
398.905
398.92
399.092	3,4,5-trihydroxy-6-{[4-methoxy-6-(3-oxoprop-1-en-1-yl)-2H-1,3-benzodioxol-5-yl]oxy}oxane-2-carboxylic acid; 3,4,5-trihydroxy-6-{[5-methoxy-6-(3-oxoprop-1-en-1-yl)-2H-1,3-benzodioxol-4-yl]oxy}oxane-2-carboxylic acid	C17H18O11; C17H18O11	Organooxygen compounds; Organooxygen compounds	Carbohydrates and carbohydrate conjugates; Carbohydrates and carbohydrate conjugates
399.165	Methyl 3,4-dihydroxy-5-prenylbenzoate 3-glucoside; Methyl (3x,10R)-dihydroxy-11-dodecene-6,8-diynoate 10-glucoside; 3,4,5-trihydroxy-6-{[1-(4-methoxyphenyl)-4-methyl-3-oxopentyl]oxy}oxane-2-carboxylic acid; 3,4,5-trihydroxy-6-{[5-(4-methoxyphenyl)-2-methyl-3-oxopentyl]oxy}oxane-2-carboxylic acid; 3,4,5-trihydroxy-6-{[5-(4-methoxyphenyl)-2-methyl-3-oxopentan-2-yl]oxy}oxane-2-carboxylic acid; 3,4,5…	C19H26O9; C19H26O9; C19H26O9; C19H26O9; C19H26O9; C19H26O9	Tannins; Fatty Acyls; Fatty Acyls; Fatty Acyls; Fatty Acyls; Fatty Acyls	Hydrolyzable tannins; Fatty acyl glycosides; Fatty acyl glycosides; Fatty acyl glycosides; Fatty acyl glycosides; Fatty acyl glycosides
399.194
399.215	Galbanic acid; Armillaribin; Mammea C/AB cyclo D; Asacoumarin A; 5-Hydroxy-8,8-dimethyl-6-(3-methyl-1-oxobutyl)-4-pentyl-2H,8H-benzo[1,2-b:3,4-b']dipyran-2-one; Kamolonol	C24H30O5; C24H30O5; C24H30O5; C24H30O5; C24H30O5; C24H30O5	Prenol lipids; Prenol lipids; Coumarins and derivatives; Prenol lipids; Coumarins and derivatives; Coumarins and derivatives	Terpene lactones; Sesquiterpenoids; Pyranocoumarins; Terpene lactones; Pyranocoumarins;
399.244
399.293
399.309
399.784
399.843
399.879
399.924
400.169	Pipazethate; alpha-Acetolactate decarboxylase (enzyme preparation from bacillus subtilis recombinant)	C21H25N3O3S; C21H25N3O3S	Thioethers; Benzene and substituted derivatives	Aryl thioethers; Benzenesulfonamides
400.197
400.218
400.248
400.269
400.305
400.314
400.342	L-Palmitoylcarnitine	C23H45NO4	Fatty Acyls	Fatty acid esters
400.761
400.78
400.837
400.873
400.939
400.965
401.182	Corchoionoside B	C19H28O9	Fatty Acyls	Fatty acyl glycosides
401.23
401.25
401.265
401.308
401.342	7-Ketocholesterol; 7a-Hydroxy-cholestene-3-one; Calcidiol; 5,6-trans-25-Hydroxyvitamin D3; 25-Hydroxytachysterol3; Alfacalcidol; (3beta,5alpha,6a)-Cholesta-8,14-diene-3,6-diol; 1-Phenyl-1,3-heneicosanedione; 5-Methyl-2,4-bis(3-methyl-2-butenyl)-6-(2-methyl-1-oxopropyl)-5-(4-methyl-3-pentenyl)cyclohexanone; 5-(12,15-Heneicosadienyl)-1,3-benzenediol; 3beta-Hydroxy-5-cholestenal; 27alpha-Hydroxy-8-d…	C27H44O2; C27H44O2; C27H44O2; C27H44O2; C27H44O2; C27H44O2; C27H44O2; C27H44O2; C27H44O2; C27H44O2; C27H44O2; C27H44O2	Steroids and steroid derivatives; Steroids and steroid derivatives; Steroids and steroid derivatives; Steroids and steroid derivatives; Steroids and steroid derivatives; Steroids and steroid derivatives; Steroids and steroid derivatives; Organooxygen compounds; Prenol lipids; Phenols; Steroids and steroid derivatives; Steroids and steroid derivatives	Cholestane steroids; Cholestane steroids; Vitamin D and derivatives; Vitamin D and derivatives; Vitamin D and derivatives; Vitamin D and derivatives; Cholestane steroids; Carbonyl compounds; Monoterpenoids; Benzenediols; Bile acids, alcohols and derivatives; Bile acids, alcohols and derivatives
401.771
401.943
401.967
402.212
402.233
402.345
402.358
402.756
402.777
402.882
402.954
403.184
403.246
403.282	7b-Hydroxy-3-oxo-5b-cholanoic acid; MG(0:0/22:6(4Z,7Z,10Z,13Z,16Z,19Z)/0:0); MG(22:6(4Z,7Z,10Z,13Z,16Z,19Z)/0:0/0:0)	C25H38O4; C25H38O4; C25H38O4	Steroids and steroid derivatives; Glycerolipids; Glycerolipids	Bile acids, alcohols and derivatives; Monoradylglycerols; Monoradylglycerols
403.36
403.789
403.885
404.22
404.264
404.279
404.29
404.338
404.361
404.373
404.388
404.773
404.794
404.949
405.097
405.202
405.224
405.26
405.283
405.298
405.373	3a,7a-Dihydroxy-5b-cholestane; 5-Heneicosyl-1,3-benzenediol; Lepidiumterpenoid	C27H48O2; C27H48O2; C27H48O2	Steroids and steroid derivatives; Phenols; Prenol lipids	Cholestane steroids; Benzenediols; Diterpenoids
405.803
406.205
406.295
406.376
406.39
406.77
406.801
406.827
406.876
406.991
407.169
407.205	(1R,3R,4R,5S,6S,8x)-1-Acetoxy-8-angeloyloxy-3,4-epoxy-5-hydroxy-7(14),10-bisaboladien-2-one; 1-(4-Hydroxy-3,5-dimethoxyphenyl)-7-(4-hydroxy-3-methoxyphenyl)-3,5-heptanediol	C22H30O7; C22H30O7	Prenol lipids; Diarylheptanoids	Sesquiterpenoids; Linear diarylheptanoids
407.24
407.279	7-Ketodeoxycholic acid; 3,7-Dihydroxy-12-oxocholanoic acid; 3-Oxocholic acid; Annocherin A; (6b,7b,13R)-6,7-Diacetoxy-8,14-labdadiene-13-ol	C24H38O5; C24H38O5; C24H38O5; C24H38O5; C24H38O5	Steroids and steroid derivatives; Steroids and steroid derivatives; Steroids and steroid derivatives; Prenol lipids; Prenol lipids	Bile acids, alcohols and derivatives; Bile acids, alcohols and derivatives; Bile acids, alcohols and derivatives; Diterpenoids; Diterpenoids
407.3
407.35	3,4-Dimethyl-5-pentyl-2-furanpentadecanoic acid	C26H46O3	Fatty Acyls	Fatty acids and conjugates
407.389	Nervonoylacetone	C27H50O2	Organooxygen compounds	Carbonyl compounds
408.207
408.239
408.274
408.31
408.347
408.76
408.794
408.874
409.022	{11-methoxy-16,18-dioxo-6,8,19-trioxapentacyclo[10.7.0.0ֲ²,ג¹.0ֲ³,ג·.0ֲ¹ֲ³,ֲ¹ג·]nonadeca-1(12),2(9),4,10,13(17)-pentaen-14-yl}oxidanesulfonic acid	C17H12O10S	Coumarins and derivatives	Furanocoumarins
409.174
409.22
409.234	1-palmitoyl-dihydroxyacetone-phosphate; 1-(9Z-hexadecenoyl)-glycero-3-phosphate	C19H37O7P; C19H37O7P	Carbonyl compounds; Glycerophospholipids	Ketones; Glycerophosphates
409.257
409.315
409.33
409.345
409.769
409.797
410.178
410.224
410.254
410.289
410.326
410.733
410.791
410.893
411.19	Quinaprilat	C23H26N2O5	Carboxylic acids and derivatives	Amino acids, peptides, and analogues
411.225
411.252	LysoPA(0:0/16:0); LysoPA(16:0/0:0)	C19H39O7P; C19H39O7P	Glycerophospholipids; Glycerophospholipids	Glycerophosphates; Glycerophosphates
411.331
411.363	4,4-Dimethylcholesta-8,14,24-trienol; 5-Dehydroavenasterol; Delta 8,14 -Sterol; 28-Norcyclomusalenone; (4alpha,5alpha)-4,14-Dimethyl-9,19-cyclocholest-20-en-3-one; Corbisterol; 22-Dehydroclerosterol; (3beta,5alpha,22E,24S)-Stigmasta-7,22,25-trien-3-ol; (3beta,22E,24R)-23-Methylergosta-5,7,22-trien-3-ol; Stigmasta-4,6-dien-3-one	C29H46O; C29H46O; C29H46O; C29H46O; C29H46O; C29H46O; C29H46O; C29H46O; C29H46O; C29H46O	Steroids and steroid derivatives; Steroids and steroid derivatives; Steroids and steroid derivatives; Steroids and steroid derivatives; Steroids and steroid derivatives; Steroids and steroid derivatives; Steroids and steroid derivatives; Steroids and steroid derivatives; Steroids and steroid derivatives; Steroids and steroid derivatives	Cholestane steroids; Stigmastanes and derivatives; Ergostane steroids; Ergostane steroids; Oxosteroids; Stigmastanes and derivatives; Stigmastanes and derivatives; Stigmastanes and derivatives; Ergostane steroids; Stigmastanes and derivatives
411.384
411.795
411.895
412.217
412.269
412.285	Fesoterodine	C26H37NO3	Benzene and substituted derivatives	Diphenylmethanes
412.306	3-Hydroxyhexadecadienoylcarnitine	C23H41NO5	Hydroxy acids and derivatives	Beta hydroxy acids and derivatives
412.341
412.73
412.788
412.836
412.853
412.888
412.983
413.137	O-Deethylated candesartan	C22H16N6O3	Benzene and substituted derivatives	Biphenyls and derivatives
413.173
413.193
413.266
413.306	Calcipotriol; (9E)-Valenciaxanthin; Valenciachrome; Unknown 370; 4-Methoxy-3-geranylgeranyl-1,2-dihydroxybenzene; 4-Methoxy-5-(3,7,11,15-tetramethyl-2,6,10,14-hexadecatetraenyl)-1,3-benzenediol	C27H40O3; C27H40O3; C27H40O3; C27H40O3; C27H40O3; C27H40O3	Steroids and steroid derivatives; Prenol lipids; Prenol lipids; Prenol lipids; Prenol lipids; Prenol lipids	Vitamin D and derivatives; Sesterterpenoids; Sesterterpenoids; Sesterterpenoids; Diterpenoids; Diterpenoids
413.324
413.341	4a-Formyl-5a-cholesta-8,24-dien-3b-ol; 25-Hydroxyvitamin D2; Amasterol; (5x,6x)-5,6-Epoxyergosta-7,22-dien-3-ol; Portensterol; (24R)-Ergost-4-ene-3,6-dione; 4־±-formyl-5־±-cholesta-8,24-dien-3־²-ol	C28H44O2; C28H44O2; C28H44O2; C28H44O2; C28H44O2; C28H44O2; C28H44O2	Steroids and steroid derivatives; Steroids and steroid derivatives; Steroids and steroid derivatives; Steroids and steroid derivatives; Steroids and steroid derivatives; ; Steroids and steroid derivatives	Cholestane steroids; Vitamin D and derivatives; Ergostane steroids; Ergostane steroids; Ergostane steroids; ; Cholestane steroids
413.771
413.803
413.838
413.892
414.139
414.215
414.27
414.3	N-Docosahexaenoyl GABA	C26H39NO3	Carboxylic acids and derivatives	Amino acids, peptides, and analogues
414.337	5alpha-Tomatidan-3-one; Solasodine	C27H43NO2; C27H43NO2	Steroids and steroid derivatives; Steroids and steroid derivatives	Steroidal alkaloids; Steroidal glycosides
414.357	Heptadecanoyl carnitine	C24H47NO4	Fatty Acyls	Fatty acid esters
414.727
414.784
414.815
414.832
414.886
414.896
414.981	Perfluorooctanoic acid	C8HF15O2	Alkyl halides	Alkyl fluorides
415.077
415.153	N-desalkyl delavirdine	C19H22N6O3S	Diazinanes	Piperazines
415.188
415.21	Eplerenone; Armillaripin; 4-O-Methylmelleolide; Armillarin; Clausarinol	C24H30O6; C24H30O6; C24H30O6; C24H30O6; C24H30O6	Steroids and steroid derivatives; Prenol lipids; Prenol lipids; Prenol lipids; Coumarins and derivatives	Steroid lactones; Sesquiterpenoids; Sesquiterpenoids; Sesquiterpenoids; Pyranocoumarins
415.219
415.303
415.357	(22Alpha)-hydroxy-campest-4-en-3-one; 4alpha-Formyl-5alpha-cholesta-8-en-3beta-ol; 4Alpha-hydroxymethyl-5alpha-cholesta-8,24-dien-3beta-ol; Ergostane-3,6-dione; Stenocereol; 1-Phenyl-1,3-docosanedione; (3beta,5alpha,7alpha)-14-Methylcholesta-9(11),24-diene-3,7-diol; 4־±-hydroxymethyl-5־±-cholesta-8,24-dien-3־²-ol	C28H46O2; C28H46O2; C28H46O2; C28H46O2; C28H46O2; C28H46O2; C28H46O2; C28H46O2	Steroids and steroid derivatives; Steroids and steroid derivatives; Steroids and steroid derivatives; Steroids and steroid derivatives; Steroids and steroid derivatives; Organooxygen compounds; Steroids and steroid derivatives; Steroids and steroid derivatives	Bile acids, alcohols and derivatives; Cholestane steroids; Cholestane steroids; Ergostane steroids; Cholestane steroids; Carbonyl compounds; Cholestane steroids; Cholestane steroids
416.192
416.214
416.287
416.301
416.316
416.338	3-Hydroxyhexadecanoylcarnitine; 3-hydroxyhexadecanoyl carnitine	C23H45NO5; C23H45NO5	Hydroxy acids and derivatives; Fatty Acyls	Beta hydroxy acids and derivatives; Fatty acid esters
416.361
416.373
416.41
416.724
416.754
416.812
416.829
416.877
416.913
416.939
416.989
417.062
417.178
417.225
417.24	CPA(18:2(9Z,12Z)/0:0); Ramipril	C21H37O6P; C23H32N2O5	Fatty Acyls; Carboxylic acids and derivatives	Lineolic acids and derivatives; Amino acids, peptides, and analogues
417.259	Alfentanil	C21H32N6O3	Benzene and substituted derivatives	Anilides
417.3
417.321
417.377
417.767
417.803
418.065
418.229
418.244
418.305
418.325
418.353
418.722
418.747
418.774
418.809
418.858
418.875
418.906
418.986
419.175
419.24
419.255	CPA(18:1(11Z)/0:0); CPA(18:1(9Z)/0:0)	C21H39O6P; C21H39O6P	Glycerophospholipids; Glycerophospholipids	Glycerophosphates; Glycerophosphates
419.279	Simvastatin; Cavipetin D	C25H38O5; C25H38O5	Lactones; Prenol lipids	Delta valerolactones; Diterpenoids
419.301	Palmitoyl glucuronide	C22H42O7	Fatty Acyls	Fatty acyl glycosides
419.352	7-a,25-Dihydroxycholesterol; 7-a,27-Dihydroxycholesterol; 20a,22b-Dihydroxycholesterol; 17a,20a-Dihydroxycholesterol; 7a,12a-Dihydroxy-5a-cholestan-3-one; 7a,12a-Dihydroxy-5b-cholestan-3-one; 3a,7a-Dihydroxy-5b-cholestan-26-al; (24R)-Cholest-5-ene-3-beta,7-alpha,24-triol ; (24S)-7alpha,24-Dihydroxycholesterol; 7alpha,24-dihydroxy-5beta-cholestan-3-one; 7alpha,26-dihydroxy-5beta-cholestan-3-one; (…	C27H46O3; C27H46O3; C27H46O3; C27H46O3; C27H46O3; C27H46O3; C27H46O3; C27H46O3; C27H46O3; C27H46O3; C27H46O3; C27H46O3; C27H46O3; C27H46O3	Steroids and steroid derivatives; Steroids and steroid derivatives; Steroids and steroid derivatives; Steroids and steroid derivatives; Steroids and steroid derivatives; Steroids and steroid derivatives; Steroids and steroid derivatives; Steroids and steroid derivatives; Steroids and steroid derivatives; Steroids and steroid derivatives; Steroids and steroid derivatives; Steroids and steroid deri…	Cholestane steroids; Bile acids, alcohols and derivatives; Bile acids, alcohols and derivatives; Cholestane steroids; Cholestane steroids; Cholestane steroids; Bile acids, alcohols and derivatives; Bile acids, alcohols and derivatives; Bile acids, alcohols and derivatives; Bile acids, alcohols and derivatives; Bile acids, alcohols and derivatives; Bile acids, alcohols and derivatives; Cholestane …
419.387
419.784
419.909
420.223
420.244
420.274
420.308
420.743
420.791
420.846
420.867
420.902
421.004
421.318
422.292
422.321
422.384
422.778
422.903
422.949
423.324
424.308
424.327
424.343	Linoelaidyl carnitine; Linoleyl carnitine	C25H45NO4; C25H45NO4	Fatty Acyls; Fatty Acyls	Fatty acid esters; Fatty acid esters
424.767
424.865
425.346
426.322
426.358	Oleoylcarnitine; Vaccenyl carnitine; Elaidic carnitine; 2-Hydroxyhexadecanoylcarnitine; 11Z-Octadecenylcarnitine; Octadecenoylcarnitine	C25H47NO4; C25H47NO4; C25H47NO4; C25H47NO4; C25H47NO4; C25H47NO4	Fatty Acyls; Fatty Acyls; Fatty Acyls; Hydroxy acids and derivatives; Hydroxy acids and derivatives; Fatty Acyls	Fatty acid esters; Fatty acid esters; Fatty acid esters; Beta hydroxy acids and derivatives; Beta hydroxy acids and derivatives; Fatty acid esters
426.765
426.919
427.36
428.301
428.375	Stearoylcarnitine	C25H49NO4	Fatty Acyls	Fatty acid esters
428.86
429.319	Sorbitan oleate; Glyceryl lactooleate	C24H44O6; C24H44O6	Fatty Acyls; Fatty Acyls	Fatty acid esters; Fatty acid esters
429.373	Cholesteryl acetate; 4alpha-Formyl-4beta-methyl-5alpha-cholesta-8-en-3beta-ol; 4alpha-Hydroxymethyl-4beta-methyl-5alpha-cholesta-8,24-dien-3beta-ol; 3-Hydroxystigmast-5-en-7-one; Mangiferdesmethylursanone; (6beta,24R)-6-Hydroxystigmast-4-en-3-one; Stigmastane-3,6-dione; (3alpha,5alpha,7alpha)-14-Methylergosta-9(11),24(28)-dien-3,7-diol; 3-beta-Hydroxy-4-beta-methyl-5-alpha-cholest-7-ene-4-alpha-c…	C29H48O2; C29H48O2; C29H48O2; C29H48O2; C29H48O2; C29H48O2; C29H48O2; C29H48O2; C29H48O2; C29H48O2; C29H48O2	Steroids and steroid derivatives; Prenol lipids; Prenol lipids; Steroids and steroid derivatives; Organooxygen compounds; Steroids and steroid derivatives; Steroids and steroid derivatives; Steroids and steroid derivatives; Steroids and steroid derivatives; Prenol lipids; Prenol lipids	Steroid esters; Triterpenoids; Triterpenoids; Stigmastanes and derivatives; Alcohols and polyols; Stigmastanes and derivatives; Stigmastanes and derivatives; Ergostane steroids; Cholestane steroids; Triterpenoids; Triterpenoids
429.766
430.317	Hexadecanedioic acid mono-L-carnitine ester	C23H43NO6	Fatty Acyls	Fatty acid esters
430.377
430.858
431.206	Mammea E/BB; Mammea E/BA; Armillarilin; Melleolide H	C24H30O7; C24H30O7; C24H30O7; C24H30O7	Coumarins and derivatives; Coumarins and derivatives; Prenol lipids;	Hydroxycoumarins; Hydroxycoumarins; Sesquiterpenoids;
431.353	4alpha-Carboxy-5alpha-cholesta-8-en-3beta-ol; Schleicherastatin 6; (2beta,3alpha,9alpha,24R)-Ergosta-7,22-diene-2,3,9-triol; (3beta,5beta,8beta,22E,24xi)-Ergosta-6,22-diene-3,5,8-triol; 4־±-carboxy-5־±-cholesta-8-en-3־²-ol	C28H46O3; C28H46O3; C28H46O3; C28H46O3; C28H46O3	Steroids and steroid derivatives; Steroids and steroid derivatives; Steroids and steroid derivatives; Steroids and steroid derivatives; Steroids and steroid derivatives	Cholestane steroids; Bile acids, alcohols and derivatives; Ergostane steroids; Ergostane steroids; Cholestane steroids
431.381
432.252
432.296
432.312
432.356
432.817
432.857
433.235	1-(6Z,9Z,12Z-octadecatrienoyl)-glycero-3-phosphate; 1-(9Z,12Z,15Z-octadecatrienoyl)-glycero-3-phosphate; LysoPA(18:3(6Z,9Z,12Z)/0:0); LysoPA(18:3(9Z,12Z,15Z)/0:0)	C21H37O7P; C21H37O7P; C21H37O7P; C21H37O7P	Glycerophospholipids; Glycerophospholipids; Glycerophospholipids; Glycerophospholipids	Glycerophosphates; Glycerophosphates; Glycerophosphates; Glycerophosphates
433.254
433.368	13'-Hydroxy-gamma-tocopherol; gamma-Tocopheryl quinone; beta-Tocopheryl quinone; 8alpha-Hydroxy-gama-tocopherone	C28H48O3; C28H48O3; C28H48O3; C28H48O3	Prenol lipids; Prenol lipids; Prenol lipids; Prenol lipids	Quinone and hydroquinone lipids; Diterpenoids; Diterpenoids; Diterpenoids
434.17
434.256
434.349
434.818
434.856
434.883
435.252	LysoPA(0:0/18:2(9Z,12Z)); LysoPA(18:2(9Z,12Z)/0:0)	C21H39O7P; C21H39O7P	Glycerophospholipids; Glycerophospholipids	Glycerophosphates; Glycerophosphates
435.334
435.348	3alpha,7alpha-Dihydroxycoprostanic acid; 3a,7a,12a-Trihydroxy-5b-cholestan-26-al; 3alpha,7alpha,24(S)-trihydroxy-5beta-cholestan-27-al	C27H46O4; C27H46O4; C27H46O4	Steroids and steroid derivatives; Steroids and steroid derivatives; Steroids and steroid derivatives	Bile acids, alcohols and derivatives; Bile acids, alcohols and derivatives; Bile acids, alcohols and derivatives
436.27
436.342
436.401
436.816
436.877
437.206
437.236
437.346
437.763
438.207
438.285
438.3	PE(P-16:0e/0:0)	C21H44NO6P	Glycerophospholipids	Glycerophosphoethanolamines
438.348
438.834
438.858
438.972
439.043
439.304
439.837
440.047
440.337
440.41	Pentacosanoylglycine	C27H53NO3	Carboxylic acids and derivatives	Amino acids, peptides, and analogues
440.829
440.857
440.968
441.768
442.317
443.32
443.335	2,3-Diacetoxypropyl stearate	C25H46O6	Glycerolipids	Triradylcglycerols
443.352	4a-Carboxy-4b-methyl-5a-cholesta-8,24-dien-3b-ol; 4a-Methylzymosterol-4-carboxylic acid; (3beta,22E,24R)-5,8-Epidioxy-23-methylergosta-6,22-dien-3-ol; Camellenodiol; 4-Methylzymosterol intermediate 1; 4־±-carboxy-4־²-methyl-5־±-cholesta-8,24-dien-3־²-ol	C29H46O3; C29H46O3; C29H46O3; C29H46O3; C29H46O3; C29H46O3	Prenol lipids; Prenol lipids; Steroids and steroid derivatives; Prenol lipids; Prenol lipids; Prenol lipids	Triterpenoids; Triterpenoids; Ergostane steroids; Triterpenoids; Triterpenoids; Triterpenoids
444.324
444.405
444.771
444.886
444.93
445.369	3-beta-Hydroxy-4-beta-methyl-5-alpha-cholest-7-ene-4-alpha-carboxylate; 4alpha-Carboxy-4beta-methyl-5alpha-cholesta-8-en-3beta-ol; (3beta,5alpha,6beta,22E,24R)-23-Methylergosta-7,22-diene-3,5,6-triol; Schleicherastatin 5; 4־±-carboxy-4־²-methyl-5־±-cholesta-8-en-3־²-ol	C29H48O3; C29H48O3; C29H48O3; C29H48O3; C29H48O3	Steroids and steroid derivatives; Prenol lipids; Steroids and steroid derivatives; Steroids and steroid derivatives; Prenol lipids	Cholestane steroids; Triterpenoids; Ergostane steroids; Stigmastanes and derivatives; Triterpenoids
446.349
446.372
446.77
446.847
446.884
447.334
447.384	13'-Hydroxy-alpha-tocopherol; Stigmastentriol; alpha-Tocopherolquinone; Schleicherastatin 3	C29H50O3; C29H50O3; C29H50O3; C29H50O3	Prenol lipids; Steroids and steroid derivatives; Prenol lipids; Steroids and steroid derivatives	Quinone and hydroquinone lipids; Stigmastanes and derivatives; Diterpenoids; Bile acids, alcohols and derivatives
448.291
448.306
448.388
448.787
448.928
449.349
450.353
450.783
450.81
451.01
451.165
451.328
451.356	Vitamin K1; Reduced Vitamin K (phylloquinone); Phytonadione	C31H46O2; C31H46O2; C31H46O2	Prenol lipids; Prenol lipids; Prenol lipids	Quinone and hydroquinone lipids; Quinone and hydroquinone lipids; Quinone and hydroquinone lipids
452.278	LysoPE(0:0/16:1(9Z)); LysoPE(16:1(9Z)/0:0); Cytochalasin Opho	C21H42NO7P; C21H42NO7P; C28H37NO4	Glycerophospholipids; Glycerophospholipids; Cytochalasans	Glycerophosphoethanolamines; Glycerophosphoethanolamines;
452.359
452.376
452.781
453.335	Tyromycic acid; 3-Oxo-12,18-ursadien-28-oic acid	C30H44O3; C30H44O3	Prenol lipids; Prenol lipids	Triterpenoids; Triterpenoids
454.28
454.293	LysoPE(0:0/16:0); LysoPE(16:0/0:0); Sambutoxin	C21H44NO7P; C21H44NO7P; C28H39NO4	Glycerophospholipids; Glycerophospholipids; Prenol lipids	Glycerophosphoethanolamines; Glycerophosphoethanolamines; Terpene glycosides
454.337
454.39
454.807
454.883
455.216
455.276
455.296
455.313
456.281
456.298
456.334
456.801
456.835
456.881
457.234	1-(5Z,8Z,11Z,14Z,17Z-eicosapentaenoyl)-glycero-3-phosphate; LysoPA(20:5(5Z,8Z,11Z,14Z,17Z)/0:0)	C23H37O7P; C23H37O7P	Glycerophospholipids; Glycerophospholipids	Glycerophosphates; Glycerophosphates
457.352
458.237
458.312
458.349
458.741
458.797
458.833
458.88
458.899
459.25	1-Lyso-2-arachidonoyl-phosphatidate; 1-(5Z,8Z,11Z,14Z-eicosatetraenoyl)-sn-glycero-3-phosphate; LysoPA(20:4(8Z,11Z,14Z,17Z)/0:0)	C23H39O7P; C23H39O7P; C23H39O7P	Glycerophospholipids; Glycerophospholipids; Glycerophospholipids	Glycerophosphates; Glycerophosphates; Glycerophosphates
459.31	Pubesenolide	C28H42O5	Steroids and steroid derivatives	Steroid lactones
459.384	(20S,24E)-20,26-Dihydroxy-24-dammaren-3-one; 22alpha-Hydroxyerythrodiol; Longispinogenin; Soyasapogenol B; (3xi,16xi,21xi)-12-Ursene-3,16,21-triol; Heliantriol B2; Lucidumol B; (3beta,24xi)-Cycloart-25-ene-3,24,27-triol; Heliantriol A1; Coriandrinonediol; Heterobetulin; Heliantriol B1; Heliantriol C; Heliantriol F; Soyasapogenol F; (3b,24x)-Cycloartane-3-oxo-24,25-diol; (2alpha,3beta)-20(29)-Lupe…	C30H50O3; C30H50O3; C30H50O3; C30H50O3; C30H50O3; C30H50O3; C30H50O3; C30H50O3; C30H50O3; C30H50O3; C30H50O3; C30H50O3; C30H50O3; C30H50O3; C30H50O3; C30H50O3; C30H50O3; C30H50O3	Prenol lipids; Prenol lipids; Prenol lipids; Prenol lipids; Prenol lipids; Prenol lipids; Prenol lipids; Steroids and steroid derivatives; Prenol lipids; ; ; ; Prenol lipids; ; Prenol lipids; Steroids and steroid derivatives; Prenol lipids; Prenol lipids	Triterpenoids; Triterpenoids; Triterpenoids; Triterpenoids; Triterpenoids; Triterpenoids; Triterpenoids; Cycloartanols and derivatives; Triterpenoids; ; ; ; Triterpenoids; ; Triterpenoids; Cycloartanols and derivatives; Triterpenoids; Triterpenoids
460.253
460.27
460.283
460.312
460.366
460.843
460.895
461.203
461.274
461.287
461.363	13'-Carboxy-alpha-tocopherol; (3beta,5alpha,6beta,9alpha,22E,24R)-23-Methylergosta-7,22-diene-3,5,6,9-tetrol	C29H48O4; C29H48O4	Prenol lipids; Steroids and steroid derivatives	Quinone and hydroquinone lipids; Ergostane steroids
461.4	(3beta,11alpha,13beta)-3,11,13-Oleananetriol; Betulafolienetriol; Schleicherastatin 2; (3beta,24xi)-Cycloartane-3,24,25-triol; Panaxadiol	C30H52O3; C30H52O3; C30H52O3; C30H52O3; C30H52O3	Prenol lipids; Prenol lipids; Steroids and steroid derivatives; Steroids and steroid derivatives; Prenol lipids	Triterpenoids; Triterpenoids; Stigmastanes and derivatives; Cycloartanols and derivatives; Triterpenoids
462.38
462.406
462.735
462.821
462.84
463.342	Dolichosterone; Polyporusterone F	C28H46O5; C28H46O5	Steroids and steroid derivatives; Steroids and steroid derivatives	Bile acids, alcohols and derivatives; Bile acids, alcohols and derivatives
463.364
463.382
464.194
464.316
464.374
464.412
464.764
464.883
464.993
465.194	Eremopetasitenin B2; Eremosulphoxinolide A	C24H32O7S; C24H32O7S	Naphthofurans; Prenol lipids	; Terpene lactones
465.238
465.318
465.345
465.378
466.33
466.413
466.755
466.912
467.333
467.35	Vitamin K1 2,3-epoxide	C31H46O3	Prenol lipids	Quinone and hydroquinone lipids
467.373
468.31	LysoPC(14:0/0:0); Buprenorphine; 1-Heptadecanoylglycerophosphoethanolamine; N-Arachidonoyl tyrosine	C22H46NO7P; C29H41NO4; C22H46NO7P; C29H41NO4	Glycerophospholipids; Phenanthrenes and derivatives; Glycerophospholipids; Carboxylic acids and derivatives	Glycerophosphocholines; ; Glycerophosphoethanolamines; Amino acids, peptides, and analogues
468.406
468.443
468.751
468.85
469.313
469.33	Ganoderic acid DM; Glabrolide; Isomasticadienonalic acid; Isoglabrolide; Uralenolide; Colupone; 16beta-16-Hydroxy-3-oxo-1,12-oleanadien-28-oic acid	C30H44O4; C30H44O4; C30H44O4; C30H44O4; C30H44O4; C30H44O4; C30H44O4	Prenol lipids; Prenol lipids; Prenol lipids; Prenol lipids; ; Carbonyl compounds; Prenol lipids	Triterpenoids; Triterpenoids; Triterpenoids; Triterpenoids; ; Ketones; Triterpenoids
469.366	Methyl 3-oxo-12-oleanen-28-oate; Ambonic acid	C31H48O3; C31H48O3	Prenol lipids; Steroids and steroid derivatives	Triterpenoids; Cycloartanols and derivatives
470.318
470.369
470.745
470.794
470.849
470.909
471.199	Limonin; Zapoterin	C26H30O8; C26H30O8	Prenol lipids; Prenol lipids	Triterpenoids; Triterpenoids
471.344
472.306
472.777
472.793
472.989
473.145
473.252	Lucidenic acid K	C27H36O7	Prenol lipids	Triterpenoids
473.31
473.346
473.362	Maslinic acid; Lucidumol A; Queretaroic acid; Priverogenin A; (3beta,23xi)-3,23-Dihydroxycycloart-24-en-26-oic acid; Pomolic acid; 20beta-Hydroxyursolic acid; Azukisapogenol; delta-Maslinic acid; Sebiferenic acid; Momordicin I; Ganoderic acid U; Ganodermanontriol; Epoxyganoderiol A; (3b,22S,24E)-3,22-Dihydroxycycloart-24-en-26-oic acid; 27-Hydroxyisomangiferolic acid; Albigenic acid; Rubitic acid…	C30H48O4; C30H48O4; C30H48O4; C30H48O4; C30H48O4; C30H48O4; C30H48O4; C30H48O4; C30H48O4; C30H48O4; C30H48O4; C30H48O4; C30H48O4; C30H48O4; C30H48O4; C30H48O4; C30H48O4; C30H48O4; C30H48O4; C30H48O4	Prenol lipids; Prenol lipids; Prenol lipids; Prenol lipids; Steroids and steroid derivatives; Prenol lipids; Prenol lipids; Prenol lipids; Prenol lipids; Prenol lipids; Steroids and steroid derivatives; Prenol lipids; Prenol lipids; Prenol lipids; Steroids and steroid derivatives; Steroids and steroid derivatives; Prenol lipids; Prenol lipids; Prenol lipids; Prenol lipids	Triterpenoids; Triterpenoids; Triterpenoids; Triterpenoids; Cycloartanols and derivatives; Triterpenoids; Triterpenoids; Triterpenoids; Triterpenoids; Sesterterpenoids; Cucurbitacins; Triterpenoids; Triterpenoids; Triterpenoids; Cycloartanols and derivatives; Cycloartanols and derivatives; Triterpenoids; Triterpenoids; Triterpenoids; Triterpenoids
474.308
474.721
474.771
474.839
475.379	Soyasapogenol A; Camelliagenin A; Priverogenin B; (3alphaOH,20S,24S)-3,19:20,24-Diepoxydammarane-3,25-diol; Ganoderiol A; 20,24-Epoxy-25,26-dihydroxydammaran-3-one	C30H50O4; C30H50O4; C30H50O4; C30H50O4; C30H50O4; C30H50O4	Prenol lipids; Prenol lipids; Prenol lipids; Prenol lipids; Prenol lipids; Prenol lipids	Triterpenoids; Triterpenoids; Triterpenoids; Terpene glycosides; Triterpenoids; Terpene glycosides
476.277	LysoPE(0:0/18:3(6Z,9Z,12Z)); LysoPE(0:0/18:3(9Z,12Z,15Z)); LysoPE(18:3(6Z,9Z,12Z)/0:0); LysoPE(18:3(9Z,12Z,15Z)/0:0)	C23H42NO7P; C23H42NO7P; C23H42NO7P; C23H42NO7P	Glycerophospholipids; Glycerophospholipids; Glycerophospholipids; Glycerophospholipids	Glycerophosphoethanolamines; Glycerophosphoethanolamines; Glycerophosphoethanolamines; Glycerophosphoethanolamines
476.411
476.819
476.866
477.197	Kanokoside A	C21H32O12	Organooxygen compounds	Carbohydrates and carbohydrate conjugates
477.281
477.381
477.395	Panaxatriol	C30H52O4	Prenol lipids	Terpene glycosides
477.413
478.202	Furcelleran	C31H27NO4	Cinnamic acids and derivatives	Cinnamic acid esters
478.294	LysoPE(0:0/18:2(9Z,12Z)); LysoPE(18:2(9Z,12Z)/0:0)	C23H44NO7P; C23H44NO7P	Glycerophospholipids; Glycerophospholipids	Glycerophosphoethanolamines; Glycerophosphoethanolamines
478.33
478.425
478.861
478.966
479.217
479.297
479.36
480.311
480.346	LysoPC(P-16:0)	C24H50NO6P	Glycerophospholipids	Glycerophosphocholines
480.364
480.404
480.426
480.443
480.702
480.863
480.906
481.234
481.264	Citronellyl beta-sophoroside	C22H40O11	Prenol lipids	Terpene glycosides
481.314	Crustecdysone	C27H44O7	Steroids and steroid derivatives	Bile acids, alcohols and derivatives
481.35	Brassinolide; 24-Epibrassinolide	C28H48O6; C28H48O6	Steroids and steroid derivatives; Steroids and steroid derivatives	Steroid lactones; Steroid lactones
481.366
482.266
482.326	LysoPC(15:0); LysoPE(0:0/18:0); LysoPE(18:0/0:0)	C23H48NO7P; C23H48NO7P; C23H48NO7P	Glycerophospholipids; Glycerophospholipids; Glycerophospholipids	Glycerophosphocholines; Glycerophosphoethanolamines; Glycerophosphoethanolamines
482.362
482.73
482.824
482.86
483.329
483.366
484.334
484.365
484.404
484.727
484.819
484.88
485.344
485.362	26-Methyl nigranoate; 3b,18b-3-Methoxy-11-oxo-12-oleanen-30-oic acid; Methyl 3b,24-dihydroxy-11,13(18)-oleanadien-30-oate	C31H48O4; C31H48O4; C31H48O4	Prenol lipids; Prenol lipids; Prenol lipids	Triterpenoids; Triterpenoids; Triterpenoids
486.299
486.363
486.84
486.866
486.979
487.341	Bassic acid; Glabric acid; 28-Hydroxyglycyrrhetic acid; 24-Hydroxyglycyrrhetic acid; (3beta,15alpha,22S,24E)-3,15,22-Trihydroxylanosta-7,9(11),24-trien-26-oic acid; (2xi,20beta)-2,20-Dihydroxy-3-oxo-12-ursen-28-oic acid; Ceanothic acid; Actinidic acid; Melilotigenin; 18alpha-Hydroxyglycyrrhetic acid; Lucyin A	C30H46O5; C30H46O5; C30H46O5; C30H46O5; C30H46O5; C30H46O5; C30H46O5; C30H46O5; C30H46O5; C30H46O5; C30H46O5	Steroids and steroid derivatives; Prenol lipids; Prenol lipids; Prenol lipids; Prenol lipids; Prenol lipids; Prenol lipids; Prenol lipids; Prenol lipids; Prenol lipids; Prenol lipids	Hydroxysteroids; Triterpenoids; Triterpenoids; Triterpenoids; Triterpenoids; Triterpenoids; Triterpenoids; Triterpenoids; Triterpenoids; Triterpenoids; Triterpenoids
487.36
488.301
488.362
488.395
489.305
489.32
489.357	Pitheduloside I; Arjunolic acid; Camelliagenin B; Madasiatic acid; Esculentic acid (Diplazium); Hovenolactone; Centellasapogenol A; Glyyunnansapogenin B; Euscaphic acid; (3beta,6alpha,19alpha)-3,6,19-Trihydroxy-12-ursen-28-oic acid; Ganoderiol D; Ananasic acid; 16beta-Hydroxystellatogenin; 21beta-Hydroxyhederagenin	C30H48O5; C30H48O5; C30H48O5; C30H48O5; C30H48O5; C30H48O5; C30H48O5; C30H48O5; C30H48O5; C30H48O5; C30H48O5; C30H48O5; C30H48O5; C30H48O5	Prenol lipids; Prenol lipids; Prenol lipids; Prenol lipids; Prenol lipids; Phenanthrenes and derivatives; Prenol lipids; Prenol lipids; Prenol lipids; Prenol lipids; Prenol lipids; Steroids and steroid derivatives; Prenol lipids; Prenol lipids	Triterpenoids; Triterpenoids; Triterpenoids; Triterpenoids; Triterpenoids; ; Triterpenoids; Triterpenoids; Triterpenoids; Triterpenoids; Triterpenoids; Cycloartanols and derivatives; Triterpenoids; Triterpenoids
489.399
490.21
490.293
490.323
490.376
490.414
490.428
490.818
490.861
491.295
491.325
491.376
491.417
492.409
492.444
492.816
493.41
493.447
494.329
494.365
494.424
494.45
494.669
494.775
494.973
495.169
495.333
495.386
496.342	LysoPC(16:0); LysoPC(0:0/16:0)	C24H50NO7P; C24H50NO7P	Glycerophospholipids; Glycerophospholipids	Glycerophosphocholines; Glycerophosphocholines
496.793
496.816
497.342
498.257
498.345
498.788
498.816
499.348
499.375
500.276	LysoPE(0:0/20:5(5Z,8Z,11Z,14Z,17Z)); LysoPE(20:5(5Z,8Z,11Z,14Z,17Z)/0:0)	C25H42NO7P; C25H42NO7P	Glycerophospholipids; Glycerophospholipids	Glycerophosphoethanolamines; Glycerophosphoethanolamines
500.352
500.861
501.278
501.333
501.375
501.395
502.292	LysoPE(0:0/20:4(5Z,8Z,11Z,14Z)); LysoPE(0:0/20:4(8Z,11Z,14Z,17Z)); LysoPE(20:4(5Z,8Z,11Z,14Z)/0:0); LysoPE(20:4(8Z,11Z,14Z,17Z)/0:0)	C25H44NO7P; C25H44NO7P; C25H44NO7P; C25H44NO7P	Glycerophospholipids; Glycerophospholipids; Glycerophospholipids; Glycerophospholipids	Glycerophosphoethanolamines; Glycerophosphoethanolamines; Glycerophosphoethanolamines; Glycerophosphoethanolamines
502.326
502.427
502.729
502.844
502.858
502.889
503.212
503.296
503.329
503.412
504.207
504.307	LysoPE(0:0/20:3(11Z,14Z,17Z)); LysoPE(0:0/20:3(5Z,8Z,11Z)); LysoPE(0:0/20:3(8Z,11Z,14Z)); LysoPE(20:3(11Z,14Z,17Z)/0:0); LysoPE(20:3(5Z,8Z,11Z)/0:0); LysoPE(20:3(8Z,11Z,14Z)/0:0)	C25H46NO7P; C25H46NO7P; C25H46NO7P; C25H46NO7P; C25H46NO7P; C25H46NO7P	Glycerophospholipids; Glycerophospholipids; Glycerophospholipids; Glycerophospholipids; Glycerophospholipids; Glycerophospholipids	Glycerophosphoethanolamines; Glycerophosphoethanolamines; Glycerophosphoethanolamines; Glycerophosphoethanolamines; Glycerophosphoethanolamines; Glycerophosphoethanolamines
504.344
504.442
504.807
504.885
505.23
505.312
505.348
505.445
506.265
506.362	LysoPC(P-18:1(9Z))	C26H52NO6P	Glycerophospholipids	Glycerophosphocholines
506.448
506.745
506.805
506.886
506.905
506.931
507.366	Theasapogenol A	C30H50O6	Prenol lipids	Triterpenoids
507.382
508.19
508.342	LysoPE(0:0/20:1(11Z)); LysoPE(20:1(11Z)/0:0); Gymnodimine	C25H50NO7P; C25H50NO7P; C32H45NO4	Glycerophospholipids; Glycerophospholipids;	Glycerophosphoethanolamines; Glycerophosphoethanolamines;
508.378	LysoPC(P-18:0)	C26H54NO6P	Glycerophospholipids	Glycerophosphocholines
508.4
508.437
508.744
508.77
508.847
509.345
509.381	Fasciculol C	C30H52O6	Prenol lipids	Triterpenoids
509.441
510.357	LysoPE(0:0/20:0); LysoPE(20:0/0:0); LysoPC(17:0)	C25H52NO7P; C25H52NO7P; C25H52NO7P	Glycerophospholipids; Glycerophospholipids; Glycerophospholipids	Glycerophosphoethanolamines; Glycerophosphoethanolamines; Glycerophosphocholines
510.394	LysoPC(O-18:0); 1-octadecylglycero-3-phosphocholine	C26H56NO6P; C26H56NO6P	Glycerophospholipids; Glycerophospholipids	Glycerophosphocholines; Glycerophosphocholines
510.417
510.439
511.361
511.395
511.418
512.272
512.338
512.361
512.436
512.47
512.768
512.794
513.342
514.447
514.759
515.375	16-Acetylpriverogenin A; Oleanderolide 3-acetate; Tsugaric acid C	C32H50O5; C32H50O5; C32H50O5	Prenol lipids; Prenol lipids; Prenol lipids	Triterpenoids; Triterpenoids; Triterpenoids
515.455
516.309	LysoPC(18:4(6Z,9Z,12Z,15Z))	C26H46NO7P	Glycerophospholipids	Glycerophosphocholines
516.757
516.835
516.859
517.313
517.372
517.392
518.324	LysoPC(18:3(6Z,9Z,12Z)); LysoPC(18:3(9Z,12Z,15Z))	C26H48NO7P; C26H48NO7P	Glycerophospholipids; Glycerophospholipids	Glycerophosphocholines; Glycerophosphocholines
518.756
518.802
518.855
518.881
519.327
520.341	LysoPC(18:2(9Z,12Z)); 2-linoleoyl-sn-glycero-3-phosphocholine	C26H50NO7P; C26H50NO7P	Glycerophospholipids; Glycerophospholipids	Glycerophosphocholines; Glycerophosphocholines
520.509
520.781
520.8
521.345
521.422
522.356	LysoPC(18:1(9Z)); LysoPC(18:1(11Z)); 2-oleoyl-sn-glycero-3-phosphocholine	C26H52NO7P; C26H52NO7P; C26H52NO7P	Glycerophospholipids; Glycerophospholipids; Glycerophospholipids	Glycerophosphocholines; Glycerophosphocholines; Glycerophosphocholines
522.842
523.36
524.371	LysoPC(18:0); LysoPC(0:0/18:0); 2-acetyl-1-alkyl-sn-glycero-3-phosphocholine	C26H54NO7P; C26H54NO7P; C26H54NO7P	Glycerophospholipids; Glycerophospholipids; Glycerophospholipids	Glycerophosphocholines; Glycerophosphocholines; Glycerophosphocholines
524.714
524.84
524.872
525.375
526.266
526.29	LysoPE(0:0/22:6(4Z,7Z,10Z,13Z,16Z,19Z)); LysoPE(22:6(4Z,7Z,10Z,13Z,16Z,19Z)/0:0)	C27H44NO7P; C27H44NO7P	Glycerophospholipids; Glycerophospholipids	Glycerophosphoethanolamines; Glycerophosphoethanolamines
526.326
526.377
526.708
526.885
527.381
528.346
528.382
528.427
528.463
528.705
528.867
528.913
529.35	Ganoderic acid V; (22S)-Acetoxy-3alpha,15alpha-dihydroxylanosta-7,9(11),24-trien-26-oic acid; (24E)-3alpha-Acetoxy-15alpha,22S-dihydroxylanosta-7,9(11),24-trien-26-oic acid	C32H48O6; C32H48O6; C32H48O6	Prenol lipids; Prenol lipids; Prenol lipids	Triterpenoids; Triterpenoids; Triterpenoids
530.324	LysoPE(0:0/22:4(7Z,10Z,13Z,16Z)); LysoPE(22:4(7Z,10Z,13Z,16Z)/0:0)	C27H48NO7P; C27H48NO7P	Glycerophospholipids; Glycerophospholipids	Glycerophosphoethanolamines; Glycerophosphoethanolamines
530.359
530.459
530.752
530.831
531.218
531.366
531.389
531.439
531.461
532.28
532.338
532.73
532.798
532.909
533.341
533.384
533.419
533.781
534.297
534.39
534.79
534.823
534.941
535.3
535.399
536.294
536.337
536.375
536.409
536.433
536.469
536.824
537.296
537.341
537.415
537.438
538.289
538.387	LysoPE(0:0/22:0); LysoPE(22:0/0:0)	C27H56NO7P; C27H56NO7P	Glycerophospholipids; Glycerophospholipids	Glycerophosphoethanolamines; Glycerophosphoethanolamines
538.421
538.445
538.482
538.52	N-Palmitoylsphingosine; Ceramide (d18:1/16:0)	C34H67NO3; C34H67NO3	Sphingolipids; Sphingolipids	Ceramides; Ceramides
538.818
538.868
539.392
539.408
539.428
539.452
540.305
540.466
540.786
540.846
540.862
541.309
541.385
541.467
541.503
542.323	LysoPC(20:5(5Z,8Z,11Z,14Z,17Z))	C28H48NO7P	Glycerophospholipids	Glycerophosphocholines
542.48
542.782
542.859
542.907
543.327
543.403	3beta-Acetoxy-11alpha-methoxy-12-ursen-28-oic acid	C34H54O5	Prenol lipids	Triterpenoids
544.34	LysoPC(20:4(5Z,8Z,11Z,14Z)); LysoPC(20:4(8Z,11Z,14Z,17Z))	C28H50NO7P; C28H50NO7P	;	;
544.798
544.825
544.904
544.938
545.343
545.422
546.354	LysoPC(20:3(5Z,8Z,11Z)); LysoPC(20:3(8Z,11Z,14Z))	C28H52NO7P; C28H52NO7P	Glycerophospholipids; Glycerophospholipids	Glycerophosphocholines; Glycerophosphocholines
546.825
547.218
547.358
548.223
548.272
548.312
548.358
548.466
548.867
548.979
549.378
549.469
549.491
550.387	LysoPC(20:1(11Z)); PC(18:1(9Z)e/2:0)	C28H56NO7P; C28H56NO7P	Glycerophospholipids; Glycerophospholipids	Glycerophosphocholines; Glycerophosphocholines
550.482
550.851
550.896
551.391
551.466
552.403	LysoPC(20:0/0:0); Aliskiren	C28H58NO7P; C30H53N3O6	Glycerophospholipids; Carboxylic acids and derivatives	Glycerophosphocholines; Amino acids, peptides, and analogues
552.426
552.498
552.93
553.41
553.425
554.32
554.439
554.461
554.749
554.775
554.892
555.441
556.276	Enkephalin L	C28H37N5O7	Carboxylic acids and derivatives	Amino acids, peptides, and analogues
556.458
556.496
556.747
556.77
557.283
557.381	3beta,15alpha-Diacetoxylanosta-8,24-dien-26-oic acid	C34H52O6	Prenol lipids	Triterpenoids
557.459
557.496
558.295
558.317
558.457
558.487
558.509
558.882
559.298
559.321
559.397
559.473
560.311
560.334
560.365
560.403
560.475
561.314
561.337
561.413
561.449	DG(14:0/18:4(6Z,9Z,12Z,15Z)/0:0); DG(14:1(9Z)/18:3(6Z,9Z,12Z)/0:0); DG(14:1(9Z)/18:3(9Z,12Z,15Z)/0:0); DG(18:3(6Z,9Z,12Z)/14:1(9Z)/0:0); DG(18:3(9Z,12Z,15Z)/14:1(9Z)/0:0); DG(18:4(6Z,9Z,12Z,15Z)/14:0/0:0); Corepoxylone; DG(14:0/0:0/18:4n3); DG(14:1n5/0:0/18:3n6); DG(14:1n5/0:0/18:3n3)	C35H60O5; C35H60O5; C35H60O5; C35H60O5; C35H60O5; C35H60O5; C35H60O5; C35H60O5; C35H60O5; C35H60O5	Fatty Acyls; Fatty Acyls; Fatty Acyls; Fatty Acyls; Fatty Acyls; Fatty Acyls; Fatty Acyls; Fatty Acyls; Fatty Acyls; Fatty Acyls	Lineolic acids and derivatives; Lineolic acids and derivatives; Lineolic acids and derivatives; Lineolic acids and derivatives; Lineolic acids and derivatives; Lineolic acids and derivatives; Fatty alcohols; Lineolic acids and derivatives; Lineolic acids and derivatives; Lineolic acids and derivatives
561.487
562.327
562.424	CerP(d18:1/12:0)	C30H60NO6P	Sphingolipids	Phosphosphingolipids
562.446
562.484
562.765
563.331
563.427
563.463
560.37
560.406
560.719
560.799
560.849
561.22
561.317
561.34	Cucurbitacin C	C32H48O8	Steroids and steroid derivatives	Cucurbitacins
561.375
561.399
561.416
561.725
562.45
562.797
562.846
563.189	Artonin R; 8-[1-(2,4-dihydroxyphenyl)-2-hydroxy-3-(3-hydroxyphenyl)propyl]-2-(4-hydroxy-3-methoxyphenyl)-3,4-dihydro-2H-1-benzopyran-3,5,7-triol; 8-[1-(2,4-dihydroxyphenyl)-2-hydroxy-3-(4-hydroxy-3-methoxyphenyl)propyl]-2-(3-hydroxyphenyl)-3,4-dihydro-2H-1-benzopyran-3,5,7-triol	C31H30O10; C31H30O10; C31H30O10	Benzopyrans; Flavonoids; Diarylheptanoids	1-benzopyrans; Flavans; Linear diarylheptanoids
563.409	3-Hexaprenyl-4,5-Dihydroxybenzoic acid; Campesteryl caffeate; Cholesteryl ferulate	C37H54O4; C37H54O4; C37H54O4	Prenol lipids; Steroids and steroid derivatives; Steroids and steroid derivatives	Polyprenylphenols; Steroid esters; Steroid esters
563.43
563.448	2-Hexaprenyl-3-methyl-6-methoxy-1,4-benzoquinol	C38H58O3	Prenol lipids	Polyprenylphenols
563.469	DG(14:0/18:3(6Z,9Z,12Z)/0:0); DG(14:0/18:3(9Z,12Z,15Z)/0:0); DG(14:1(9Z)/18:2(9Z,12Z)/0:0); DG(18:2(9Z,12Z)/14:1(9Z)/0:0); DG(18:3(6Z,9Z,12Z)/14:0/0:0); DG(18:3(9Z,12Z,15Z)/14:0/0:0); Robustocin; DG(14:0/0:0/18:3n6); DG(14:0/0:0/18:3n3)	C35H62O5; C35H62O5; C35H62O5; C35H62O5; C35H62O5; C35H62O5; C35H62O5; C35H62O5; C35H62O5	Fatty Acyls; Fatty Acyls; Fatty Acyls; Fatty Acyls; Fatty Acyls; Fatty Acyls; Fatty Acyls; Fatty Acyls; Fatty Acyls	Lineolic acids and derivatives; Lineolic acids and derivatives; Lineolic acids and derivatives; Lineolic acids and derivatives; Lineolic acids and derivatives; Lineolic acids and derivatives; Fatty alcohols; Lineolic acids and derivatives; Lineolic acids and derivatives
563.488
563.507
564.306	Fosinopril	C30H46NO7P	Carboxylic acids and derivatives	Amino acids, peptides, and analogues
564.33
564.41
564.44
564.465
564.537	Ceramide (d18:1/9Z-18:1); Cer(d18:1/18:1(11Z))	C36H69NO3; C36H69NO3	Sphingolipids; Sphingolipids	Ceramides; Ceramides
564.704
564.763
564.842
564.865
564.89
565.265
565.31
565.332
565.408
565.445
565.468
565.695
566.323
566.456
566.48
566.516	N-(2R-Hydroxyhexadecanoyl)-2S-amino-9-methyl-4E,8E-octadecadiene-1,3R-diol	C35H67NO4	Sphingolipids	Ceramides
566.552	N-Stearoylsphingosine; Ceramide (d18:1/18:0); Cer(d18:0/18:1(11Z)); Cer(d18:0/18:1(9Z))	C36H71NO3; C36H71NO3; C36H71NO3; C36H71NO3	Sphingolipids; Sphingolipids; Sphingolipids; Sphingolipids	Ceramides; Ceramides; Ceramides; Ceramides
566.702
566.761
566.807
566.886
567.326
567.461
567.483
567.501	DG(14:0/18:1(11Z)/0:0); DG(14:0/18:1(9Z)/0:0); DG(14:1(9Z)/18:0/0:0); DG(16:0/16:1(9Z)/0:0); DG(16:1(9Z)/16:0/0:0); DG(18:0/14:1(9Z)/0:0); DG(18:1(11Z)/14:0/0:0); DG(18:1(9Z)/14:0/0:0); DG(14:0/0:0/18:1n7); DG(14:0/0:0/18:1n9); DG(16:0/0:0/16:1n7); DG(18:0/0:0/14:1n5)	C35H66O5; C35H66O5; C35H66O5; C35H66O5; C35H66O5; C35H66O5; C35H66O5; C35H66O5; C35H66O5; C35H66O5; C35H66O5; C35H66O5	Glycerolipids; Glycerolipids; Glycerolipids; Glycerolipids; Glycerolipids; Glycerolipids; Glycerolipids; Glycerolipids; Glycerolipids; Glycerolipids; Glycerolipids; Glycerolipids	Diradylglycerols; Diradylglycerols; Diradylglycerols; Diradylglycerols; Diradylglycerols; Diradylglycerols; Diradylglycerols; Diradylglycerols; Diradylglycerols; Diradylglycerols; Diradylglycerols; Diradylglycerols
568.338	LysoPC(22:6(4Z,7Z,10Z,13Z,16Z,19Z))	C30H50NO7P	Glycerophospholipids	Glycerophosphocholines
568.495
568.805
[truncated: 1,234 more rows]

## Sheet: Serum, Lip NEG
mz	name_list	formula_list	class_list	sub_class_list
74.9618
76.959
78.9189
79.9573
80.9168
88.0404
89.0244
89.9489
91.9461
92.928
94.925
96.0205
96.922
96.9599
97.0042
102.056	2S-amino-butanoic acid; 4-amino-butanoic acid; 2R-amino-butanoic acid; (R)-b-amino-isobutyric acid; (S)-b-amino-isobutyric acid; 2-amino-isobutyric acid; 3-amino-isobutanoic acid	C4H9NO2; C4H9NO2; C4H9NO2; C4H9NO2; C4H9NO2; C4H9NO2; C4H9NO2	Fatty Acids and Conjugates [FA01]; Fatty Acids and Conjugates [FA01]; Fatty Acids and Conjugates [FA01]; Fatty Acids and Conjugates [FA01]; Fatty Acids and Conjugates [FA01]; Fatty Acids and Conjugates [FA01]; Fatty Acids and Conjugates [FA01]	Amino fatty acids [FA0110]; Amino fatty acids [FA0110]; Amino fatty acids [FA0110]; Amino fatty acids [FA0110]; Amino fatty acids [FA0110]; Amino fatty acids [FA0110]; Amino fatty acids [FA0110]
102.957
107.05
108.053
108.902
109.029	Muconic dialdehyde	C6H6O2	Fatty aldehydes [FA06]
110.899
111.009
112.896
114.993
116.973
117.009
117.056	DL-2-hydroxy valeric acid; 3-hydroxy valeric acid; 4-hydroxy-valeric acid; 5-hydroxy valeric acid; 2-ethyl-hydracrylic acid; 2-hydroxy-2-methyl-butyric acid; 2-hydroxy-3-methyl-butyric acid; 2-methyl-3-hydroxybutyric acid; 3-hydroxy-2-methyl-[R-(R,S)]-butanoic acid; 3-Hydroxy-2-methyl-[S-(R,R)]-butanoic acid; 3-hydroxy-isovaleric acid; 4-hydroxy-isovaleric acid; 2-Hydroxy-3-methylbutyric acid; 3-…	C5H10O3; C5H10O3; C5H10O3; C5H10O3; C5H10O3; C5H10O3; C5H10O3; C5H10O3; C5H10O3; C5H10O3; C5H10O3; C5H10O3; C5H10O3; C5H10O3; C5H10O3; C5H10O3	Fatty Acids and Conjugates [FA01]; Fatty Acids and Conjugates [FA01]; Fatty Acids and Conjugates [FA01]; Fatty Acids and Conjugates [FA01]; Fatty Acids and Conjugates [FA01]; Fatty Acids and Conjugates [FA01]; Fatty Acids and Conjugates [FA01]; Fatty Acids and Conjugates [FA01]; Fatty Acids and Conjugates [FA01]; Fatty Acids and Conjugates [FA01]; Fatty Acids and Conjugates [FA01]; Fatty Acids an…	Hydroxy fatty acids [FA0105]; Hydroxy fatty acids [FA0105]; Hydroxy fatty acids [FA0105]; Hydroxy fatty acids [FA0105]; Hydroxy fatty acids [FA0105]; Hydroxy fatty acids [FA0105]; Hydroxy fatty acids [FA0105]; Hydroxy fatty acids [FA0105]; Hydroxy fatty acids [FA0105]; Hydroxy fatty acids [FA0105]; Hydroxy fatty acids [FA0105]; Hydroxy fatty acids [FA0105]; Hydroxy fatty acids [FA0105]; Hydroxy f…
118.012
119.006
119.035	3S,4-dihydroxy-butyric acid; 2,4-dihydroxy-butanoic acid; 4-deoxy-erythronic acid; a,b-dihydroxy-isobutyric acid; (S)-3,4-Dihydroxybutyric acid	C4H8O4; C4H8O4; C4H8O4; C4H8O4; C4H8O4	Fatty Acids and Conjugates [FA01]; Fatty Acids and Conjugates [FA01]; Fatty Acids and Conjugates [FA01]; Fatty Acids and Conjugates [FA01]; Fatty Acids and Conjugates [FA01]	Hydroxy fatty acids [FA0105]; Hydroxy fatty acids [FA0105]; Hydroxy fatty acids [FA0105]; Hydroxy fatty acids [FA0105]; Hydroxy fatty acids [FA0105]
119.05	Lentialexin	C8H8O	Fatty alcohols [FA05]
119.947
120.009
123.045	trans,trans-hepta-2,4,6-trienoic acid; cis,trans-hepta-2,4,6-trienoic acid	C7H8O2; C7H8O2	Fatty Acids and Conjugates [FA01]; Fatty Acids and Conjugates [FA01]	Unsaturated fatty acids [FA0103]; Unsaturated fatty acids [FA0103]
124.007
124.015
124.991
125.019
128.035
128.973
129.019	Itaconic acid; Citraconic acid; Glutaconic acid; Mesaconic acid; cis-Glutaconic acid; Methyl hydrogen fumarate	C5H6O4; C5H6O4; C5H6O4; C5H6O4; C5H6O4; C5H6O4	Fatty Acids and Conjugates [FA01]; Fatty Acids and Conjugates [FA01]; Fatty Acids and Conjugates [FA01]; Fatty Acids and Conjugates [FA01]; Fatty Acids and Conjugates [FA01]; Fatty esters [FA07]	Dicarboxylic acids [FA0117]; Dicarboxylic acids [FA0117]; Dicarboxylic acids [FA0117]; Dicarboxylic acids [FA0117]; Dicarboxylic acids [FA0117]; Wax monoesters [FA0701]
129.039
131.083	2,5-Diaminopentanoic acid	C5H12N2O2	Fatty Acids and Conjugates [FA01]	Amino fatty acids [FA0110]
132.03
132.868
132.9
132.921
133.066
134.865
134.895
134.918
135.03
135.895
136.863
136.877
136.892
136.915
137.024
137.892
138.056
138.86
138.875
141.067
142.07
143.035	2-methylideneglutaric acid; 3E-methylglutaconic acid; (E)-hex-2-enedioic acid; 2E-methyl-glutaconic acid; 3-hexenedioic acid; Ethyl hydrogen fumarate	C6H8O4; C6H8O4; C6H8O4; C6H8O4; C6H8O4; C6H8O4	Fatty Acids and Conjugates [FA01]; Fatty Acids and Conjugates [FA01]; Fatty Acids and Conjugates [FA01]; Fatty Acids and Conjugates [FA01]; Fatty Acids and Conjugates [FA01]; Fatty esters [FA07]	Branched fatty acids [FA0102]; Dicarboxylic acids [FA0117]; Dicarboxylic acids [FA0117]; Dicarboxylic acids [FA0117]; Dicarboxylic acids [FA0117]; Wax monoesters [FA0701]
144.03
144.046
145.062
146.046
146.983
147.03	2-dehydro-3-deoxy-D-arabinonic acid; 2-dehydro-3-deoxy-L-arabinonic acid; 2-hydroxyglutaric acid	C5H8O5; C5H8O5; C5H8O5	Fatty Acids and Conjugates [FA01]; Fatty Acids and Conjugates [FA01]; Fatty Acids and Conjugates [FA01]	Hydroxy fatty acids [FA0105]; Hydroxy fatty acids [FA0105]; Hydroxy fatty acids [FA0105]
147.049	Ethyl 3-mercaptobutyrate; Methyl 2-(methylthio)butyrate; Methyl 3-(methylthio)butanoate; Methyl 4-(methylthio)butyrate; Methylthiomethyl butyrate	C6H12O2S; C6H12O2S; C6H12O2S; C6H12O2S; C6H12O2S	Fatty esters [FA07]; Fatty esters [FA07]; Fatty esters [FA07]; Fatty esters [FA07]; Fatty esters [FA07]	Wax monoesters [FA0701]; Wax monoesters [FA0701]; Wax monoesters [FA0701]; Wax monoesters [FA0701]; Wax monoesters [FA0701]
148.98
149.046	2-deoxy-ribonic acid; 2-Deoxyribonic acid	C5H10O5; C5H10O5	Fatty Acids and Conjugates [FA01]; Fatty Acids and Conjugates [FA01]	Hydroxy fatty acids [FA0105]; Hydroxy fatty acids [FA0105]
150.056
150.887
151.026
151.06
152.872
152.884
153.019
153.869
154.062
154.869
154.881
155.065
155.083
156.878
157.001
158.998
160.999
161.986
162.839
162.842
164.84
165.092	2E,6E,8E-decatrienoic acid; 2E,6Z,8E-decatrienoic acid; 2,4,7-Decatrienoic acid; 2Z,4E,6Z-Decatrienoic acid; 2E,4E,6Z-Decatrienoic acid; 3Z,5E,7E-Decatrienoic acid; 3E,5Z,7E-Decatrienoic acid; (3E,8E)-suspensolide; Nepetalactone cis-trans-form; Nepetalactone trans-cis-form; dolichodial; Carvone oxide; Perillic acid; (+)-Bornane-2,5-dione; Myrtenic acid; bornane-2,3-dione; (1S)-bornane-2,5-dione; …	C10H14O2; C10H14O2; C10H14O2; C10H14O2; C10H14O2; C10H14O2; C10H14O2; C10H14O2; C10H14O2; C10H14O2; C10H14O2; C10H14O2; C10H14O2; C10H14O2; C10H14O2; C10H14O2; C10H14O2; C10H14O2; C10H14O2; C10H14O2	Fatty Acids and Conjugates [FA01]; Fatty Acids and Conjugates [FA01]; Fatty Acids and Conjugates [FA01]; Fatty Acids and Conjugates [FA01]; Fatty Acids and Conjugates [FA01]; Fatty Acids and Conjugates [FA01]; Fatty Acids and Conjugates [FA01]; Fatty esters [FA07]; Isoprenoids [PR01]; Isoprenoids [PR01]; Isoprenoids [PR01]; Isoprenoids [PR01]; Isoprenoids [PR01]; Isoprenoids [PR01]; Isoprenoids […	Unsaturated fatty acids [FA0103]; Unsaturated fatty acids [FA0103]; Unsaturated fatty acids [FA0103]; Unsaturated fatty acids [FA0103]; Unsaturated fatty acids [FA0103]; Unsaturated fatty acids [FA0103]; Unsaturated fatty acids [FA0103]; Lactones [FA0704]; C10 isoprenoids (monoterpenes) [PR0102]; C10 isoprenoids (monoterpenes) [PR0102]; C10 isoprenoids (monoterpenes) [PR0102]; C10 isoprenoids (mo…
166.014
166.835
167.021
167.837
168.018
168.024
168.836
169.021
169.025
169.066
169.834
170.833
171.063
171.831
172.83
172.842
172.991
173.009
173.829
173.987
173.995
174.088
174.829
174.967
174.987
174.996
175.991
176.826
178.051
179.056	Fuconic acid	C6H12O6	Fatty Acids and Conjugates [FA01]	Hydroxy fatty acids [FA0105]
181.037
181.072
182.032
182.046
183.016
185.057
186.06
187.007
188.002
188.007
188.01
188.986
189.003
189.011
189.04	3,7-dideoxy-D-threo-hepto-2,6-diuolosonic acid; 4-hydroxy-2-oxo-Heptanedioic acid; 2,4-dihydroxy-2-heptenedioc acid	C7H10O6; C7H10O6; C7H10O6	Fatty Acids and Conjugates [FA01]; Fatty Acids and Conjugates [FA01]; Fatty Acids and Conjugates [FA01]	Hydroxy fatty acids [FA0105]; Dicarboxylic acids [FA0117]; Dicarboxylic acids [FA0117]
189.99
190.006
190.88
191.02	2,5-didehydro-D-gluconic acid; diketo-gulonic acid	C6H8O7; C6H8O7	Fatty Acids and Conjugates [FA01]; Fatty Acids and Conjugates [FA01]	Hydroxy fatty acids [FA0105]; Oxo fatty acids [FA0106]
191.056
192.023
192.877
193.024
193.123	4,8-Dimethyl-4E,8E-decadien-10-olide; Cucujolide IV; Cucujolide IX; Parcoblattalactone	C12H18O2; C12H18O2; C12H18O2; C12H18O2	Fatty esters [FA07]; Fatty esters [FA07]; Fatty esters [FA07]; Fatty esters [FA07]	Lactones [FA0704]; Lactones [FA0704]; Lactones [FA0704]; Lactones [FA0704]
194.046
194.983
195.052
195.811
196.056
197.031
197.068
197.082
197.129
197.808
198.892
199.007
199.048
199.072
199.804
200.011
200.076
200.889
201.023
202.886
203.002
203.083
203.997
204.005
204.066
204.981
204.998
206.083
208.845
210.842
211.057
211.083
212.002
212.02
212.84
213.006
213.023
213.999
214.836
215.033
216.036
216.981
217.03
218.033
218.052
218.104
218.996
219.034
219.045
221.033
222.973
223
223.007
224.97
224.979
225.186	5-methyl-2E-tridecenoic acid; 2,4-dimethyl-2E-dodecenoic acid; 2-tetradecenoic acid; Tsuzuic acid; 8Z-tetradecenoic acid; Myristoleic acid; 3E-tetradecenoic acid; Tsuzuic acid; Physeteric acid; 7Z-tetradecenoic acid; Myristelaidic acid; cis-tetradec-11-enoic acid; trans-tetradec-11-enoic acid; 5E-Tetradecenoic acid ; 5,6-methylene-tridecanoic acid; 3-oxo-Tetradecanal; Methyl 3-methyl-2Z-dodecenoa…	C14H26O2; C14H26O2; C14H26O2; C14H26O2; C14H26O2; C14H26O2; C14H26O2; C14H26O2; C14H26O2; C14H26O2; C14H26O2; C14H26O2; C14H26O2; C14H26O2; C14H26O2; C14H26O2; C14H26O2; C14H26O2; C14H26O2; C14H26O2; C14H26O2; C14H26O2; C14H26O2; C14H26O2; C14H26O2; C14H26O2; C14H26O2; C14H26O2; C14H26O2; C14H26O2; C14H26O2; C14H26O2; C14H26O2; C14H26O2; C14H26O2; C14H26O2; C14H26O2; C14H26O2; C14H26O2; C14H26O2;…	Fatty Acids and Conjugates [FA01]; Fatty Acids and Conjugates [FA01]; Fatty Acids and Conjugates [FA01]; Fatty Acids and Conjugates [FA01]; Fatty Acids and Conjugates [FA01]; Fatty Acids and Conjugates [FA01]; Fatty Acids and Conjugates [FA01]; Fatty Acids and Conjugates [FA01]; Fatty Acids and Conjugates [FA01]; Fatty Acids and Conjugates [FA01]; Fatty Acids and Conjugates [FA01]; Fatty Acids an…	Branched fatty acids [FA0102]; Branched fatty acids [FA0102]; Unsaturated fatty acids [FA0103]; Unsaturated fatty acids [FA0103]; Unsaturated fatty acids [FA0103]; Unsaturated fatty acids [FA0103]; Unsaturated fatty acids [FA0103]; Unsaturated fatty acids [FA0103]; Unsaturated fatty acids [FA0103]; Unsaturated fatty acids [FA0103]; Unsaturated fatty acids [FA0103]; Unsaturated fatty acids [FA0103…
226.018
226.817
226.976
227.002
227.038
227.103
227.129	9,12-dioxo-dodecanoic acid; Traumatic acid; 2Z-Dodecenedioic acid; 3Z-dodecenedioic acid; (-)-11-hydroxy-9,10-dihydrojasmonic acid; (-)-12-hydroxy-9,10-dihydrojasmonic acid	C12H20O4; C12H20O4; C12H20O4; C12H20O4; C12H20O4; C12H20O4	Fatty Acids and Conjugates [FA01]; Fatty Acids and Conjugates [FA01]; Fatty Acids and Conjugates [FA01]; Fatty Acids and Conjugates [FA01]; Octadecanoids [FA02]; Octadecanoids [FA02]	Oxo fatty acids [FA0106]; Dicarboxylic acids [FA0117]; Dicarboxylic acids [FA0117]; Dicarboxylic acids [FA0117]; Jasmonic acids [FA0202]; Jasmonic acids [FA0202]
227.998
229.017
229.054
229.155
230.013
230.996
231.016
231.032
232.926
232.995
233.013
234.924
237.022
238.885
239.002
239.038
240.881
241.017
241.119
242.078
242.122
242.996
243.033
243.062
243.172	N-(6-aminohexanoyl)-6-aminohexanoic acid	C12H24N2O3	Other Fatty Acyls [FA00]
244.966
245.013
245.049
246.008
246.053
246.904
246.962
246.992
248.837
250.835
251.038
252.832
253.217	2,4-dimethyl-2E-tetradecenoic acid; 14-methyl-4-pentadecenoic acid; 2-hexyl-2-decenoic acid; 6-isopentyl-9-methyl-5-decenoic acid; Gaidic acid; 7Z-palmitoleic acid; cis-9-palmitoleic acid; trans-9-palmitoleic acid; cis-10-palmitoleic acid; 10-hexadecenoic acid; Lycopodic acid; cis-Palmitvaccenic acid; 13-hexadecenoic acid; 13Z-hexadecenoic acid; 2Z-hexadecenoic acid; 3E-hexadecenoic acid; Sapieni…	C16H30O2; C16H30O2; C16H30O2; C16H30O2; C16H30O2; C16H30O2; C16H30O2; C16H30O2; C16H30O2; C16H30O2; C16H30O2; C16H30O2; C16H30O2; C16H30O2; C16H30O2; C16H30O2; C16H30O2; C16H30O2; C16H30O2; C16H30O2; C16H30O2; C16H30O2; C16H30O2; C16H30O2; C16H30O2; C16H30O2; C16H30O2; C16H30O2; C16H30O2; C16H30O2; C16H30O2; C16H30O2; C16H30O2; C16H30O2; C16H30O2; C16H30O2; C16H30O2; C16H30O2; C16H30O2; C16H30O2;…	Fatty Acids and Conjugates [FA01]; Fatty Acids and Conjugates [FA01]; Fatty Acids and Conjugates [FA01]; Fatty Acids and Conjugates [FA01]; Fatty Acids and Conjugates [FA01]; Fatty Acids and Conjugates [FA01]; Fatty Acids and Conjugates [FA01]; Fatty Acids and Conjugates [FA01]; Fatty Acids and Conjugates [FA01]; Fatty Acids and Conjugates [FA01]; Fatty Acids and Conjugates [FA01]; Fatty Acids an…	Branched fatty acids [FA0102]; Branched fatty acids [FA0102]; Branched fatty acids [FA0102]; Branched fatty acids [FA0102]; Unsaturated fatty acids [FA0103]; Unsaturated fatty acids [FA0103]; Unsaturated fatty acids [FA0103]; Unsaturated fatty acids [FA0103]; Unsaturated fatty acids [FA0103]; Unsaturated fatty acids [FA0103]; Unsaturated fatty acids [FA0103]; Unsaturated fatty acids [FA0103]; Uns…
254.221
254.829
255.11
256.059
256.094
256.851
257.012
258.848
259.028
260.845
261.007
263.104
266.804
267.124
268.801
269.151
269.961
270.798
271.228	2-hydroxy palmitic acid; Kerrolic acid; 11-hydroxy palmitic acid; 14-hydroxy palmitic acid; Juniperic acid; 15-hydroxy-hexadecanoic acid; 3-hydroxy-hexadecanoic acid; 5-hydroxy-hexadecanoic acid; 5R-hydroxy-hexadecanoic acid; 5S-hydroxy-hexadecanoic acid; 8S-hydroxy-hexadecanoic acid; Jalapinolic acid; 14S-hydroxy-hexadecanoic acid; (+)-15S-hydroxy-hexadecanoic acid; 3S-hydroxypalmitic acid; 3R-h…	C16H32O3; C16H32O3; C16H32O3; C16H32O3; C16H32O3; C16H32O3; C16H32O3; C16H32O3; C16H32O3; C16H32O3; C16H32O3; C16H32O3; C16H32O3; C16H32O3; C16H32O3; C16H32O3; C16H32O3; C16H32O3; C16H32O3; C16H32O3; C16H32O3	Fatty Acids and Conjugates [FA01]; Fatty Acids and Conjugates [FA01]; Fatty Acids and Conjugates [FA01]; Fatty Acids and Conjugates [FA01]; Fatty Acids and Conjugates [FA01]; Fatty Acids and Conjugates [FA01]; Fatty Acids and Conjugates [FA01]; Fatty Acids and Conjugates [FA01]; Fatty Acids and Conjugates [FA01]; Fatty Acids and Conjugates [FA01]; Fatty Acids and Conjugates [FA01]; Fatty Acids an…	Hydroxy fatty acids [FA0105]; Hydroxy fatty acids [FA0105]; Hydroxy fatty acids [FA0105]; Hydroxy fatty acids [FA0105]; Hydroxy fatty acids [FA0105]; Hydroxy fatty acids [FA0105]; Hydroxy fatty acids [FA0105]; Hydroxy fatty acids [FA0105]; Hydroxy fatty acids [FA0105]; Hydroxy fatty acids [FA0105]; Hydroxy fatty acids [FA0105]; Hydroxy fatty acids [FA0105]; Hydroxy fatty acids [FA0105]; Hydroxy f…
272.795
274.792
275.054
275.103
277.074
277.145	Emmotin A; alhpa-tocopheronolactone	C16H22O4; C16H22O4	Isoprenoids [PR01]; Quinones and hydroquinones [PR02]	C15 isoprenoids (sesquiterpenes) [PR0103]; Vitamin E [PR0202]
277.217	16-methyl-6Z,9Z,12Z-heptadecatrienoic acid; Caleic acid; gamma-Linolenic acid; 6,10,14-octadecatrienoic acid; Jacaric acid; alpha-calendic acid; beta-calendic acid; Punicic acid; alpha-eleostearic acid; beta-eleostearic acid; 9,12,14-octadecatrienoic acid; alpha-Linolenic acid; Elaidolinolenic acid; 10,12,14-octadecatrienoic acid; Pseudoeleostearic acid; 10,12,15-octadecatrienoic acid; 2E,9Z,12Z-…	C18H30O2; C18H30O2; C18H30O2; C18H30O2; C18H30O2; C18H30O2; C18H30O2; C18H30O2; C18H30O2; C18H30O2; C18H30O2; C18H30O2; C18H30O2; C18H30O2; C18H30O2; C18H30O2; C18H30O2; C18H30O2; C18H30O2; C18H30O2; C18H30O2; C18H30O2; C18H30O2; C18H30O2; C18H30O2; C18H30O2; C18H30O2; C18H30O2; C18H30O2; C18H30O2; C18H30O2; C18H30O2; C18H30O2; C18H30O2; C18H30O2; C18H30O2; C18H30O2; C18H30O2; C18H30O2; C18H30O2;…	Fatty Acids and Conjugates [FA01]; Fatty Acids and Conjugates [FA01]; Fatty Acids and Conjugates [FA01]; Fatty Acids and Conjugates [FA01]; Fatty Acids and Conjugates [FA01]; Fatty Acids and Conjugates [FA01]; Fatty Acids and Conjugates [FA01]; Fatty Acids and Conjugates [FA01]; Fatty Acids and Conjugates [FA01]; Fatty Acids and Conjugates [FA01]; Fatty Acids and Conjugates [FA01]; Fatty Acids an…	Branched fatty acids [FA0102]; Unsaturated fatty acids [FA0103]; Unsaturated fatty acids [FA0103]; Unsaturated fatty acids [FA0103]; Unsaturated fatty acids [FA0103]; Unsaturated fatty acids [FA0103]; Unsaturated fatty acids [FA0103]; Unsaturated fatty acids [FA0103]; Unsaturated fatty acids [FA0103]; Unsaturated fatty acids [FA0103]; Unsaturated fatty acids [FA0103]; Unsaturated fatty acids [FA0…
279.039
279.233	16-methyl-6Z,9Z-heptadecadienoic acid; 16-methyl-9Z,12Z-heptadecadienoic acid; 16:2(2E,4E)(4Me,6Me[S]); 16:2(2E,4E)(5Me,7Me[S]); 4R-methyl-7Z,11Z-heptadecadienoic acid; 5Z,12Z-otadecadienoic acid; 5Z,12E-otadecadienoic acid; 5E,12Z-octadecadienoic acid; 5E,12E-octadecadienoic acid; 6, 8-octadecadienoic acid; 8E,10E-octadecadienoic acid; 8Z,11Z-octadecadienoic acid; Ricinenic acid; Rumenic acid; M…	C18H32O2; C18H32O2; C18H32O2; C18H32O2; C18H32O2; C18H32O2; C18H32O2; C18H32O2; C18H32O2; C18H32O2; C18H32O2; C18H32O2; C18H32O2; C18H32O2; C18H32O2; C18H32O2; C18H32O2; C18H32O2; C18H32O2; C18H32O2; C18H32O2; C18H32O2; C18H32O2; C18H32O2; C18H32O2; C18H32O2; C18H32O2; C18H32O2; C18H32O2; C18H32O2; C18H32O2; C18H32O2; C18H32O2; C18H32O2; C18H32O2; C18H32O2; C18H32O2; C18H32O2; C18H32O2; C18H32O2;…	Fatty Acids and Conjugates [FA01]; Fatty Acids and Conjugates [FA01]; Fatty Acids and Conjugates [FA01]; Fatty Acids and Conjugates [FA01]; Fatty Acids and Conjugates [FA01]; Fatty Acids and Conjugates [FA01]; Fatty Acids and Conjugates [FA01]; Fatty Acids and Conjugates [FA01]; Fatty Acids and Conjugates [FA01]; Fatty Acids and Conjugates [FA01]; Fatty Acids and Conjugates [FA01]; Fatty Acids an…	Branched fatty acids [FA0102]; Branched fatty acids [FA0102]; Branched fatty acids [FA0102]; Branched fatty acids [FA0102]; Branched fatty acids [FA0102]; Unsaturated fatty acids [FA0103]; Unsaturated fatty acids [FA0103]; Unsaturated fatty acids [FA0103]; Unsaturated fatty acids [FA0103]; Unsaturated fatty acids [FA0103]; Unsaturated fatty acids [FA0103]; Unsaturated fatty acids [FA0103]; Unsatu…
280.236
280.932
281.036
281.249	2-methyl-16-heptadecenoic acid; 17:1(4)(16Me); 17:1(6)(9Me); 17:1(12)(7Me); Oleic acid; 2Z-octadecenoic acid; trans-2-oleic acid; 3-octadecylenic acid; 4-octadecylenic acid; Thalictric acid; Petroselinic acid; Petroselaidic acid; 7Z-octadecenoic acid; 7E-octadecenoic acid; cis-8-oleic acid; trans-8-elaidic acid; 9-elaidic acid; cis-10-oleic acid; 10E-octadecenoic acid; cis-vaccenic acid; trans-va…	C18H34O2; C18H34O2; C18H34O2; C18H34O2; C18H34O2; C18H34O2; C18H34O2; C18H34O2; C18H34O2; C18H34O2; C18H34O2; C18H34O2; C18H34O2; C18H34O2; C18H34O2; C18H34O2; C18H34O2; C18H34O2; C18H34O2; C18H34O2; C18H34O2; C18H34O2; C18H34O2; C18H34O2; C18H34O2; C18H34O2; C18H34O2; C18H34O2; C18H34O2; C18H34O2; C18H34O2; C18H34O2; C18H34O2; C18H34O2; C18H34O2; C18H34O2; C18H34O2; C18H34O2; C18H34O2; C18H34O2;…	Fatty Acids and Conjugates [FA01]; Fatty Acids and Conjugates [FA01]; Fatty Acids and Conjugates [FA01]; Fatty Acids and Conjugates [FA01]; Fatty Acids and Conjugates [FA01]; Fatty Acids and Conjugates [FA01]; Fatty Acids and Conjugates [FA01]; Fatty Acids and Conjugates [FA01]; Fatty Acids and Conjugates [FA01]; Fatty Acids and Conjugates [FA01]; Fatty Acids and Conjugates [FA01]; Fatty Acids an…	Branched fatty acids [FA0102]; Branched fatty acids [FA0102]; Branched fatty acids [FA0102]; Branched fatty acids [FA0102]; Unsaturated fatty acids [FA0103]; Unsaturated fatty acids [FA0103]; Unsaturated fatty acids [FA0103]; Unsaturated fatty acids [FA0103]; Unsaturated fatty acids [FA0103]; Unsaturated fatty acids [FA0103]; Unsaturated fatty acids [FA0103]; Unsaturated fatty acids [FA0103]; Uns…
282.134
282.252
282.778
282.929
283.256
284.775
286.772
288.769
293.212	9-hydroxy-10-Octadecen-12-ynoic acid; Agonandric acid; 9,10-Epoxy-12-octadecynoic acid; Ketochaulmoogric acid; Furocarpic acid; 9,10-EpODE; 13-Oxo-ODE; 9S-HOTrE; 13-HOTE; 2R-HOTrE; alpha-9(10)-EpODE; alpha-12(13)-EpODE; alpha-15(16)-EpODE; gamma- 6(7)-EpODE; gamma- 9(10)-EpODE; gamma- 12(13)-EpODE; 13S-HOTrE; alpha-kamlolenic acid; beta-kamlolenic acid; 13S-HOTrE(gamma); 2-HoTrE; 8-hydroxy-11Z-oc…	C18H30O3; C18H30O3; C18H30O3; C18H30O3; C18H30O3; C18H30O3; C18H30O3; C18H30O3; C18H30O3; C18H30O3; C18H30O3; C18H30O3; C18H30O3; C18H30O3; C18H30O3; C18H30O3; C18H30O3; C18H30O3; C18H30O3; C18H30O3; C18H30O3; C18H30O3; C18H30O3; C18H30O3; C18H30O3; C18H30O3; C18H30O3; C18H30O3; C18H30O3; C18H30O3; C18H30O3; C18H30O3; C18H30O3; C18H30O3; C18H30O3; C18H30O3; C18H30O3; C18H30O3; C18H30O3; C18H30O3;…	Fatty Acids and Conjugates [FA01]; Fatty Acids and Conjugates [FA01]; Fatty Acids and Conjugates [FA01]; Fatty Acids and Conjugates [FA01]; Fatty Acids and Conjugates [FA01]; Octadecanoids [FA02]; Octadecanoids [FA02]; Octadecanoids [FA02]; Octadecanoids [FA02]; Octadecanoids [FA02]; Octadecanoids [FA02]; Octadecanoids [FA02]; Octadecanoids [FA02]; Octadecanoids [FA02]; Octadecanoids [FA02]; Octa…	Unsaturated fatty acids [FA0103]; Hydroxy fatty acids [FA0105]; Epoxy fatty acids [FA0107]; Carbocyclic fatty acids [FA0114]; Heterocyclic fatty acids [FA0115]; Other Octadecanoids [FA0200]; Other Octadecanoids [FA0200]; Other Octadecanoids [FA0200]; Other Octadecanoids [FA0200]; Other Octadecanoids [FA0200]; Other Octadecanoids [FA0200]; Other Octadecanoids [FA0200]; Other Octadecanoids [FA0200]…
295.228	13-keto-9Z-octadecenoic acid; 7-keto-11-Octadecenoic acid; 7-Methoxy-9-methyl-4E,8E-hexadecadienoic acid; 13R-HODE; 9R-HODE; 9(10)-EpOME; 12(13)-EpOME; Avenoleic acid; 10-keto-12Z-octadecenoic acid; 2R-hydroxy-linoleic acid; 10R-HODE; 10S-HODE; 9-HODE; Dimorphecolic acid; Densipolic acid; Coriolic acid; alpha-artemisic acid; 6-HODE; beta-Dimorphecolic acid; 9S-HODE; 12R-HODE; 13R-HODE; 12-hydroxy…	C18H32O3; C18H32O3; C18H32O3; C18H32O3; C18H32O3; C18H32O3; C18H32O3; C18H32O3; C18H32O3; C18H32O3; C18H32O3; C18H32O3; C18H32O3; C18H32O3; C18H32O3; C18H32O3; C18H32O3; C18H32O3; C18H32O3; C18H32O3; C18H32O3; C18H32O3; C18H32O3; C18H32O3; C18H32O3; C18H32O3; C18H32O3; C18H32O3; C18H32O3; C18H32O3; C18H32O3; C18H32O3; C18H32O3; C18H32O3; C18H32O3; C18H32O3; C18H32O3; C18H32O3; C18H32O3; C18H32O3;…	Fatty Acids and Conjugates [FA01]; Fatty Acids and Conjugates [FA01]; Fatty Acids and Conjugates [FA01]; Octadecanoids [FA02]; Octadecanoids [FA02]; Octadecanoids [FA02]; Octadecanoids [FA02]; Octadecanoids [FA02]; Octadecanoids [FA02]; Octadecanoids [FA02]; Octadecanoids [FA02]; Octadecanoids [FA02]; Octadecanoids [FA02]; Octadecanoids [FA02]; Octadecanoids [FA02]; Octadecanoids [FA02]; Octadeca…	Oxo fatty acids [FA0106]; Oxo fatty acids [FA0106]; Methoxy fatty acids [FA0108]; Other Octadecanoids [FA0200]; Other Octadecanoids [FA0200]; Other Octadecanoids [FA0200]; Other Octadecanoids [FA0200]; Other Octadecanoids [FA0200]; Other Octadecanoids [FA0200]; Other Octadecanoids [FA0200]; Other Octadecanoids [FA0200]; Other Octadecanoids [FA0200]; Other Octadecanoids [FA0200]; Other Octadecanoi…
296.231
297.018
297.171	Tetranor-PGE1 ; Tetranor-PGD1	C16H26O5; C16H26O5	Eicosanoids [FA03]; Eicosanoids [FA03]	Prostaglandins [FA0301]; Prostaglandins [FA0301]
298.841
299.186	Tetranor-PGF1alpha	C16H28O5	Eicosanoids [FA03]	Prostaglandins [FA0301]
301.217	4,8,12,15,18-eicosapentaenoic acid; 2E,5Z,8Z,11Z,14Z-eicosapentaenoic acid; 5E,8Z,11Z,14Z,16Z-eicosapentaenoic acid; 5Z,8Z,14Z-Eicosatrien-11-ynoic acid; 5Z,11Z,14Z-Eicosatrien-8-ynoic acid; 8Z,1Z1,14Z-Eicosatrien-5-ynoic acid; EPA; 5Z,7E,9E,14Z,17Z-eicosapentaenoic acid; Bosseopentaenoic acid ; 5Z,8Z,11E,14Z,17Z-eicosapentaenoic acid; 5Z,8Z,11E,14Z,17E-eicosapentaenoic acid; 8-[5]-ladderane-octa…	C20H30O2; C20H30O2; C20H30O2; C20H30O2; C20H30O2; C20H30O2; C20H30O2; C20H30O2; C20H30O2; C20H30O2; C20H30O2; C20H30O2; C20H30O2; C20H30O2; C20H30O2; C20H30O2; C20H30O2; C20H30O2; C20H30O2; C20H30O2; C20H30O2; C20H30O2; C20H30O2; C20H30O2; C20H30O2; C20H30O2; C20H30O2	Fatty Acids and Conjugates [FA01]; Fatty Acids and Conjugates [FA01]; Fatty Acids and Conjugates [FA01]; Fatty Acids and Conjugates [FA01]; Fatty Acids and Conjugates [FA01]; Fatty Acids and Conjugates [FA01]; Fatty Acids and Conjugates [FA01]; Fatty Acids and Conjugates [FA01]; Fatty Acids and Conjugates [FA01]; Fatty Acids and Conjugates [FA01]; Fatty Acids and Conjugates [FA01]; Fatty Acids an…	Unsaturated fatty acids [FA0103]; Unsaturated fatty acids [FA0103]; Unsaturated fatty acids [FA0103]; Unsaturated fatty acids [FA0103]; Unsaturated fatty acids [FA0103]; Unsaturated fatty acids [FA0103]; Unsaturated fatty acids [FA0103]; Unsaturated fatty acids [FA0103]; Unsaturated fatty acids [FA0103]; Unsaturated fatty acids [FA0103]; Unsaturated fatty acids [FA0103]; Carbocyclic fatty acids […
303.233	18-methyl-5Z,8Z,11Z,14Z-nonadecatetraenoic acid; 16:3(2E,10E,12E)(3Me,5Me[R],7My,15Me); 17:4(2E,4E,9E,11E)(8Me[R],10Me,15Me[R]); Arachidonic acid; 4,8,12,16-eicosatetraenoic acid; 6,10,14,18-eicosatetraenoic acid; 8,11,14,17-eicosatetraenoic acid; 4,7,10,13-Eicosatetraenoic acid; 4Z,7Z,10Z,13Z-eicosatetraenoic acid; 4Z,8Z,11Z,14Z-eicosatetraenoic acid; 5,11,14,17-Eicosatetraenoic acid; 5,8,11,14-…	C20H32O2; C20H32O2; C20H32O2; C20H32O2; C20H32O2; C20H32O2; C20H32O2; C20H32O2; C20H32O2; C20H32O2; C20H32O2; C20H32O2; C20H32O2; C20H32O2; C20H32O2; C20H32O2; C20H32O2; C20H32O2; C20H32O2; C20H32O2; C20H32O2; C20H32O2; C20H32O2; C20H32O2; C20H32O2; C20H32O2; C20H32O2; C20H32O2; C20H32O2; C20H32O2; C20H32O2; C20H32O2; C20H32O2; C20H32O2; C20H32O2; C20H32O2	Fatty Acids and Conjugates [FA01]; Fatty Acids and Conjugates [FA01]; Fatty Acids and Conjugates [FA01]; Fatty Acids and Conjugates [FA01]; Fatty Acids and Conjugates [FA01]; Fatty Acids and Conjugates [FA01]; Fatty Acids and Conjugates [FA01]; Fatty Acids and Conjugates [FA01]; Fatty Acids and Conjugates [FA01]; Fatty Acids and Conjugates [FA01]; Fatty Acids and Conjugates [FA01]; Fatty Acids an…	Branched fatty acids [FA0102]; Branched fatty acids [FA0102]; Branched fatty acids [FA0102]; Unsaturated fatty acids [FA0103]; Unsaturated fatty acids [FA0103]; Unsaturated fatty acids [FA0103]; Unsaturated fatty acids [FA0103]; Unsaturated fatty acids [FA0103]; Unsaturated fatty acids [FA0103]; Unsaturated fatty acids [FA0103]; Unsaturated fatty acids [FA0103]; Unsaturated fatty acids [FA0103]; …
304.237
305.249	18-methyl-8Z,11Z,14Z-nonadecatrienoic acid; 5,8,11-eicosatrienoic acid; bishomo-gamma-linolenic acid; 11,14,17-eicosatrienoic acid; Bishomo-alpha-linolenic acid; 2E,4E,8Z-eicosatrienoic acid; Sciadonic acid; ETrE(5Z, 8Z, 11Z); 7,10,13-Eicosatrienoic acid; 7,11,14-Eicosatrienoic acid; 7Z,10Z,13Z-eicosatrienoic acid; Bishomocolumbinic acid; Bishomopinolenic acid; 8Z,12E,14Z-eicosatrienoic acid; (5Z…	C20H34O2; C20H34O2; C20H34O2; C20H34O2; C20H34O2; C20H34O2; C20H34O2; C20H34O2; C20H34O2; C20H34O2; C20H34O2; C20H34O2; C20H34O2; C20H34O2; C20H34O2; C20H34O2; C20H34O2; C20H34O2; C20H34O2; C20H34O2; C20H34O2; C20H34O2; C20H34O2; C20H34O2; C20H34O2; C20H34O2; C20H34O2; C20H34O2; C20H34O2	Fatty Acids and Conjugates [FA01]; Fatty Acids and Conjugates [FA01]; Fatty Acids and Conjugates [FA01]; Fatty Acids and Conjugates [FA01]; Fatty Acids and Conjugates [FA01]; Fatty Acids and Conjugates [FA01]; Fatty Acids and Conjugates [FA01]; Fatty Acids and Conjugates [FA01]; Fatty Acids and Conjugates [FA01]; Fatty Acids and Conjugates [FA01]; Fatty Acids and Conjugates [FA01]; Fatty Acids an…	Branched fatty acids [FA0102]; Unsaturated fatty acids [FA0103]; Unsaturated fatty acids [FA0103]; Unsaturated fatty acids [FA0103]; Unsaturated fatty acids [FA0103]; Unsaturated fatty acids [FA0103]; Unsaturated fatty acids [FA0103]; Unsaturated fatty acids [FA0103]; Unsaturated fatty acids [FA0103]; Unsaturated fatty acids [FA0103]; Unsaturated fatty acids [FA0103]; Unsaturated fatty acids [FA0…
306.797
306.854
308.793
309.101
309.207	9S-HpOTrE; 9S-hydroxy-10S,11S-epoxy-12Z,15Z-octadecadienoic acid; 9H-12(13)-EpODE; 15,16-EpODE; 13S-HpOTrE; 9-HpOTrE; 12-HpOTrE; 13-HpOTrE; 16-HpOTrE; 13S-HpOTrE(gamma); 13S-HpOTrE; 7S,8S-DiHOTrE; 9-oxo-12,13-epoxy-10-octadecenoic acid; 9,10-epoxy-13-oxo-11-octadecenoic acid; 16-L1-PhytoP; ent-16-L1-PhytoP	C18H30O4; C18H30O4; C18H30O4; C18H30O4; C18H30O4; C18H30O4; C18H30O4; C18H30O4; C18H30O4; C18H30O4; C18H30O4; C18H30O4; C18H30O4; C18H30O4; C18H30O4; C18H30O4	Octadecanoids [FA02]; Octadecanoids [FA02]; Octadecanoids [FA02]; Octadecanoids [FA02]; Octadecanoids [FA02]; Octadecanoids [FA02]; Octadecanoids [FA02]; Octadecanoids [FA02]; Octadecanoids [FA02]; Octadecanoids [FA02]; Octadecanoids [FA02]; Octadecanoids [FA02]; Octadecanoids [FA02]; Octadecanoids [FA02]; Octadecanoids [FA02]; Octadecanoids [FA02]	Other Octadecanoids [FA0200]; Other Octadecanoids [FA0200]; Other Octadecanoids [FA0200]; Other Octadecanoids [FA0200]; Other Octadecanoids [FA0200]; Other Octadecanoids [FA0200]; Other Octadecanoids [FA0200]; Other Octadecanoids [FA0200]; Other Octadecanoids [FA0200]; Other Octadecanoids [FA0200]; Other Octadecanoids [FA0200]; Other Octadecanoids [FA0200]; Other Octadecanoids [FA0200]; Other Oct…
310.791
311.14
311.223	Dihydroxychaulmoogric acid; 9Z-Octadecenedioic acid; 9-hydroxy-10-oxo-12Z-octadecenoic acid; 10S,11S-epoxy-9S-hydroxy-12Z-octadecenoic acid; 9S-HpODE; 12R,13S-epoxy-9S-hydroxy-10E-octadecenoic acid; 12-oxo,13-hydroxy-9Z-octadecenoic acid; 13S-HpODE; alpha-9,10-DiHODE; alpha-12,13-DiHODE; alpha-15,16-DiHODE; gamma- 6,7-DiHODE; gamma- 9,10-DiHODE; gamma- 12,13-DiHODE; 8R,11S-DiHODE; E,E-13-HpODE; E…	C18H32O4; C18H32O4; C18H32O4; C18H32O4; C18H32O4; C18H32O4; C18H32O4; C18H32O4; C18H32O4; C18H32O4; C18H32O4; C18H32O4; C18H32O4; C18H32O4; C18H32O4; C18H32O4; C18H32O4; C18H32O4; C18H32O4; C18H32O4; C18H32O4; C18H32O4; C18H32O4; C18H32O4; C18H32O4; C18H32O4; C18H32O4; C18H32O4; C18H32O4; C18H32O4; C18H32O4; C18H32O4; C18H32O4; C18H32O4; C18H32O4; C18H32O4; C18H32O4; C18H32O4; C18H32O4; C18H32O4	Fatty Acids and Conjugates [FA01]; Fatty Acids and Conjugates [FA01]; Octadecanoids [FA02]; Octadecanoids [FA02]; Octadecanoids [FA02]; Octadecanoids [FA02]; Octadecanoids [FA02]; Octadecanoids [FA02]; Octadecanoids [FA02]; Octadecanoids [FA02]; Octadecanoids [FA02]; Octadecanoids [FA02]; Octadecanoids [FA02]; Octadecanoids [FA02]; Octadecanoids [FA02]; Octadecanoids [FA02]; Octadecanoids [FA02];…	Carbocyclic fatty acids [FA0114]; Dicarboxylic acids [FA0117]; Other Octadecanoids [FA0200]; Other Octadecanoids [FA0200]; Other Octadecanoids [FA0200]; Other Octadecanoids [FA0200]; Other Octadecanoids [FA0200]; Other Octadecanoids [FA0200]; Other Octadecanoids [FA0200]; Other Octadecanoids [FA0200]; Other Octadecanoids [FA0200]; Other Octadecanoids [FA0200]; Other Octadecanoids [FA0200]; Other …
312.144
313.12
313.192
313.239	(9Z)-(7S,8S)-Dihydroxyoctadecenoic acid; 10-Hydroxy-9-ketooctadecanoic acid; 3-Acetoxy-palmitic acid ; 2-keto-3-hydroxyoctadecanoic acid; 9-Hydroxy-10-ketooctadecanoic acid ; Octadecanedioic acid; 18-hydroxy-9R,10S-epoxy-stearic acid; 18-hydroxy-9S,10R-epoxy-stearic acid; 10S-HpOME; 7S,10S-diHOME; 8R-HpOME; 5S,8R-DiHOME; 8R,11S-DiHOME; 11R-HpOME; 13R-HpOME(11E); 13S-HpOME(11E); 12R-HpOME(13E); 12…	C18H34O4; C18H34O4; C18H34O4; C18H34O4; C18H34O4; C18H34O4; C18H34O4; C18H34O4; C18H34O4; C18H34O4; C18H34O4; C18H34O4; C18H34O4; C18H34O4; C18H34O4; C18H34O4; C18H34O4; C18H34O4; C18H34O4; C18H34O4; C18H34O4; C18H34O4; C18H34O4; C18H34O4; C18H34O4; C18H34O4; C18H34O4; C18H34O4; C18H34O4; C18H34O4; C18H34O4; C18H34O4; C18H34O4; C18H34O4; C18H34O4; C18H34O4; C18H34O4; C18H34O4; C18H34O4; C18H34O4;…	Fatty Acids and Conjugates [FA01]; Fatty Acids and Conjugates [FA01]; Fatty Acids and Conjugates [FA01]; Fatty Acids and Conjugates [FA01]; Fatty Acids and Conjugates [FA01]; Fatty Acids and Conjugates [FA01]; Octadecanoids [FA02]; Octadecanoids [FA02]; Octadecanoids [FA02]; Octadecanoids [FA02]; Octadecanoids [FA02]; Octadecanoids [FA02]; Octadecanoids [FA02]; Octadecanoids [FA02]; Octadecanoids…	Hydroxy fatty acids [FA0105]; Hydroxy fatty acids [FA0105]; Hydroxy fatty acids [FA0105]; Oxo fatty acids [FA0106]; Oxo fatty acids [FA0106]; Dicarboxylic acids [FA0117]; Other Octadecanoids [FA0200]; Other Octadecanoids [FA0200]; Other Octadecanoids [FA0200]; Other Octadecanoids [FA0200]; Other Octadecanoids [FA0200]; Other Octadecanoids [FA0200]; Other Octadecanoids [FA0200]; Other Octadecanoid…
314.81
315.196	15-deoxy-delta-12,14-PGJ2; 15-deoxy-delta-12,14-PGA2; PGA2 1,15-lactone; 8-deoxy-J2-IsoP ; ent-8-deoxy-J2-IsoP; 5-deoxy-J2-IsoP; ent-5-deoxy-J2-IsoP; 12-deoxy-J2-IsoP; ent-12-deoxy-J2-IsoP; ent-15-deoxy-J2-IsoP; preclavulone lactone I; preclavulone lactone II; 3beta-hydroxy-9beta-pimara-7,15-dien-19,6beta-olide; (-)-Cleistanthol; gibberellin A12 aldehyde; Cyrneine A; Lagaspholones A; Periconicin …	C20H28O3; C20H28O3; C20H28O3; C20H28O3; C20H28O3; C20H28O3; C20H28O3; C20H28O3; C20H28O3; C20H28O3; C20H28O3; C20H28O3; C20H28O3; C20H28O3; C20H28O3; C20H28O3; C20H28O3; C20H28O3; C20H28O3; C20H28O3; C20H28O3; C20H28O3; C20H28O3; C20H28O3; C20H28O3	Eicosanoids [FA03]; Eicosanoids [FA03]; Eicosanoids [FA03]; Eicosanoids [FA03]; Eicosanoids [FA03]; Eicosanoids [FA03]; Eicosanoids [FA03]; Eicosanoids [FA03]; Eicosanoids [FA03]; Eicosanoids [FA03]; Eicosanoids [FA03]; Eicosanoids [FA03]; Isoprenoids [PR01]; Isoprenoids [PR01]; Isoprenoids [PR01]; Isoprenoids [PR01]; Isoprenoids [PR01]; Isoprenoids [PR01]; Isoprenoids [PR01]; Isoprenoids [PR01];…	Prostaglandins [FA0301]; Prostaglandins [FA0301]; Prostaglandins [FA0301]; Isoprostanes [FA0311]; Isoprostanes [FA0311]; Isoprostanes [FA0311]; Isoprostanes [FA0311]; Isoprostanes [FA0311]; Isoprostanes [FA0311]; Isoprostanes [FA0311]; Clavulones [FA0312]; Clavulones [FA0312]; C20 isoprenoids (diterpenes) [PR0104]; C20 isoprenoids (diterpenes) [PR0104]; C20 isoprenoids (diterpenes) [PR0104]; C20 …
316.807
317.212	9-hydroxy-2Z,5E,7Z,11Z,14Z-Eicosapentaenoic acid; 8(9)-EpETE; 11(12)-EpETE; 14(15)-EpETE; 17(18)-EpETE; 17R,18S-EpETE; 15d-PGA1; LTA4; 4,5-LTA4; 14,15-LTA4; 5-epi-LTA4; 6-epi-LTA4; 5-Oxo-ETE; 12-oxo-ETE; 15-Oxo-ETE; 8-oxo-5E,9Z,11Z,14Z-eicosatetraenoic acid; 9-oxo-5E,7Z,11Z,14Z-eicosatetraenoic acid; 11-oxo-5E,8Z,12Z,14Z-Eicosatetraenoic acid; (5Z,8R,11Z,14Z)-8,9-epoxy-5,9,11,14-eicosatetraenoic …	C20H30O3; C20H30O3; C20H30O3; C20H30O3; C20H30O3; C20H30O3; C20H30O3; C20H30O3; C20H30O3; C20H30O3; C20H30O3; C20H30O3; C20H30O3; C20H30O3; C20H30O3; C20H30O3; C20H30O3; C20H30O3; C20H30O3; C20H30O3; C20H30O3; C20H30O3; C20H30O3; C20H30O3; C20H30O3; C20H30O3; C20H30O3; C20H30O3; C20H30O3; C20H30O3; C20H30O3; C20H30O3; C20H30O3; C20H30O3; C20H30O3; C20H30O3; C20H30O3; C20H30O3; C20H30O3; C20H30O3;…	Fatty Acids and Conjugates [FA01]; Eicosanoids [FA03]; Eicosanoids [FA03]; Eicosanoids [FA03]; Eicosanoids [FA03]; Eicosanoids [FA03]; Eicosanoids [FA03]; Eicosanoids [FA03]; Eicosanoids [FA03]; Eicosanoids [FA03]; Eicosanoids [FA03]; Eicosanoids [FA03]; Eicosanoids [FA03]; Eicosanoids [FA03]; Eicosanoids [FA03]; Eicosanoids [FA03]; Eicosanoids [FA03]; Eicosanoids [FA03]; Eicosanoids [FA03]; Eico…	Unsaturated fatty acids [FA0103]; Other Eicosanoids [FA0300]; Other Eicosanoids [FA0300]; Other Eicosanoids [FA0300]; Other Eicosanoids [FA0300]; Other Eicosanoids [FA0300]; Prostaglandins [FA0301]; Leukotrienes [FA0302]; Leukotrienes [FA0302]; Leukotrienes [FA0302]; Leukotrienes [FA0302]; Leukotrienes [FA0302]; Hydroxy/hydroperoxyeicosatetraenoic acids [FA0306]; Hydroxy/hydroperoxyeicosatetraeno…
318.804
319.228	12-hydroxy-5Z,8Z,10Z,14Z-Eicosatetraenoic acid; 15S-HETE; 5S-HETE; 11S-HETE; 8S-HETE; 12S-HETE; 12R-HETE; 20-HETE; 8R-HETE; 3R-HETE; 5R-HETE; 9R-HETE; 9S-HETE; 11R-HETE; 15R-HETE; 6-hydroxy-4E,8Z,11Z,14Z-eicosatetraenoic acid; 8-hydroxy-5E,9Z,11Z,14Z-eicosatetraenoic acid; 9-hydroxy-5E,7Z,11Z,14Z-eicosatetraenoic acid; 9R-hydroxy-5E,7Z,11Z,14Z-eicosatetraenoic acid; 11R-hydroxy-5E,8Z,12Z,14Z-eico…	C20H32O3; C20H32O3; C20H32O3; C20H32O3; C20H32O3; C20H32O3; C20H32O3; C20H32O3; C20H32O3; C20H32O3; C20H32O3; C20H32O3; C20H32O3; C20H32O3; C20H32O3; C20H32O3; C20H32O3; C20H32O3; C20H32O3; C20H32O3; C20H32O3; C20H32O3; C20H32O3; C20H32O3; C20H32O3; C20H32O3; C20H32O3; C20H32O3; C20H32O3; C20H32O3; C20H32O3; C20H32O3; C20H32O3; C20H32O3; C20H32O3; C20H32O3; C20H32O3; C20H32O3; C20H32O3; C20H32O3;…	Fatty Acids and Conjugates [FA01]; Eicosanoids [FA03]; Eicosanoids [FA03]; Eicosanoids [FA03]; Eicosanoids [FA03]; Eicosanoids [FA03]; Eicosanoids [FA03]; Eicosanoids [FA03]; Eicosanoids [FA03]; Eicosanoids [FA03]; Eicosanoids [FA03]; Eicosanoids [FA03]; Eicosanoids [FA03]; Eicosanoids [FA03]; Eicosanoids [FA03]; Eicosanoids [FA03]; Eicosanoids [FA03]; Eicosanoids [FA03]; Eicosanoids [FA03]; Eico…	Unsaturated fatty acids [FA0103]; Hydroxy/hydroperoxyeicosatetraenoic acids [FA0306]; Hydroxy/hydroperoxyeicosatetraenoic acids [FA0306]; Hydroxy/hydroperoxyeicosatetraenoic acids [FA0306]; Hydroxy/hydroperoxyeicosatetraenoic acids [FA0306]; Hydroxy/hydroperoxyeicosatetraenoic acids [FA0306]; Hydroxy/hydroperoxyeicosatetraenoic acids [FA0306]; Hydroxy/hydroperoxyeicosatetraenoic acids [FA0306]; H…
320.232
320.801
321.243	15-oxo-11Z,13E-eicosadienoic acid; 17(18)-Epoxy-11Z,14Z-Eicosadienoic acid; 10,13-epoxy-11,12-dimethyl-10,12-octadecadienoic acid; 5S-HETrE; 15S-HETrE; 8S-HETrE; 12R-HETrE; 15-HETrE; 5-HETrE; 8(S)-HETrE; 8-HETrE; (-)-Spongiane-15,16-diol; (+)-Villanovane-13alpha,19-diol; (-)-2,7-Dolabelladiene-6beta,10alpha,18-triol	C20H34O3; C20H34O3; C20H34O3; C20H34O3; C20H34O3; C20H34O3; C20H34O3; C20H34O3; C20H34O3; C20H34O3; C20H34O3; C20H34O3; C20H34O3; C20H34O3	Fatty Acids and Conjugates [FA01]; Fatty Acids and Conjugates [FA01]; Fatty Acids and Conjugates [FA01]; Eicosanoids [FA03]; Eicosanoids [FA03]; Eicosanoids [FA03]; Eicosanoids [FA03]; Eicosanoids [FA03]; Eicosanoids [FA03]; Eicosanoids [FA03]; Eicosanoids [FA03]; Isoprenoids [PR01]; Isoprenoids [PR01]; Isoprenoids [PR01]	Oxo fatty acids [FA0106]; Epoxy fatty acids [FA0107]; Heterocyclic fatty acids [FA0115]; Hydroxy/hydroperoxyeicosatrienoic acids [FA0305]; Hydroxy/hydroperoxyeicosatrienoic acids [FA0305]; Hydroxy/hydroperoxyeicosatrienoic acids [FA0305]; Hydroxy/hydroperoxyeicosatrienoic acids [FA0305]; Hydroxy/hydroperoxyeicosatrienoic acids [FA0305]; Hydroxy/hydroperoxyeicosatrienoic acids [FA0305]; Hydroxy/hy…
324.763
325.202	2R-HpOTrE; 9K,12,13-diHODE; 9-epi-9-D1t-PhytoP; 9-D1t-PhytoP; 9-D1c-PhytoP; 9-epi-9-D1c-PhytoP; ent-9-D1t-PhytoP; ent-9-epi-9-D1t-PhytoP; ent-9-D1c-PhytoP; ent-9-epi-9-D1c-PhytoP; 16-D1t-PhytoP; 16-epi-16-D1t-PhytoP; 16-D1c-PhytoP; 16-epi-16-D1c-PhytoP; ent-16-D1c-PhytoP; ent-16-epi-16-D1c-PhytoP; ent-16-epi-16-D1t-PhytoP; ent-16-D1t-PhytoP; 9-E1t-PhytoP; 9-epi-9-E1t-PhytoP; 9-E1c-PhytoP; 9-epi-9…	C18H30O5; C18H30O5; C18H30O5; C18H30O5; C18H30O5; C18H30O5; C18H30O5; C18H30O5; C18H30O5; C18H30O5; C18H30O5; C18H30O5; C18H30O5; C18H30O5; C18H30O5; C18H30O5; C18H30O5; C18H30O5; C18H30O5; C18H30O5; C18H30O5; C18H30O5; C18H30O5; C18H30O5; C18H30O5; C18H30O5; C18H30O5; C18H30O5; C18H30O5; C18H30O5; C18H30O5; C18H30O5; C18H30O5; C18H30O5; C18H30O5; C18H30O5; C18H30O5; C18H30O5; C18H30O5; C18H30O5	Octadecanoids [FA02]; Octadecanoids [FA02]; Octadecanoids [FA02]; Octadecanoids [FA02]; Octadecanoids [FA02]; Octadecanoids [FA02]; Octadecanoids [FA02]; Octadecanoids [FA02]; Octadecanoids [FA02]; Octadecanoids [FA02]; Octadecanoids [FA02]; Octadecanoids [FA02]; Octadecanoids [FA02]; Octadecanoids [FA02]; Octadecanoids [FA02]; Octadecanoids [FA02]; Octadecanoids [FA02]; Octadecanoids [FA02]; Oct…	Other Octadecanoids [FA0200]; Other Octadecanoids [FA0200]; Phytoprostanes [FA0203]; Phytoprostanes [FA0203]; Phytoprostanes [FA0203]; Phytoprostanes [FA0203]; Phytoprostanes [FA0203]; Phytoprostanes [FA0203]; Phytoprostanes [FA0203]; Phytoprostanes [FA0203]; Phytoprostanes [FA0203]; Phytoprostanes [FA0203]; Phytoprostanes [FA0203]; Phytoprostanes [FA0203]; Phytoprostanes [FA0203]; Phytoprostanes…
326.125
326.76
327.218	Malyngic acid; 9S,10S,11R-trihydroxy-12Z,15Z-octadecadienoic acid; 9S,12S,13S-trihydroxy-10E,15Z-octadecadienoic acid; 9-hydroperoxy-12,13-epoxy-10-octadecenoic acid; 11-hydroperoxy-12,13-epoxy-9-octadecenoic acid; 9,12,13,TriHODE; Fulgidic acid; 9R,12R,13S-Trihydroxy-10E,15Z-octadecadienoic acid; 9R,12S,13S-Trihydroxy-10E,15Z-octadecadienoic acid; 16-F1-PhytoP; 9-F1-PhytoP; ent-16-epi-16-F1t-Phy…	C18H32O5; C18H32O5; C18H32O5; C18H32O5; C18H32O5; C18H32O5; C18H32O5; C18H32O5; C18H32O5; C18H32O5; C18H32O5; C18H32O5; C18H32O5; C18H32O5; C18H32O5; C18H32O5; C18H32O5; C18H32O5; C18H32O5; C18H32O5; C18H32O5; C18H32O5; C18H32O5; C18H32O5; C18H32O5; C18H32O5; C18H32O5; C18H32O5	Fatty Acids and Conjugates [FA01]; Octadecanoids [FA02]; Octadecanoids [FA02]; Octadecanoids [FA02]; Octadecanoids [FA02]; Octadecanoids [FA02]; Octadecanoids [FA02]; Octadecanoids [FA02]; Octadecanoids [FA02]; Octadecanoids [FA02]; Octadecanoids [FA02]; Octadecanoids [FA02]; Octadecanoids [FA02]; Octadecanoids [FA02]; Octadecanoids [FA02]; Octadecanoids [FA02]; Octadecanoids [FA02]; Octadecanoid…	Hydroxy fatty acids [FA0105]; Other Octadecanoids [FA0200]; Other Octadecanoids [FA0200]; Other Octadecanoids [FA0200]; Other Octadecanoids [FA0200]; Other Octadecanoids [FA0200]; Other Octadecanoids [FA0200]; Other Octadecanoids [FA0200]; Other Octadecanoids [FA0200]; Phytoprostanes [FA0203]; Phytoprostanes [FA0203]; Phytoprostanes [FA0203]; Phytoprostanes [FA0203]; Phytoprostanes [FA0203]; Phyt…
327.233	DHA; 3,9,15-Docosatriynoic acid; 8,11,14-Docosatriynoic acid; 10,13,16-Docosatriynoic acid; Retinol Acetate/All-trans-retinyl Acetate	C22H32O2; C22H32O2; C22H32O2; C22H32O2; C22H32O2	Fatty Acids and Conjugates [FA01]; Fatty Acids and Conjugates [FA01]; Fatty Acids and Conjugates [FA01]; Fatty Acids and Conjugates [FA01]; Isoprenoids [PR01]	Unsaturated fatty acids [FA0103]; Unsaturated fatty acids [FA0103]; Unsaturated fatty acids [FA0103]; Unsaturated fatty acids [FA0103]; Retinoids [PR0109]
328.757
329.153
329.234	5,8,12-Trihydroxy-9-octadecenoic acid; 9S,10S,11R-trihydroxy-12Z-octadecenoic acid; 9,12,13-TriHOME; 11,12,13-TriHOME; 9,10,13-TriHOME(11); 9,12,13-TriHOME(10); 5,8,12-TriHOME(9); 9,10,18-TriHOME(12); 9,10,18-TriHOME(12Z); Dihydromalyngic acid; 9,10,18-trihydroxy-12Z-octadecenoic acid	C18H34O5; C18H34O5; C18H34O5; C18H34O5; C18H34O5; C18H34O5; C18H34O5; C18H34O5; C18H34O5; C18H34O5; C18H34O5	Fatty Acids and Conjugates [FA01]; Octadecanoids [FA02]; Octadecanoids [FA02]; Octadecanoids [FA02]; Octadecanoids [FA02]; Octadecanoids [FA02]; Octadecanoids [FA02]; Octadecanoids [FA02]; Octadecanoids [FA02]; Octadecanoids [FA02]; Octadecanoids [FA02]	Hydroxy fatty acids [FA0105]; Other Octadecanoids [FA0200]; Other Octadecanoids [FA0200]; Other Octadecanoids [FA0200]; Other Octadecanoids [FA0200]; Other Octadecanoids [FA0200]; Other Octadecanoids [FA0200]; Other Octadecanoids [FA0200]; Other Octadecanoids [FA0200]; Other Octadecanoids [FA0200]; Other Octadecanoids [FA0200]
330.754
331.192	PGA3; PGB3; PGJ3; PGE3 1,15-lactone; 5S,6S-epoxy-18R-HEPE; 5S,6-Ep-18S-HEPE; Gibberellin A14 aldehyde; Gibberellin A12; Gibberellin A53 aldehyde; Xeniolit A	C20H28O4; C20H28O4; C20H28O4; C20H28O4; C20H28O4; C20H28O4; C20H28O4; C20H28O4; C20H28O4; C20H28O4	Eicosanoids [FA03]; Eicosanoids [FA03]; Eicosanoids [FA03]; Eicosanoids [FA03]; Eicosanoids [FA03]; Eicosanoids [FA03]; Isoprenoids [PR01]; Isoprenoids [PR01]; Isoprenoids [PR01]; Isoprenoids [PR01]	Prostaglandins [FA0301]; Prostaglandins [FA0301]; Prostaglandins [FA0301]; Prostaglandins [FA0301]; Hydroxy/hydroperoxyeicosapentaenoic acids [FA0307]; Hydroxy/hydroperoxyeicosapentaenoic acids [FA0307]; C20 isoprenoids (diterpenes) [PR0104]; C20 isoprenoids (diterpenes) [PR0104]; C20 isoprenoids (diterpenes) [PR0104]; C20 isoprenoids (diterpenes) [PR0104]
332.751
333.111
333.207	5Z,8Z,11Z,14Z-Eicosatetraenedioic acid; PGB2; PGJ2; delta-12-PGJ2; 13,14-dihydro-15-keto-PGA2; bicyclo-PGE2; PGA2; 15-deoxy-delta-12,14-PGD2; 15R-PGA2; 5-trans-PGA2; PGC2; PGF3alpha-1,15-lactone; PGE2 1,15-lactone; LTB5; 14,15-dehydro-LTB4; 12-oxo-LTB4; 5-Oxo-6-trans-leukotriene B4; 5,6-Ep-15S-HETE; 5S-HpEPE; 12S-HpEPE; 15S-HpEPE; 18R-HpEPE; 11,18-di-HEPE; 12,18-di-HEPE; 8,18-di-HEPE; ent-8-J2-Is…	C20H30O4; C20H30O4; C20H30O4; C20H30O4; C20H30O4; C20H30O4; C20H30O4; C20H30O4; C20H30O4; C20H30O4; C20H30O4; C20H30O4; C20H30O4; C20H30O4; C20H30O4; C20H30O4; C20H30O4; C20H30O4; C20H30O4; C20H30O4; C20H30O4; C20H30O4; C20H30O4; C20H30O4; C20H30O4; C20H30O4; C20H30O4; C20H30O4; C20H30O4; C20H30O4; C20H30O4; C20H30O4; C20H30O4; C20H30O4; C20H30O4; C20H30O4; C20H30O4; C20H30O4; C20H30O4; C20H30O4;…	Fatty Acids and Conjugates [FA01]; Eicosanoids [FA03]; Eicosanoids [FA03]; Eicosanoids [FA03]; Eicosanoids [FA03]; Eicosanoids [FA03]; Eicosanoids [FA03]; Eicosanoids [FA03]; Eicosanoids [FA03]; Eicosanoids [FA03]; Eicosanoids [FA03]; Eicosanoids [FA03]; Eicosanoids [FA03]; Eicosanoids [FA03]; Eicosanoids [FA03]; Eicosanoids [FA03]; Eicosanoids [FA03]; Eicosanoids [FA03]; Eicosanoids [FA03]; Eico…	Dicarboxylic acids [FA0117]; Prostaglandins [FA0301]; Prostaglandins [FA0301]; Prostaglandins [FA0301]; Prostaglandins [FA0301]; Prostaglandins [FA0301]; Prostaglandins [FA0301]; Prostaglandins [FA0301]; Prostaglandins [FA0301]; Prostaglandins [FA0301]; Prostaglandins [FA0301]; Prostaglandins [FA0301]; Prostaglandins [FA0301]; Leukotrienes [FA0302]; Leukotrienes [FA0302]; Leukotrienes [FA0302]; L…
334.115
334.21
335.109
335.223	5Z,8Z,11Z-Eicosatrienedioic acid; PGA1; 15-epi-PGA1; 11-deoxy-PGE2; PGF2alpha-1,11-lactone; PGF2alpha-1,15-lactone; PGB1; PGC1; PGF2alpha-1,9-lactone; LTB4; 6-trans-LTB4; 6-trans-12-epi-LTB4; 12-epi-LTB4; 10,11-dihydro-12-oxo-LTB4; 6,7-dihydro-5-oxo-12-epi-LTB4; Delta(6)-trans,Delta(8)-cis-leukotriene B4; 5S,15S-DiHETE; 5S-HpETE; 12S-HpETE; 15S-HpETE; 5S,6R-DiHETE; 5S,6S-DiHETE; 8R-HpETE; 9-HpETE…	C20H32O4; C20H32O4; C20H32O4; C20H32O4; C20H32O4; C20H32O4; C20H32O4; C20H32O4; C20H32O4; C20H32O4; C20H32O4; C20H32O4; C20H32O4; C20H32O4; C20H32O4; C20H32O4; C20H32O4; C20H32O4; C20H32O4; C20H32O4; C20H32O4; C20H32O4; C20H32O4; C20H32O4; C20H32O4; C20H32O4; C20H32O4; C20H32O4; C20H32O4; C20H32O4; C20H32O4; C20H32O4; C20H32O4; C20H32O4; C20H32O4; C20H32O4; C20H32O4; C20H32O4; C20H32O4; C20H32O4;…	Fatty Acids and Conjugates [FA01]; Eicosanoids [FA03]; Eicosanoids [FA03]; Eicosanoids [FA03]; Eicosanoids [FA03]; Eicosanoids [FA03]; Eicosanoids [FA03]; Eicosanoids [FA03]; Eicosanoids [FA03]; Eicosanoids [FA03]; Eicosanoids [FA03]; Eicosanoids [FA03]; Eicosanoids [FA03]; Eicosanoids [FA03]; Eicosanoids [FA03]; Eicosanoids [FA03]; Eicosanoids [FA03]; Eicosanoids [FA03]; Eicosanoids [FA03]; Eico…	Dicarboxylic acids [FA0117]; Prostaglandins [FA0301]; Prostaglandins [FA0301]; Prostaglandins [FA0301]; Prostaglandins [FA0301]; Prostaglandins [FA0301]; Prostaglandins [FA0301]; Prostaglandins [FA0301]; Prostaglandins [FA0301]; Leukotrienes [FA0302]; Leukotrienes [FA0302]; Leukotrienes [FA0302]; Leukotrienes [FA0302]; Leukotrienes [FA0302]; Leukotrienes [FA0302]; Leukotrienes [FA0302]; Hydroxy/h…
332.196
334.212
334.749
335.137
335.148
336.228
336.255
336.837
337.193
337.23
337.24	8R,9S-cis-epoxy-10S-hydroxy-eicosa-11Z,14Z-dienoic acid.; 11-deoxy-PGE1; 11-deoxy-PGF2a; 11-deoxy-PGF2beta; 12-keto-10,11,14,15-tetrahydro-LTB4; 10,11-dihydro-leukotriene B4; 6,7-dihydro-12-epi-LTB4; (+/-)5,6-DiHETrE; (+/-)8,9-DiHETrE; (+/-)11,12-DiHETrE; (+/-)14,15-DiHETrE; 5,6-dihydroxy-8,11,14-eicosatrienoic acid; 8,9-dihydroxy-5,11,14-eicosatrienoic acid	C20H34O4; C20H34O4; C20H34O4; C20H34O4; C20H34O4; C20H34O4; C20H34O4; C20H34O4; C20H34O4; C20H34O4; C20H34O4; C20H34O4; C20H34O4	Eicosanoids [FA03]; Eicosanoids [FA03]; Eicosanoids [FA03]; Eicosanoids [FA03]; Eicosanoids [FA03]; Eicosanoids [FA03]; Eicosanoids [FA03]; Eicosanoids [FA03]; Eicosanoids [FA03]; Eicosanoids [FA03]; Eicosanoids [FA03]; Eicosanoids [FA03]; Eicosanoids [FA03]	Other Eicosanoids [FA0300]; Prostaglandins [FA0301]; Prostaglandins [FA0301]; Prostaglandins [FA0301]; Leukotrienes [FA0302]; Leukotrienes [FA0302]; Leukotrienes [FA0302]; Hydroxy/hydroperoxyeicosatrienoic acids [FA0305]; Hydroxy/hydroperoxyeicosatrienoic acids [FA0305]; Hydroxy/hydroperoxyeicosatrienoic acids [FA0305]; Hydroxy/hydroperoxyeicosatrienoic acids [FA0305]; Hydroxy/hydroperoxyeicosatr…
338.196
338.233
338.243
339.088	Ambanol	C19H16O6	Flavonoids [PK12]	Isoflavans [PK1208]
339.113
339.19
339.209
339.255	15S-HpEDE; PGE1 alcohol; 11-deoxy-PGF1a; 11-deoxy-PGF1b; PGF2alpha alcohol	C20H36O4; C20H36O4; C20H36O4; C20H36O4; C20H36O4	Fatty Acids and Conjugates [FA01]; Eicosanoids [FA03]; Eicosanoids [FA03]; Eicosanoids [FA03]; Eicosanoids [FA03]	Hydroperoxy fatty acids [FA0104]; Prostaglandins [FA0301]; Prostaglandins [FA0301]; Prostaglandins [FA0301]; Prostaglandins [FA0301]
340.143
340.212
340.259
340.287	N-stearoyl glycine; N-palmitoyl GABA; Cer(d18:1/2:0)	C20H39NO3; C20H39NO3; C20H39NO3	Fatty amides [FA08]; Fatty amides [FA08]; Ceramides [SP02]	N-acyl amines [FA0802]; N-acyl amines [FA0802]; N-acylsphingosines (ceramides) [SP0201]
340.738
341.147
341.163
341.206
341.214
341.225
341.235	methyl 9,12-dihydroxy-13-oxo-10-octadecenoate; methyl 10,13-dihydroxy-9-oxo-11-octadecenoate; 13-hydroxy-9-methoxy-10-oxooctadec-11-enoic acid; 2,3-Dinor-TXB1	C19H34O5; C19H34O5; C19H34O5; C19H34O5	Fatty Acids and Conjugates [FA01]; Fatty Acids and Conjugates [FA01]; Octadecanoids [FA02]; Eicosanoids [FA03]	Hydroxy fatty acids [FA0105]; Hydroxy fatty acids [FA0105]; Other Octadecanoids [FA0200]; Thromboxanes [FA0303]
341.271	3-Acetoxystearic acid; Eicosanedioic acid; PGF1a alcohol	C20H38O4; C20H38O4; C20H38O4	Fatty Acids and Conjugates [FA01]; Fatty Acids and Conjugates [FA01]; Eicosanoids [FA03]	Epoxy fatty acids [FA0107]; Dicarboxylic acids [FA0117]; Prostaglandins [FA0301]
341.906
342.148
342.208
342.217
342.229
342.266	Dodecanoylcarnitine; O-dodecanoylcarnitine; N-palmitoyl serine	C19H37NO4; C19H37NO4; C19H37NO4	Fatty esters [FA07]; Fatty esters [FA07]; Fatty amides [FA08]	Fatty acyl carnitines [FA0707]; Fatty acyl carnitines [FA0707]; N-acyl amines [FA0802]
342.275
342.735
343.141	8-Epiiridotrial glucoside; Iridotrial glucoside	C16H24O8; C16H24O8	Isoprenoids [PR01]; Isoprenoids [PR01]	C10 isoprenoids (monoterpenes) [PR0102]; C10 isoprenoids (monoterpenes) [PR0102]
343.177
343.194
343.214	delta10-13-PhytoF; delta10-12-PhytoF; delta14-9-PhytoF; delta14-10-PhytoF; (9R,12R,15R)-delta10-13-PhytoF[13R,16R]; (9R,12R,15R)-delta10-13-PhytoF[13R,16S]; (9R,12R,15R)-delta10-13-PhytoF[13S,16R]; (9R,12R,15R)-delta10-13-PhytoF[13S,16S]; (9R,12R,15S)-delta10-13-PhytoF[13R,16R]; (9R,12R,15S)-delta10-13-PhytoF[13R,16S]; (9R,12R,15S)-delta10-13-PhytoF[13S,16R]; (9R,12R,15S)-delta10-13-PhytoF[13S,16…	C18H32O6; C18H32O6; C18H32O6; C18H32O6; C18H32O6; C18H32O6; C18H32O6; C18H32O6; C18H32O6; C18H32O6; C18H32O6; C18H32O6; C18H32O6; C18H32O6; C18H32O6; C18H32O6; C18H32O6; C18H32O6; C18H32O6; C18H32O6; C18H32O6; C18H32O6; C18H32O6; C18H32O6; C18H32O6; C18H32O6; C18H32O6; C18H32O6; C18H32O6; C18H32O6; C18H32O6; C18H32O6; C18H32O6; C18H32O6; C18H32O6; C18H32O6; C18H32O6; C18H32O6; C18H32O6; C18H32O6;…	Octadecanoids [FA02]; Octadecanoids [FA02]; Octadecanoids [FA02]; Octadecanoids [FA02]; Octadecanoids [FA02]; Octadecanoids [FA02]; Octadecanoids [FA02]; Octadecanoids [FA02]; Octadecanoids [FA02]; Octadecanoids [FA02]; Octadecanoids [FA02]; Octadecanoids [FA02]; Octadecanoids [FA02]; Octadecanoids [FA02]; Octadecanoids [FA02]; Octadecanoids [FA02]; Octadecanoids [FA02]; Octadecanoids [FA02]; Oct…	Phytofurans [FA0204]; Phytofurans [FA0204]; Phytofurans [FA0204]; Phytofurans [FA0204]; Phytofurans [FA0204]; Phytofurans [FA0204]; Phytofurans [FA0204]; Phytofurans [FA0204]; Phytofurans [FA0204]; Phytofurans [FA0204]; Phytofurans [FA0204]; Phytofurans [FA0204]; Phytofurans [FA0204]; Phytofurans [FA0204]; Phytofurans [FA0204]; Phytofurans [FA0204]; Phytofurans [FA0204]; Phytofurans [FA0204]; Phy…
343.23	1a,1b-dihomo-15-deoxy-delta-12,14-PGJ2; 17S-HDHA; (+/-)-4-HDoHE; (+/-)-7-HDoHE; (+/-)-8-HDoHE; (+/-)-10-HDoHE; (+/-)-11-HDoHE; (+/-)-13-HDoHE; (+/-)-14-HDoHE; (+/-)-16-HDoHE; (+/-)-17-HDoHE; (+/-)-20-HDoHE; 7(8)-EpDPE; 10(11)-EpDPE; 13(14)-EpDPE; 16(17)-EpDPE; 19(20)-EpDPE; 14S-HDHA; 14R-HDHA; 21-HDHA; 17R-HDHA; Testosterone propionate; medroxyprogesterone; 1alpha-hydroxy-22-oxo-23,24,25,26,27-pe…	C22H32O3; C22H32O3; C22H32O3; C22H32O3; C22H32O3; C22H32O3; C22H32O3; C22H32O3; C22H32O3; C22H32O3; C22H32O3; C22H32O3; C22H32O3; C22H32O3; C22H32O3; C22H32O3; C22H32O3; C22H32O3; C22H32O3; C22H32O3; C22H32O3; C22H32O3; C22H32O3; C22H32O3	Eicosanoids [FA03]; Docosanoids [FA04]; Docosanoids [FA04]; Docosanoids [FA04]; Docosanoids [FA04]; Docosanoids [FA04]; Docosanoids [FA04]; Docosanoids [FA04]; Docosanoids [FA04]; Docosanoids [FA04]; Docosanoids [FA04]; Docosanoids [FA04]; Docosanoids [FA04]; Docosanoids [FA04]; Docosanoids [FA04]; Docosanoids [FA04]; Docosanoids [FA04]; Docosanoids [FA04]; Docosanoids [FA04]; Docosanoids [FA04];…	Prostaglandins [FA0301]; Other Docosanoids [FA0400]; Other Docosanoids [FA0400]; Other Docosanoids [FA0400]; Other Docosanoids [FA0400]; Other Docosanoids [FA0400]; Other Docosanoids [FA0400]; Other Docosanoids [FA0400]; Other Docosanoids [FA0400]; Other Docosanoids [FA0400]; Other Docosanoids [FA0400]; Other Docosanoids [FA0400]; Other Docosanoids [FA0400]; Other Docosanoids [FA0400]; Other Doco…
343.25	12,13-dihydroxy-11-methoxy-9-octadecenoic acid	C19H36O5	Fatty Acids and Conjugates [FA01]	Methoxy fatty acids [FA0108]
343.27
343.902
344.197
344.217
344.233
344.29
344.732
344.84
345.157
345.173
345.184
345.21
345.228	Floionic acid; 9-hydroperoxy-12,13-dihydroxy-10-octadecenoic acid; 9,10-dihydroxy-13-hydroperoxy-11-octadecenoic acid; Sorbitan laurate	C18H34O6; C18H34O6; C18H34O6; C18H34O6	Fatty Acids and Conjugates [FA01]; Octadecanoids [FA02]; Octadecanoids [FA02]; Fatty esters [FA07]	Dicarboxylic acids [FA0117]; Other Octadecanoids [FA0200]; Other Octadecanoids [FA0200]; Wax monoesters [FA0701]
345.245	6-((Z)-heptadec-8-en-1-yl)salicylic acid; 6-((Z)-pentadec-10-en-1-yl)salicylic acid; Taxa-4(20),11(12)-dien-5alpha-acetoxy-10beta-ol; 1alpha,22-dihydroxy-23,24,25,26,27-pentanorvitamin D3 / 1alpha,22-dihydroxy-23,24,25,26,27-pentanorcholecalciferol	C22H34O3; C22H34O3; C22H34O3; C22H34O3	Phenolic lipids [PK15]; Phenolic lipids [PK15]; Isoprenoids [PR01]; Secosteroids [ST03]	Anacardic acids and derivatives [PK1504]; Anacardic acids and derivatives [PK1504]; C20 isoprenoids (diterpenes) [PR0104]; Vitamin D3 and derivatives [ST0302]
345.282
345.9
346.161
346.178
346.234
346.248
346.73
347.076	Dryopteric acid	C17H16O8	Flavonoids [PK12]	Flavans, Flavanols and Leucoanthocyanidins [PK1202]
347.117
347.172
347.189
347.2
347.224	11-deoxy-11-methylene-15-keto-PGD2; methyl 6-hydroperoxy-4,8,11,14,17-eicosapentaenoate; methyl 8-hydroperoxy-5,9,11,14,17-eicosapentaenoate; methyl 9-hydroperoxy-5,7,11,14,17-eicosapentaenoate; methyl 11-hydroperoxy-5,8,12,14,17-eicosapentaenoate; 3beta,15beta,17alpha-Trihydroxy-pregnenone; 3beta,17alpha,21-Trihydroxy-pregnenone; 11b,21-Dihydroxy-5b-pregnane-3,20-dione; 3a,21-Dihydroxy-5b-pregna…	C21H32O4; C21H32O4; C21H32O4; C21H32O4; C21H32O4; C21H32O4; C21H32O4; C21H32O4; C21H32O4	Eicosanoids [FA03]; Eicosanoids [FA03]; Eicosanoids [FA03]; Eicosanoids [FA03]; Eicosanoids [FA03]; Steroids [ST02]; Steroids [ST02]; Steroids [ST02]; Steroids [ST02]	Prostaglandins [FA0301]; Hydroxy/hydroperoxyeicosapentaenoic acids [FA0307]; Hydroxy/hydroperoxyeicosapentaenoic acids [FA0307]; Hydroxy/hydroperoxyeicosapentaenoic acids [FA0307]; Hydroxy/hydroperoxyeicosapentaenoic acids [FA0307]; C21 steroids (gluco/mineralocorticoids, progestogins) and derivatives [ST0203]; C21 steroids (gluco/mineralocorticoids, progestogins) and derivatives [ST0203]; C21 st…
347.245	Sativic acid	C18H36O6	Octadecanoids [FA02]	Other Octadecanoids [FA0200]
347.261	6-pentadecyl salicylic acid; Dinorlithocholic acid	C22H36O3; C22H36O3	Phenolic lipids [PK15]; Bile acids and derivatives [ST04]	Anacardic acids and derivatives [PK1504]; C22 bile acids, alcohols, and derivatives [ST0405]
347.297	(E,E)-3,7,11-Trimethyl-2,6,10-dodecatrienyl octanoate; 5-n-heptadecylresorcinol; 20:3(5Z,9Z,17Z)(11Me,15Me,19Me)	C23H40O2; C23H40O2; C23H40O2	Fatty esters [FA07]; Phenolic lipids [PK15]; Isoprenoids [PR01]	Wax monoesters [FA0701]; Alkyl resorcinols and derivatives [PK1503]; C15 isoprenoids (sesquiterpenes) [PR0103]
348.192
348.249
348.264
348.726
348.787
348.809
349.108	Maximaisoflavone B; 4'-O-methylalpinumisoflavone; 4'-O-Methylderrone; Neorautenane; Leiocarpin; Semiglabrinol; Pseudosemiglabrinol; Glabrachromene II; Ovalichromene B	C21H18O5; C21H18O5; C21H18O5; C21H18O5; C21H18O5; C21H18O5; C21H18O5; C21H18O5; C21H18O5	Flavonoids [PK12]; Flavonoids [PK12]; Flavonoids [PK12]; Flavonoids [PK12]; Flavonoids [PK12]; Flavonoids [PK12]; Flavonoids [PK12]; Flavonoids [PK12]; Flavonoids [PK12]	Isoflavonoids [PK1205]; Isoflavonoids [PK1205]; Isoflavonoids [PK1205]; Pterocarpans [PK1207]; Pterocarpans [PK1207]; Flavones and Flavonols [PK1211]; Flavones and Flavonols [PK1211]; Chalcones and dihydrochalcones [PK1212]; Flavanones [PK1214]
349.167	alatolide; gibberellin A2; 3,17-dihydroxy-5,9-dioxo-4,5-9,10-diseco-androsta-1(10),2-dien-4-oic acid	C19H26O6; C19H26O6; C19H26O6	Isoprenoids [PR01]; Isoprenoids [PR01]; Steroids [ST02]	C15 isoprenoids (sesquiterpenes) [PR0103]; C20 isoprenoids (diterpenes) [PR0104]; C19 steroids (androgens) and derivatives [ST0202]
349.204	5,6,15-trihydroxy-7,9,13-Eicosatrien-11-ynoic acid; PGK2; 15-keto-PGE2; PGI3; 19-hydroxy-PGA2; 19-hydroxy-PGB2; PGE3; PGD3; 19R-hydroxy-PGA2; 19R-hydroxy-PGB2; 15-dehydro-prostaglandin I2; 15-keto-PGD2; 12-Oxo-20-hydroxy-leukotriene B4; 15-Epi-lipoxin B5; 20-oxo-leukotriene B4; TXA3; 15-oxo-LXA4; 15-Oxo-lipoxin A4; 5S-Hp-18R-HEPE; 5S-Hp-18S-HEPE; 6-trans-5,12,18-triHEPE; 5,6,18-triHEPE; 8-iso-15-…	C20H30O5; C20H30O5; C20H30O5; C20H30O5; C20H30O5; C20H30O5; C20H30O5; C20H30O5; C20H30O5; C20H30O5; C20H30O5; C20H30O5; C20H30O5; C20H30O5; C20H30O5; C20H30O5; C20H30O5; C20H30O5; C20H30O5; C20H30O5; C20H30O5; C20H30O5; C20H30O5; C20H30O5; C20H30O5; C20H30O5; C20H30O5	Fatty Acids and Conjugates [FA01]; Eicosanoids [FA03]; Eicosanoids [FA03]; Eicosanoids [FA03]; Eicosanoids [FA03]; Eicosanoids [FA03]; Eicosanoids [FA03]; Eicosanoids [FA03]; Eicosanoids [FA03]; Eicosanoids [FA03]; Eicosanoids [FA03]; Eicosanoids [FA03]; Eicosanoids [FA03]; Eicosanoids [FA03]; Eicosanoids [FA03]; Eicosanoids [FA03]; Eicosanoids [FA03]; Eicosanoids [FA03]; Eicosanoids [FA03]; Eico…	Unsaturated fatty acids [FA0103]; Prostaglandins [FA0301]; Prostaglandins [FA0301]; Prostaglandins [FA0301]; Prostaglandins [FA0301]; Prostaglandins [FA0301]; Prostaglandins [FA0301]; Prostaglandins [FA0301]; Prostaglandins [FA0301]; Prostaglandins [FA0301]; Prostaglandins [FA0301]; Prostaglandins [FA0301]; Leukotrienes [FA0302]; Leukotrienes [FA0302]; Leukotrienes [FA0302]; Thromboxanes [FA0303]…
349.239	9-deoxy-9-methylene-PGE2; 11-deoxy-11-methylene-PGD2; 13,14-dihydroxy-11-mulinen-20-oic acid; Tetrahydrocorticosterone; 5alpha-Tetrahydrocorticosterone; Tetrahydrodeoxycortisol	C21H34O4; C21H34O4; C21H34O4; C21H34O4; C21H34O4; C21H34O4	Eicosanoids [FA03]; Eicosanoids [FA03]; Isoprenoids [PR01]; Steroids [ST02]; Steroids [ST02]; Steroid conjugates [ST05]	Prostaglandins [FA0301]; Prostaglandins [FA0301]; C20 isoprenoids (diterpenes) [PR0104]; C21 steroids (gluco/mineralocorticoids, progestogins) and derivatives [ST0203]; C21 steroids (gluco/mineralocorticoids, progestogins) and derivatives [ST0203]; Glycine conjugates [ST0503]
350.073
350.111
350.153
350.207
350.806
351.105
351.136
[truncated: 6,669 more rows]

## Sheet: Serum, Lip POS
mz	name_list	formula_list	class_list	sub_class_list
72.0808
76.0757
80.9478
82.9448
83.0467
85.0284
91.0541
92.0575
93.0699
94.0732
96.9218
98.9187
98.9584
98.9841
99.0206
100.112
100.917
103.054
104.107
105.07
105.104
105.11
105.113
106.073
106.111
107.085
109.101
110.104
112.896
114.066
114.893
115.054
115.063
115.07
116.058
116.062
116.071
117.07
117.074
118.061
118.065
118.086	4R-aminopentanoic acid; 4S-aminopentanoic acid; 4-amino-pentanoic acid; 5-amino-pentanoic acid; 2S-amino-pentanoic acid; 2-Amino-3-methylbutanoic acid	C5H11NO2; C5H11NO2; C5H11NO2; C5H11NO2; C5H11NO2; C5H11NO2	Fatty Acids and Conjugates [FA01]; Fatty Acids and Conjugates [FA01]; Fatty Acids and Conjugates [FA01]; Fatty Acids and Conjugates [FA01]; Fatty Acids and Conjugates [FA01]; Fatty Acids and Conjugates [FA01]	Amino fatty acids [FA0110]; Amino fatty acids [FA0110]; Amino fatty acids [FA0110]; Amino fatty acids [FA0110]; Amino fatty acids [FA0110]; Amino fatty acids [FA0110]
[truncated: 3,297 more rows]
