# Supplementary material for: Fast and sensitive flow-injection mass spectrometry metabolomics by analyzing sample-specific ion distributions
Source: Nat Commun. 2020 Jun 24;11:3186. doi: 10.1038/s41467-020-17026-6 (PMC7314751; doi:10.1038/s41467-020-17026-6)
Supplement: Supplementary file 5 — Supplementary Data 2 [file 41467_2020_17026_MOESM5_ESM.xlsx]

## Sheet: Title
Supplementary Data File 2. Inter-subject variability in serum metabolome abundances within a group of 98 healthy individuals based on measuremnets performed with our optimized ranges FI-MS method.

## Sheet: RSD, 98 human serum samples
RSD_samples	RSD_QC	Count	CountQC	mz	Name	Formula	Class	ionization
731.202	22.424	55	120	544.914				NEG
614.407	13.3144	97	120	577.039				POS
545.248	22.1002	97	120	151.026	Xanthine; Oxypurinol; 6,8-Dihydroxypurine	C5H4N4O2; C5H4N4O2; C5H4N4O2	Imidazopyrimidines; Imidazopyrimidines; Imidazopyrimidines	NEG
473.133	14.1292	81	120	152.071	Acetaminophen; 2-Phenylglycine; Dopamine quinone; Leukoaminochrome; Methyl 2-aminobenzoate; 2-(Methylamino)benzoic acid; 3alpha,4,7,7alpha-Tetrahydro-1H-isoindole-1,3(2H)-dione; Ethyl nicotinate; 2-Amino-3-methylbenzoate; 2'-Hydroxyacetanilide	C8H9NO2; C8H9NO2; C8H9NO2; C8H9NO2; C8H9NO2; C8H9NO2; C8H9NO2; C8H9NO2; C8H9NO2; C8H9NO2	Phenols; Carboxylic acids and derivatives; Organooxygen compounds; Indoles and derivatives; Benzene and substituted derivatives; Benzene and substituted derivatives; Isoindoles and derivatives; Pyridines and derivatives; Benzene and substituted derivatives; Benzene and substituted derivatives	POS
458.162	20.2176	77	120	238.077				NEG
455.338	19.876	48	120	447.169				POS
445.612	12.2785	43	119	427.186	(Z)-Narceine imide	C23H26N2O6	Isoindoles and derivatives	POS
409.236	25.4836	53	120	238.579				NEG
391.742	21.3429	22	119	362.099				NEG
376.943	28.2273	95	120	182.046	4-Pyridoxic acid	C8H9NO4	Pyridines and derivatives	NEG
375.765	9.47564	48	120	456.041				POS
368.131	25.9763	26	120	509.051				NEG
355.389	29.6602	37	119	449.167				POS
354.968	13.9649	85	115	330.955				NEG
353.469	16.1488	47	120	156.011				POS
352.01	10.2452	48	120	457.033				POS
348.37	14.2852	68	113	511.293				NEG
347.713	21.7863	35	119	477.165	Gentiobiosyl 2-methyl-6-oxo-2E,4E-heptadienoate; Kelampayoside A	C20H30O13; C20H30O13	Organooxygen compounds; Organooxygen compounds	NEG
347.629	24.972	48	120	321.041	7,7'-Dihydroxy-6,8'-bicoumarin	C18H10O6	Coumarins and derivatives	NEG
344.627	21.1438	47	120	381.1	Mollicellin A; Mollicellin B; Artonin K; 3,5-dihydroxy-2-(4-hydroxy-3-methoxyphenyl)-8,8-dimethyl-4H,8H-pyrano[2,3-f]chromen-4-one; 2-(2,4-dihydroxy-5-methoxyphenyl)-5-hydroxy-8,8-dimethyl-4H,8H-pyrano[3,2-g]chromen-4-one	C21H18O7; C21H18O7; C21H18O7; C21H18O7; C21H18O7	Benzopyrans; Benzopyrans; Benzopyrans; Flavonoids; Flavonoids	NEG
342.62	9.28613	97	120	205.068				POS
340.661	21.6079	50	120	233.061	Cysteinyl-Hydroxyproline; Hydroxyprolyl-Cysteine	C8H14N2O4S; C8H14N2O4S	Carboxylic acids and derivatives; Carboxylic acids and derivatives	NEG
338.477	12.5959	47	120	458.037				POS
337.7	20.4303	90	118	331.001				NEG
332.174	16.0424	42	111	452.999	Sitaxentan	C18H15ClN2O6S2	Benzodioxoles	NEG
329.349	26.9256	52	120	277.051				NEG
327.585	21.3765	50	120	251.013				NEG
325.785	19.6063	48	118	383.017				NEG
324.829	26.1619	54	120	230.013	Paracetamol sulfate; Benzeneacetamide-4-O-sulphate	C8H9NO5S; C8H9NO5S	Organic sulfuric acids and derivatives; Organic sulfuric acids and derivatives	NEG
324.69	20.3263	49	120	520.985				POS
323.062	26.6499	47	120	178.045				NEG
320.731	15.0743	45	120	493.996				POS
319.819	26.9021	38	114	621.076				NEG
319.59	18.9592	48	119	321.042	7,7'-Dihydroxy-6,8'-bicoumarin	C18H10O6	Coumarins and derivatives	NEG
318.069	8.95755	48	120	492.995	2'-Deoxyinosine triphosphate	C10H15N4O13P3	Purine nucleotides	POS
317.322	9.97195	48	120	478.023				POS
315.807	10.0677	48	120	479.015				POS
313.682	20.6694	44	119	322.046	Cytidine monophosphate; Cytidine 2'-phosphate	C9H14N3O8P; C9H14N3O8P	Pyrimidine nucleotides; Organooxygen compounds	NEG
313.321	17.3896	35	113	493.016				NEG
311.423	23.8033	47	119	252.016				NEG
311.364	25.1808	46	120	253.009				NEG
309.465	25.8196	36	111	331.959				NEG
309.202	21.0453	47	120	168.012				NEG
308.736	20.6342	48	120	497.99				NEG
308.225	21.6531	97	120	605.409				NEG
307.191	19.3018	48	120	596.929				NEG
305.26	26.4293	16	120	536.135				NEG
304.681	20.2957	48	115	621.053				NEG
303.893	14.8469	78	110	606.412				NEG
303.056	20.5753	77	120	424.938				NEG
300.709	16.6314	91	120	580.941				POS
300.29	23.8087	44	120	522.978				POS
299.754	21.4976	47	120	167.028				NEG
299.734	20.7251	48	120	475.006				NEG
299.374	13.9788	33	109	468.981				NEG
298.139	24.7529	47	120	471.034				NEG
298.099	29.2665	46	120	278.055	Cidofovir	C8H14N3O6P	Diazines	NEG
295.674	17.8756	47	120	426.96				NEG
294.97	9.58579	50	120	477.02				POS
294.148	28.9597	73	119	369.122				NEG
293.712	19.9954	97	119	169.025				NEG
293.584	19.4546	47	120	640.927				NEG
293.516	19.5365	49	120	638.93				NEG
292.572	19.2207	48	117	498.982				NEG
289.145	19.0088	50	120	496.987				NEG
288.1	24.5848	44	120	472.038				NEG
287.565	12.9788	47	120	480.019				POS
287.41	22.571	10	119	361.105				NEG
287.244	19.2118	59	120	660.912				NEG
287.116	19.269	55	115	614.903				NEG
285.752	18.629	98	118	535.241				NEG
285.35	15.1173	88	113	397.206	Sunitinib	C22H27FN4O2	Indoles and derivatives	NEG
283.036	12.1364	48	120	323.056	7,7'-Dihydroxy-6,8'-bicoumarin	C18H10O6	Coumarins and derivatives	POS
282.963	19.6984	71	116	484.893				NEG
281.814	18.3557	59	120	181.072	Galactitol; Sorbitol; Mannitol; L-Iditol	C6H14O6; C6H14O6; C6H14O6; C6H14O6	Organooxygen compounds; Organooxygen compounds; Organooxygen compounds; Organooxygen compounds	NEG
281.676	21.6683	82	112	356.944				NEG
277.098	23.9734	97	120	272.995				NEG
273.771	11.2301	48	120	500.996				POS
272.276	19.981	41	120	400.982	3-[3,5-dihydroxy-4-(sulfooxy)benzoyloxy]-4,5-dihydroxybenzoic acid; 3-hydroxy-4-(sulfooxy)-5-(3,4,5-trihydroxybenzoyloxy)benzoic acid	C14H10O12S; C14H10O12S	Depsides and depsidones; Depsides and depsidones	NEG
271.264	21.5253	73	120	454.977				NEG
269.055	23.3477	40	120	499.985				NEG
265.739	17.9297	81	118	398.208				NEG
263.555	22.0351	46	120	661.915				NEG
263.41	28.2074	77	113	567.96				NEG
262.406	9.98886	48	120	499.001				POS
260.649	15.5309	49	120	324.06	Cytidine monophosphate; Cytidine 2'-phosphate	C9H14N3O8P; C9H14N3O8P	Pyrimidine nucleotides; Organooxygen compounds	POS
260.23	29.0956	44	119	370.125				NEG
256.827	20.4476	59	120	490.997				NEG
255.453	21.6444	34	120	360.102				NEG
251.933	17.1244	46	120	268.105	Adenosine; Deoxyguanosine; Vidarabine; Zidovudine	C10H13N5O4; C10H13N5O4; C10H13N5O4; C10H13N5O4	Purine nucleosides; Purine nucleosides; Purine nucleosides; Pyrimidine nucleosides	POS
249.977	19.873	14	120	259.086				POS
249.472	27.7673	43	113	368.007				NEG
247.768	26.4432	63	120	628.898				NEG
245.184	19.0756	59	116	489				NEG
245.089	18.554	36	110	343.027				NEG
244.589	23.3471	40	115	473.03				NEG
244.463	22.096	36	118	325.053				POS
242.451	21.6178	94	115	377.008				NEG
241.589	19.0782	44	120	395.19	Pregnenolone sulfate; 3beta-Hydroxypregn-5-en-20-one sulfate	C21H32O5S; C21H32O5S	Steroids and steroid derivatives; Steroids and steroid derivatives	NEG
241.519	19.194	45	120	295.062				POS
241.49	20.0393	48	118	490.003				NEG
241.294	17.4971	29	112	367.022				POS
239.382	18.8617	49	120	466.992				NEG
239.158	19.5115	31	109	491.966				NEG
238.03	24.6436	18	119	430.171				NEG
236.652	26.7013	45	120	560.957				POS
236.026	21.3766	48	120	630.917				NEG
235.08	27.5018	41	116	371.126				NEG
234.995	22.5439	47	119	390.911				NEG
234.204	19.9877	48	120	492				NEG
232.296	14.339	85	116	474.942				NEG
232.236	21.5212	48	120	409.034				NEG
231.978	26.6439	28	108	470.05				NEG
231.609	18.8334	86	119	481.281				NEG
231.24	19.3224	43	114	643.036				NEG
231.237	15.4834	38	108	559.958				POS
230.232	27.4138	43	120	388.914				NEG
230.133	17.6007	45	114	463.33				NEG
229.885	21.9521	41	115	492.992				NEG
229.338	21.6846	35	116	396.194				NEG
225.862	29.936	43	120	217.048				NEG
223.825	27.7895	46	120	708.919				NEG
222.373	25.8156	47	120	168.053				NEG
221.153	27.5549	37	120	648.884				NEG
219.884	20.2096	11	120	428.188				POS
219.505	21.9128	48	120	581.973				NEG
219.216	10.9963	50	120	556.96				POS
218.432	23.3464	73	120	512.98				NEG
216.202	22.9928	44	120	615.004				NEG
216.021	27.1956	49	119	629.901				NEG
214.936	23.9175	39	110	560.952				POS
212.373	20.3371	90	120	269.126	Acetylcarnosine; Dexrazoxane; Pentostatin; Hydroxyprolyl-Histidine; Histidinyl-Hydroxyproline	C11H16N4O4; C11H16N4O4; C11H16N4O4; C11H16N4O4; C11H16N4O4	Peptidomimetics; Carboxylic acids and derivatives; Imidazodiazepines; Carboxylic acids and derivatives; Carboxylic acids and derivatives	POS
212.105	20.4693	91	119	329.177	Carnosol; Momilactone B; Yucalexin P15; Yucalexin P8; 3,3',4,4'-Tetrahydroxy-5,5'-diisopropyl-2,2'-dimethylbiphenyl	C20H26O4; C20H26O4; C20H26O4; C20H26O4; C20H26O4	Prenol lipids; Naphthopyrans; Prenol lipids; Organooxygen compounds; Benzene and substituted derivatives	NEG
211.706	19.1429	7	120	349.235				POS
211.134	20.06	13	120	640.967				NEG
209.875	26.9265	44	120	650.882				NEG
209.315	25.9164	90	120	570.938				NEG
209.278	25.5195	37	118	448.916				NEG
208.965	27.2996	44	120	792.902				NEG
208.912	17.7171	37	118	397.062	Sulfasalazine; [2-(methoxymethyl)-5-(3,5,7-trihydroxy-3,4-dihydro-2H-1-benzopyran-2-yl)phenyl]oxidanesulfonic acid	C18H14N4O5S; C17H18O9S	Azobenzenes; Flavonoids	NEG
208.871	26.7371	46	120	295.061				POS
208.545	19.2952	51	120	428.955				NEG
208.258	29.0366	93	120	126.031	1-Methyl-4-nitroimidazole	C4H5N3O2	Azoles	NEG
208.067	14.1338	89	120	592.258				POS
207.238	28.4993	98	120	188.986	Pyrocatechol sulfate; Hydroquinone sulfate	C6H6O5S; C6H6O5S	Organic sulfuric acids and derivatives; Organic sulfuric acids and derivatives	NEG
206.348	22.4629	48	120	580.97				NEG
206.34	22.418	40	119	582.967				NEG
204.889	17.4113	46	116	508.975				NEG
204.736	27.3883	55	120	744.896				NEG
204.324	13.4334	47	120	557.962				POS
203.433	22.3746	37	111	509.977				NEG
203.288	13.2409	43	120	514.978				POS
202.014	15.6971	49	119	568.099				POS
200.926	24.8439	56	108	330.181				NEG
199.539	20.3207	4	115	545.915				NEG
198.416	21.0243	97	119	260.998				NEG
196.073	24.6574	38	113	542.929				NEG
195.77	23.9989	26	109	641.04				NEG
193.897	26.4333	34	109	410.036				NEG
193.81	28.9609	24	118	344.108				NEG
193.747	24.7937	96	119	271.043				NEG
193.221	20.2614	24	120	330.127				POS
192.264	23.2465	53	119	569.101				POS
192.212	16.8737	55	115	379.023				NEG
192.205	26.6422	46	120	449.013				POS
191.908	25.157	40	118	557.045				NEG
191.856	21.777	46	120	558.963				NEG
190.849	24.4141	92	109	569.083				NEG
190.705	20.9348	69	120	140.047				NEG
190.586	29.9889	32	120	218.052				NEG
190.547	29.867	31	119	642.042				NEG
190.245	18.6138	86	115	331.192	Carnosic acid; 11b-Hydroxyprogesterone; 7'-Carboxy-gamma-tocotrienol; Hulupone; Adhulupone; (1(10)E,4E,6a,9b)-9-(2-Methylbutanoyloxy)-1(10),4,11(13)-germacratrien-12,6-olide; (1(10)E,4E,6a,9b)-9-(3-Methylbutanoyloxy)-1(10),4,11(13)-germacratrien-12,6-olide; Petasitin; 6-Angeloylfuranofukinol; 4-Deoxycohumulone; ent-7alpha,12beta-Dihydroxy-16-kauren-19,6beta-olide; ent-15-Kaurene-17,19-dioic acid;…	C20H28O4; C20H28O4; C20H28O4; C20H28O4; C20H28O4; C20H28O4; C20H28O4; C20H28O4; C20H28O4; C20H28O4; C20H28O4; C20H28O4; C20H28O4; C20H28O4; C20H28O4	Prenol lipids; Steroids and steroid derivatives; Benzopyrans; Vinylogous acids; Organooxygen compounds; Prenol lipids; Prenol lipids; Prenol lipids; Prenol lipids; Benzene and substituted derivatives; Lactones; Prenol lipids; Prenol lipids; Fatty Acyls; Fatty Acyls	NEG
189.623	18.9258	4	120	256.097				POS
189.138	26.8121	46	120	690.874				NEG
188.988	18.0368	76	120	231.084				POS
188.915	23.4087	58	120	510.984				NEG
188.803	26.9825	30	117	368.125				NEG
186.897	28.718	47	111	246.075	Asparaginyl-Aspartic acid; Aspartyl-Asparagine	C8H13N3O6; C8H13N3O6	Carboxylic acids and derivatives; Carboxylic acids and derivatives	NEG
186.801	24.2	60	116	361.225				NEG
186.784	29.7866	9	120	558.436				POS
183.454	24.5432	62	110	349.168				NEG
183.429	26.411	65	120	487.391				POS
182.51	21.4826	81	119	397.179				NEG
180.86	20.2983	89	119	464.931				NEG
180.572	21.4448	68	120	219.17				POS
180.069	9.78877	98	120	489.399				POS
179.573	9.68542	98	120	488.396				POS
178.991	11.746	69	120	172.072	Metronidazole	C6H9N3O3	Azoles	POS
178.438	23.7794	67	119	448.869				NEG
178.39	12.5327	27	120	384.098				POS
178.026	7.91439	98	120	327.254	1-Acetoxy-2-hydroxy-16-heptadecen-4-one; Avocadyne 2-acetate; Avocadyne 1-acetate; Avocadyne 4-acetate	C19H34O4; C19H34O4; C19H34O4; C19H34O4	Fatty Acyls; Fatty Acyls; Fatty Acyls; Fatty Acyls	POS
176.506	20.3846	6	120	556.056				POS
175.558	18.1928	6	120	333.076				POS
174.774	9.86187	98	120	516.427				POS
174.622	15.1475	24	111	658.98				NEG
174.492	11.9874	98	120	531.406	alpha-Tocopherol succinate	C33H54O5	Prenol lipids	POS
174.331	21.5778	76	120	398.183				NEG
174.152	10.0032	98	120	517.431				POS
173.883	19.0943	10	120	462.223				NEG
173.537	20.8638	95	120	151.04	p-Hydroxyphenylacetic acid; 3-Hydroxyphenylacetic acid; Ortho-Hydroxyphenylacetic acid; Mandelic acid; p-Anisic acid; 3-Cresotinic acid; 3,4-Dihydroxyphenylacetaldehyde; 4-Hydroxy-3-methylbenzoic acid; Vanillin; 2,4'-Dihydroxyacetophenone; 2',3'-Dihydroxyacetophenone; 2',4'-Dihydroxyacetophenone; 2',6'-Dihydroxyacetophenone; 3',4'-Dihydroxyacetophenone; 3',5'-Dihydroxyacetophenone; Phenoxyacetic …	C8H8O3; C8H8O3; C8H8O3; C8H8O3; C8H8O3; C8H8O3; C8H8O3; C8H8O3; C8H8O3; C8H8O3; C8H8O3; C8H8O3; C8H8O3; C8H8O3; C8H8O3; C8H8O3; C8H8O3; C8H8O3; C8H8O3; C8H8O3; C8H8O3; C8H8O3; C8H8O3; C8H8O3; C8H8O3; C8H8O3; C8H8O3; C8H8O3; C8H8O3; C8H8O3; C8H8O3; C8H8O3	Phenols; Phenols; Benzene and substituted derivatives; Benzene and substituted derivatives; Benzene and substituted derivatives; Benzene and substituted derivatives; Benzene and substituted derivatives; Benzene and substituted derivatives; Phenols; Organooxygen compounds; Benzene and substituted derivatives; Benzene and substituted derivatives; Benzene and substituted derivatives; Organooxygen co…	NEG
172.14	24.9195	48	120	513.983				NEG
172.083	21.4413	63	120	554.947				NEG
171.586	12.4881	88	120	530.403				POS
169.74	22.061	97	118	330.882				NEG
168.701	29.9594	77	120	514.162				NEG
168.554	25.8506	7	120	515.424				POS
167.999	20.0043	6	120	634.979				NEG
167.846	15.9907	47	120	572.936				POS
167.428	23.1528	91	120	159.092				POS
167.2	23.9339	74	115	420.087				NEG
165.394	17.0951	51	120	177.102	Serotonin; Cotinine	C10H12N2O; C10H12N2O	Indoles and derivatives; Pyridines and derivatives	POS
165.323	24.341	11	119	554.044				NEG
165.094	15.2823	41	110	596.927				NEG
164.131	29.3322	89	120	230.997	2,4-Dihydroxyacetophenone 5-sulfate; Vanillin 4-sulfate; 2-[3-(sulfooxy)phenyl]acetic acid; (4-ethenyl-2,6-dihydroxyphenyl)oxidanesulfonic acid; 2-[4-(sulfooxy)phenyl]acetic acid	C8H8O6S; C8H8O6S; C8H8O6S; C8H8O6S; C8H8O6S	Organooxygen compounds; Organic sulfuric acids and derivatives; Organic sulfuric acids and derivatives; Organic sulfuric acids and derivatives; Organic sulfuric acids and derivatives	NEG
162.605	16.1811	5	120	264.196				POS
162.272	24.0688	64	120	399.175				NEG
162.084	23.4654	50	108	656.984				NEG
161.767	22.0391	25	112	332.004				NEG
161.7	22.6982	5	119	597.006				NEG
161.577	27.4721	22	120	261.012				NEG
161.557	20.5958	98	120	630.895				NEG
161.44	23.7531	21	110	388.96				NEG
161.221	19.5887	5	120	676.945				NEG
160.695	9.80996	93	120	545.46				POS
159.867	16.3005	36	113	555.95				NEG
159.23	21.5419	58	109	517.243	Austalide G	C28H38O9	Benzopyrans	NEG
158.799	10.2833	26	120	206.072				POS
158.624	21.2993	36	108	575.957				NEG
158.218	9.99803	91	120	544.457				POS
157.612	15.1585	50	120	363.217	Cortisol; 18-Hydroxycorticosterone; 17a,21-Dihydroxy-5b-pregnane-3,11,20-trione; Isohumulone A; Adhumulone; 5-Hydroxy-4-methoxy-5-(1-oxo-9,12,15-hexadecatrienyl)-2(5H)-furanone; (R)-Humulone	C21H30O5; C21H30O5; C21H30O5; C21H30O5; C21H30O5; C21H30O5; C21H30O5	Steroids and steroid derivatives; Steroids and steroid derivatives; Steroids and steroid derivatives; Prenol lipids; Organooxygen compounds; Carbonyl compounds; Organooxygen compounds	POS
157.395	25.481	36	110	597.93				NEG
157.209	26.9679	20	120	239.03				NEG
156.656	18.0076	39	120	166.123	Pseudoephedrine; Hordenine; Ephedrine; Perilla sugar; Nepetalactam; 5-Ethyl-1,2,3,4,5,6-hexahydro-7H-cyclopenta[b]pyridin-7-one; 6-Ethyl-1,2,3,4,5,6-hexahydro-7H-cyclopenta[b]pyridin-7-one; 3-Methyl-2-(1-pyrrolidinyl)-2-cyclopenten-1-one; 5-Methyl-2-(1-pyrrolidinyl)-2-cyclopenten-1-one; 2,3,4,5,6,7-Hexahydro-7-methylcyclopent[b]azepin-8(1H)-one; 2-(5-Methyl-2-furanyl)piperidine; 1-[(5-Methyl-2-fu…	C10H15NO; C10H15NO; C10H15NO; C10H15NO; C10H15NO; C10H15NO; C10H15NO; C10H15NO; C10H15NO; C10H15NO; C10H15NO; C10H15NO; C10H15NO	Benzene and substituted derivatives; Benzene and substituted derivatives; Benzene and substituted derivatives; Prenol lipids; Pyridines and derivatives; Pyridines and derivatives; Pyridines and derivatives; Pyrrolidines; Pyrrolidines; Azepines; Amines; Organonitrogen compounds; Benzene and substituted derivatives	POS
156.543	27.703	62	113	519.974				NEG
155.816	17.8939	25	120	422.065				NEG
155.75	16.1914	24	120	227.05				POS
155.008	8.23156	95	120	356.289				POS
154.492	11.0691	36	120	362.117	5-Hydroxyomeprazole; Omeprazole sulfone; 3-Hydroxyomeprazole; Bezafibrate; 5-hydroxyesomeprazole	C17H19N3O4S; C17H19N3O4S; C17H19N3O4S; C19H20ClNO4; C17H19N3O4S	Benzimidazoles; Benzimidazoles; Benzimidazoles; Benzene and substituted derivatives; Benzimidazoles	POS
154.448	13.0001	6	120	426.192				POS
153.412	16.0335	33	120	148.112				POS
151.749	21.1588	86	120	466.928				NEG
151.66	15.1509	80	110	383.155	3b,16a-Dihydroxyandrostenone sulfate; 2,3-Butanediol apiosylglucoside; 16a-hydroxy DHEA 3-sulfate; 16alpha-hydroxydehydroepiandrosterone 3-sulfate	C19H28O6S; C15H28O11; C19H28O6S; C19H28O6S	Steroids and steroid derivatives; Organooxygen compounds; Steroids and steroid derivatives; Steroids and steroid derivatives	NEG
150.145	23.2071	48	120	574.954				NEG
150.005	12.3705	93	120	493.351	Homodolicholide	C29H48O6	Steroids and steroid derivatives	POS
149.913	29.8094	10	111	764.943				NEG
149.356	21.7092	48	120	572.958				NEG
148.287	18.4947	74	114	542.271				NEG
148.202	25.0015	96	119	249.058	2-[(5-Methylsulfinyl)-4-penten-2-ynylidene]-1,6-dioxaspiro[4.4]non-3-ene	C13H14O3S	Organooxygen compounds	NEG
148.096	7.93369	98	120	355.285	MG(0:0/18:2(9Z,12Z)/0:0); MG(18:2(9Z,12Z)/0:0/0:0)	C21H38O4; C21H38O4	Fatty Acyls; Fatty Acyls	POS
147.671	16.6722	41	120	319.136				POS
147.494	19.4487	58	118	464.303	Glycocholic acid; 3a,7b,12a-Trihydroxyoxocholanyl-Glycine; Sodium glycocholate	C26H43NO6; C26H43NO6; C26H43NO6	Steroids and steroid derivatives; Steroids and steroid derivatives; Steroids and steroid derivatives	NEG
147.114	15.6202	64	113	625.365				NEG
146.586	19.3645	56	111	528.954				NEG
146.538	26.3957	79	110	564.25				POS
146.125	13.4896	31	120	346.122				POS
146.06	12.7822	98	120	423.309				POS
145.717	12.4086	95	120	550.415				POS
145.469	18.6083	72	120	167.074				POS
145.131	14.899	10	120	218.129				POS
145.13	26.4788	49	120	568.941				NEG
144.853	25.6591	97	120	215.016				POS
144.729	28.8789	24	116	504.876				NEG
144.701	10.2593	63	111	509.325	PA(8:0/14:0); PA(10:0/i-12:0); PA(8:0/i-14:0)	C25H49O8P; C25H49O8P; C25H49O8P	Glycerophospholipids; Glycerophospholipids; Glycerophospholipids	POS
144.689	28.4349	48	120	571.942				NEG
144.545	23.2292	92	118	510.336				NEG
144.108	29.7875	42	119	573.937				NEG
144.073	19.1917	96	120	448.308	Deoxycholic acid glycine conjugate; Chenodeoxycholic acid glycine conjugate; Glycoursodeoxycholic acid; Chenodeoxyglycocholic acid	C26H43NO5; C26H43NO5; C26H43NO5; C26H43NO5	Steroids and steroid derivatives; Steroids and steroid derivatives; Steroids and steroid derivatives; Steroids and steroid derivatives	NEG
144.042	16.2506	7	120	268.154				POS
143.741	25.5245	51	120	572.936				NEG
143.604	18.0633	16	120	243.054				POS
143.303	14.7513	22	111	494.922				NEG
143.287	23.8028	42	114	804.851				NEG
143.213	26.9021	48	120	569.944				NEG
143.113	13.9981	78	120	236.184				POS
143.001	20.018	67	113	577.905				NEG
142.97	24.927	38	109	480.925				NEG
142.462	8.84626	68	120	328.257				POS
142.442	21.9257	58	115	651.39				NEG
142.356	13.6861	81	120	235.181	Lidocaine; 5-Methyl-2,5-di-1-pyrrolidinyl-2-cyclopenten-1-one	C14H22N2O; C14H22N2O	Benzene and substituted derivatives; Pyrrolidines	POS
141.738	21.9812	65	118	498.291	Tauroursodeoxycholic acid; Taurodeoxycholic acid; Taurochenodesoxycholic acid	C26H45NO6S; C26H45NO6S; C26H45NO6S	Steroids and steroid derivatives; Steroids and steroid derivatives; Steroids and steroid derivatives	NEG
141.175	12.4646	84	120	521.381	Cyclopassifloic acid B	C31H52O6	Steroids and steroid derivatives	POS
140.79	21.3354	58	111	225.147				NEG
140.697	24.899	2	117	294.01				NEG
140.581	16.2447	19	120	246.124				POS
140.58	15.0677	72	120	265.204				POS
140.347	15.4611	70	120	265.705				POS
139.898	17.3614	2	113	553.041				NEG
139.363	13.7871	91	120	607.374				POS
139.171	21.8629	52	109	377.201				NEG
138.87	15.8844	88	120	424.312				POS
138.693	17.8012	18	113	775.85				NEG
138.679	19.6013	93	120	369.156	3,4,5-trihydroxy-6-{[1-(4-methoxyphenyl)pentan-3-yl]oxy}oxane-2-carboxylic acid	C18H26O8	Fatty Acyls	NEG
138.472	29.7451	5	120	557.431				POS
138.37	15.9167	28	120	363.119				POS
138.086	19.4753	4	120	325.171				POS
137.819	10.5209	77	120	537.355	PA(8:0/16:0); PA(10:0/i-14:0); PA(8:0/i-16:0); PA(i-12:0/i-12:0)	C27H53O8P; C27H53O8P; C27H53O8P; C27H53O8P	Glycerophospholipids; Glycerophospholipids; Glycerophospholipids; Glycerophospholipids	POS
137.669	23.5776	36	120	166.993				NEG
136.832	19.7032	4	120	555.053				POS
136.15	25.9491	20	119	813.824				NEG
135.963	20.8224	95	120	145.105				POS
135.912	15.4992	9	120	219.132				POS
135.761	17.1476	97	120	437.056				NEG
135.53	18.686	9	120	240.111				POS
135.078	10.145	66	120	518.432				POS
134.94	28.2053	79	117	331.112				NEG
134.827	11.9886	87	120	573.493				POS
134.556	20.0188	98	120	144.102	Proline betaine; L-2-Amino-3-methylenehexanoic acid; 3beta,6beta-Dihydroxynortropane	C7H13NO2; C7H13NO2; C7H13NO2	Carboxylic acids and derivatives; Carboxylic acids and derivatives; Tropane alkaloids	POS
134.418	11.1761	62	120	490.402				POS
134.282	18.0761	66	120	266.207				POS
134.155	20.995	9	110	636.976				NEG
134.132	19.0496	16	120	269.109				POS
133.462	25.3752	4	112	331.095				POS
133.401	13.486	97	120	335.22				POS
133.369	27.1176	37	112	375.086				NEG
133.259	22.8396	55	120	110.036	Cytosine	C4H5N3O	Diazines	NEG
133.031	24.8349	73	117	508.231				NEG
132.765	12.8593	68	120	502.411				POS
132.237	17.3476	88	116	509.332				NEG
132.091	29.8812	19	116	346.975				NEG
131.883	28.7928	47	119	127.026				NEG
131.804	15.2983	97	120	160.097	2-Methylbutyrylglycine; Isovalerylglycine; Valerylglycine; N-Acetylvaline; 3-Dehydrocarnitine; 5-Acetamidovalerate; 4-Hydroxystachydrine; Turicine; Betonicine; Calystegine A6; Calystegine A7; Calystegin A3; Medicanine; Methyl 5-(hydroxymethyl)pyrrolidine-3-carboxylate	C7H13NO3; C7H13NO3; C7H13NO3; C7H13NO3; C7H13NO3; C7H13NO3; C7H13NO3; C7H13NO3; C7H13NO3; C7H13NO3; C7H13NO3; C7H13NO3; C7H13NO3; C7H13NO3	Carboxylic acids and derivatives; Carboxylic acids and derivatives; Carboxylic acids and derivatives; Carboxylic acids and derivatives; Keto acids and derivatives; Fatty Acyls; Carboxylic acids and derivatives; Carboxylic acids and derivatives; Carboxylic acids and derivatives; Tropane alkaloids; Tropane alkaloids; Tropane alkaloids; Carboxylic acids and derivatives; Pyrrolidines	POS
131.684	10.7233	58	111	510.329				POS
131.421	28.3455	72	118	151.144				POS
131.328	26.9113	84	119	379.19	Angelicolide; Angeolide; Levistolide A; Norbixin; Conferone; Gancaonin U; Kinocoumarin; (3'x,5'a,9'x,10'b)-O-(6-Oxo-7-drimen-11-yl)umbelliferone; Tokinolide A; 1-(9Z-tetradecenoyl)-glycero-3-phosphate	C24H28O4; C24H28O4; C24H28O4; C24H28O4; C24H28O4; C24H28O4; C24H28O4; C24H28O4; C24H28O4; C17H33O7P	Isobenzofurans; Isobenzofurans; Dihydrofurans; Prenol lipids; Coumarins and derivatives; Phenanthrenes and derivatives; Coumarins and derivatives; Coumarins and derivatives; Dihydrofurans; Glycerophospholipids	NEG
131.219	12.7876	91	120	577.446	beta-Sitosterol 3-O-beta-D-galactopyranoside; Schottenol 3-glucoside	C35H60O6; C35H60O6	Steroids and steroid derivatives; Steroids and steroid derivatives	POS
130.617	18.1573	8	120	153.074				POS
130.463	29.9329	95	119	218.103	Pantothenic acid	C9H17NO5	Alcohols and polyols	NEG
130.433	29.7453	17	113	285.093				NEG
130.212	26.8142	29	118	473.349				NEG
129.973	18.2658	49	120	168.041				NEG
128.648	28.5667	53	117	702.993				NEG
128.625	22.7118	98	120	239.093	3-(3,4,5-Trimethoxyphenyl)propanoic acid; Ethyl 3,4,5-trimethoxybenzoate; Isopropyl 3-(3,4-dihydroxyphenyl)-2-hydroxypropanoate; 3-Carboxy-4-methyl-5-propyl-2-furanpropionic acid; 7-methoxy-2,2-dimethyl-3,4-dihydro-2H-1-benzopyran-4,5,6-triol; 2-(hydroxymethyl)-7-methoxy-2-methyl-3,4-dihydro-2H-1-benzopyran-4,5-diol; 4-hydroxy-5-(4-hydroxy-3-methoxyphenyl)pentanoic acid; 4-hydroxy-5-(3-hydroxy-4-…	C12H16O5; C12H16O5; C12H16O5; C12H16O5; C12H16O5; C12H16O5; C12H16O5; C12H16O5; C12H16O5; C12H16O5; C12H16O5; C12H16O5	Phenylpropanoic acids; Benzene and substituted derivatives; Phenols; Fatty Acyls; Benzopyrans; Benzopyrans; Phenols; Phenols; Benzodioxoles; Phenols; Phenols; Phenylpropanoic acids	NEG
128.491	22.3977	57	120	465.32				POS
128.025	28.3839	40	108	526.94				NEG
127.948	17.4886	22	120	221.042				POS
127.684	11.0421	75	120	579.342				POS
127.581	15.0808	72	109	368.162				NEG
127.531	29.318	21	120	371.137				NEG
127.409	29.837	44	117	594.917				NEG
127.004	17.537	6	120	461.219				NEG
126.589	17.5736	87	120	438.06				NEG
126.588	29.0609	57	120	261.075				NEG
126.39	19.1072	4	116	659.982				NEG
125.696	29.5761	26	119	156.997				NEG
125.504	20.7891	63	120	462.177	Dihydroisomorphine-3-glucuronide; Dihydromorphine-3-glucuronide; Etodolac acyl glucuronide; Dihydroisomorphine-6-glucuronide	C23H29NO9; C23H29NO9; C23H29NO9; C23H29NO9	Morphinans; Morphinans; Organooxygen compounds; Morphinans	NEG
125.156	25.2078	4	120	532.035				NEG
125.062	12.9915	57	120	551.308				POS
124.974	26.6609	5	114	694.935				NEG
124.55	26.5614	18	120	456.203				NEG
124.383	19.2442	53	118	499.305				POS
124.113	22.1429	40	120	368.251				POS
123.764	19.1858	97	120	468.106				NEG
123.255	25.6648	98	120	172.991	Phenol sulphate	C6H6O4S	Organic sulfuric acids and derivatives	NEG
123.078	21.2827	98	120	224.062				NEG
122.874	26.9496	94	120	173.995				NEG
122.754	17.7633	90	116	329.002	Furosemide	C12H11ClN2O5S	Benzene and substituted derivatives	NEG
122.532	18.3278	98	120	465.106	hesperetin-7-O-glucuronide; Glucodistylin; (-)-Epicatechin 3'-O-glucuronide; (-)-Epicatechin 7-O-glucuronide; 6-{[2-(3,4-dihydroxyphenyl)-3,5-dihydroxy-3,4-dihydro-2H-1-benzopyran-7-yl]oxy}-3,4,5-trihydroxyoxane-2-carboxylic acid; 3,4,5-trihydroxy-6-[2-hydroxy-5-(3,5,7-trihydroxy-3,4-dihydro-2H-1-benzopyran-2-yl)phenoxy]oxane-2-carboxylic acid; 3,4,5-trihydroxy-6-{2,4,6-trihydroxy-3-[2-(4-hydroxy…	C21H22O12; C21H22O12; C21H22O12; C21H22O12; C21H22O12; C21H22O12; C21H22O12; C21H22O12; C21H22O12; C21H22O12; C21H22O12; C21H22O12; C21H22O12; C21H22O12; C21H22O12; C21H22O12; C21H22O12; C21H22O12; C21H22O12; C21H22O12; C21H22O12; C21H22O12; C21H22O12; C21H22O12; C21H22O12; C21H22O12; C21H22O12; C21H22O12; C21H22O12; C21H22O12; C21H22O12	Benzodioxanes; Flavonoids; Flavonoids; Flavonoids; Flavonoids; Flavonoids; Stilbenes; Stilbenes; Stilbenes; Stilbenes; Stilbenes; ; ; ; ; ; Organooxygen compounds; Organooxygen compounds; Organooxygen compounds; Stilbenes; Stilbenes; Stilbenes; Stilbenes; ; Flavonoids; ; Flavonoids; ; Flavonoids; Flavonoids; Flavonoids	NEG
122.384	10.7001	66	120	538.359				POS
122.277	14.6588	98	120	145.05	3-Hexenedioic acid; 3-Methylglutaconic acid; (E)-2-Methylglutaconic acid; trans-2-Hexenedioic acid; 3-Hydroxyadipic acid 3,6-lactone; Dimethyl fumarate; Maleic acid homopolymer; Ethyl hydrogen fumarate	C6H8O4; C6H8O4; C6H8O4; C6H8O4; C6H8O4; C6H8O4; C6H8O4; C6H8O4	Fatty Acyls; Fatty Acyls; Fatty Acyls; Fatty Acyls; Lactones; Fatty Acyls; Fatty Acyls; Fatty Acyls	POS
122.076	22.1861	59	119	275.11				POS
121.821	29.3653	60	109	539.138				NEG
121.13	27.3777	93	120	174.987				NEG
121.01	26.0818	48	120	590.924				NEG
120.983	16.1355	79	111	367.247	3b-Allotetrahydrocortisol; 5a-Tetrahydrocortisol; Tetrahydrocortisol; Cortolone; Beta-Cortolone	C21H34O5; C21H34O5; C21H34O5; C21H34O5; C21H34O5	Steroids and steroid derivatives; Steroids and steroid derivatives; Steroids and steroid derivatives; Steroids and steroid derivatives; Steroids and steroid derivatives	POS
120.864	20.3674	20	120	362.085				NEG
120.734	18.3217	98	120	467.103	{3,8,15-trihydroxy-16,17-dimethoxy-9-oxotricyclo[12.3.1.1ֲ²,ג¶]nonadeca-1(17),2,4,6(19),14(18),15-hexaen-7-yl}oxidanesulfonic acid; {3,7,15-trihydroxy-16,17-dimethoxy-9-oxotricyclo[12.3.1.1ֲ²,ג¶]nonadeca-1(17),2,4,6(19),14(18),15-hexaen-8-yl}oxidanesulfonic acid	C21H24O10S; C21H24O10S	Diarylheptanoids; Diarylheptanoids	NEG
120.126	25.6861	23	120	161.987				NEG
120.122	14.8438	93	120	570.387				POS
119.73	11.2582	58	120	519.435				POS
119.412	21.2372	85	112	380.941				NEG
119.225	10.5278	61	120	546.463				POS
118.957	13.9742	94	120	569.383	33-Deoxy-33-hydroperoxyfurohyperforin	C35H52O6	Prenol lipids	POS
118.84	21.3635	91	117	543.208				NEG
118.676	24.2396	46	115	586.912				NEG
118.654	26.2405	84	111	499.937				NEG
118.149	27.6694	87	113	970.508				NEG
118.046	11.4897	70	120	565.388	PA(8:0/18:0); PA(10:0/i-16:0); PA(8:0/i-18:0); PA(a-13:0/a-13:0); PA(a-13:0/i-13:0); PA(i-12:0/i-14:0); PA(i-13:0/a-13:0); PA(i-13:0/i-13:0); PA(i-14:0/i-12:0)	C29H57O8P; C29H57O8P; C29H57O8P; C29H57O8P; C29H57O8P; C29H57O8P; C29H57O8P; C29H57O8P; C29H57O8P	Glycerophospholipids; Glycerophospholipids; Glycerophospholipids; Glycerophospholipids; Glycerophospholipids; Glycerophospholipids; Glycerophospholipids; Glycerophospholipids; Glycerophospholipids	POS
117.642	25.3764	47	120	592.92				NEG
117.448	14.0529	90	112	507.227				NEG
117.243	24.7228	23	118	406.07				NEG
116.786	10.1204	97	120	547.399	endo-1,4-beta-Xylanase	C34H50N4O2	Benzene and substituted derivatives	POS
116.741	29.0644	97	120	462.262				POS
116.714	26.4674	47	120	233.166	Lidocaine; 5-Methyl-2,5-di-1-pyrrolidinyl-2-cyclopenten-1-one	C14H22N2O; C14H22N2O	Benzene and substituted derivatives; Pyrrolidines	NEG
116.662	22.8923	29	117	553.017				NEG
116.435	14.1106	59	112	456.978				NEG
116.405	19.4509	90	120	466.109				NEG
115.883	17.1641	7	120	174.053				POS
115.799	23.7041	84	120	240.096				NEG
115.644	12.3096	71	120	549.412				POS
115.544	29.7479	91	120	223.097	Diplosporin; Dhelwangin; Vanillin 1,2-butylene glycol acetal; Acoramone; 2-Ethoxy-4-(4-methyl-1,3-dioxolan-2-yl)phenol; Isoacoramone; 3',4',5'-Trimethoxycinnamyl alcohol; 2-(4-hydroxy-3-methylbut-2-en-1-yl)-5-methoxybenzene-1,3-diol; 6-methoxy-3-(3-methylbut-2-en-1-yl)benzene-1,2,4-triol; 2-[(3,3-dimethyloxiran-2-yl)methyl]-5-methoxybenzene-1,3-diol; 7-methoxy-2,2-dimethyl-3,4-dihydro-2H-1-benzop…	C12H16O4; C12H16O4; C12H16O4; C12H16O4; C12H16O4; C12H16O4; C12H16O4; C12H16O4; C12H16O4; C12H16O4; C12H16O4; C12H16O4; C12H16O4; C12H16O4	Pyrans; Organooxygen compounds; Benzene and substituted derivatives; Benzene and substituted derivatives; Phenol ethers; Organooxygen compounds; Cinnamyl alcohols; Phenols; Prenol lipids; Phenols; Benzopyrans; Phenols; Hydroxy acids and derivatives; Phenols	NEG
115.488	14.7136	18	120	363.164				POS
115.477	22.6199	97	120	178.051	Hippuric acid; 3-Succinoylpyridine; Adrenochrome; Methyl n-formylanthranilate; 1-(4-Methoxyphenyl)-2-nitroethylene; N-benzoylglycinate	C9H9NO3; C9H9NO3; C9H9NO3; C9H9NO3; C9H9NO3; C9H9NO3	Benzene and substituted derivatives; Keto acids and derivatives; Indoles and derivatives; Benzene and substituted derivatives; Benzene and substituted derivatives; Benzene and substituted derivatives	NEG
115.349	24.1057	3	119	599.002				NEG
115.342	13.7304	63	120	588.449				POS
115.217	15.5535	22	119	347.126				POS
115.05	16.257	15	120	254.09				POS
114.104	13.2126	64	120	207.149	Agrocybenine; Monoethylglycinexylidide	C12H18N2O; C12H18N2O	Pyrrolopyridines; Carboxylic acids and derivatives	POS
113.882	14.0023	93	120	553.389	Furohyperforin; 8-Hydroxyhyperforin 8,1-hemiacetal; Oxepahyperforin	C35H52O5; C35H52O5; C35H52O5	Prenol lipids; Prenol lipids; Prenol lipids	POS
113.645	12.3247	65	120	522.384				POS
113.409	24.2786	46	120	614.464				POS
113.326	19.3152	93	120	138.055	Trigonelline; 2-Aminobenzoic acid; p-Aminobenzoic acid; 3-Pyridylacetic acid; m-Aminobenzoic acid; Salicylamide; Methyl nicotinate; 2-Pyridylacetic acid	C7H7NO2; C7H7NO2; C7H7NO2; C7H7NO2; C7H7NO2; C7H7NO2; C7H7NO2; C7H7NO2	; Benzene and substituted derivatives; Benzene and substituted derivatives; Pyridines and derivatives; Benzene and substituted derivatives; Phenols; Pyridines and derivatives; Pyridines and derivatives	POS
113.208	16.8836	47	120	237.187				POS
113.203	21.176	97	120	380.222				NEG
113.189	20.2493	43	115	251.083	Phenytoin; Oxcarbazepine; Methylhalfordinol; 2-Hydroxycarbamazepine; 3-Hydroxycarbamazepine; Carbamazepine-10,11-epoxide	C15H12N2O2; C15H12N2O2; C15H12N2O2; C15H12N2O2; C15H12N2O2; C15H12N2O2	Azolidines; Benzazepines; Azoles; Benzazepines; Benzazepines; Benzazepines	NEG
112.82	20.8369	59	110	497.922				NEG
112.62	18.7734	72	119	371.19				NEG
111.496	16.7132	14	120	247.127				POS
111.281	15.3758	15	120	232.108				POS
110.995	19.8975	74	120	411.12	O-Deethylated candesartan	C22H16N6O3	Benzene and substituted derivatives	NEG
110.787	21.7833	96	120	462.317				NEG
110.453	23.3756	39	120	460.363				POS
110.234	24.131	70	115	435.086	7-Chloro-3,3',4',5,6,8-hexamethoxyflavone	C21H21ClO8	Flavonoids	NEG
110.165	21.7697	13	120	189.102				POS
110.038	25.3801	79	120	224.564				NEG
109.691	19.7003	4	120	485.218				POS
109.499	13.231	67	120	551.419				POS
109.347	21.6012	58	114	470.291				NEG
109.217	18.9737	16	120	434.221				NEG
109.032	19.0157	3	120	656.961				NEG
108.913	14.4482	84	120	286.144	Morphine; Hydromorphone; Piperine; Erysopine; Secodemethylclausenamide; (-)-Morphine; Norcodeine; norhydrocodone	C17H19NO3; C17H19NO3; C17H19NO3; C17H19NO3; C17H19NO3; C17H19NO3; C17H19NO3; C17H19NO3	Morphinans; Morphinans; ; Erythrina alkaloids; Benzene and substituted derivatives; Morphinans; Morphinans; Morphinans	POS
108.897	23.7912	43	119	696.891				NEG
108.788	21.0427	98	120	461.313				NEG
108.763	21.6359	85	120	266.018				NEG
108.652	23.506	3	120	597.004				NEG
108.443	13.0262	72	120	578.449				POS
108.006	25.9193	3	120	510.054				NEG
107.768	29.088	87	120	255.087	3-hydroxy-3-(3,4,5-trimethoxyphenyl)propanoic acid; 2-hydroxy-3-(3,4,5-trimethoxyphenyl)propanoic acid; 3-hydroxy-3-(2,3,4-trimethoxyphenyl)propanoic acid; 2-hydroxy-3-(2,3,4-trimethoxyphenyl)propanoic acid	C12H16O6; C12H16O6; C12H16O6; C12H16O6	Phenylpropanoic acids; Phenylpropanoic acids; Phenylpropanoic acids; Phenylpropanoic acids	NEG
107.489	21.2751	84	115	382.22				NEG
107.427	9.68291	78	120	548.402				POS
107.326	14.1102	94	120	247.144	Lenticin	C14H18N2O2	Carboxylic acids and derivatives	POS
107.14	24.8091	3	120	598.009				NEG
107.138	24.0669	69	114	408.215				NEG
107.081	24.3109	3	120	575.022				NEG
106.909	19.36	98	120	574.932				POS
106.861	22.2845	70	120	412.123				NEG
106.85	21.165	3	120	655.967				NEG
106.66	20.4593	73	119	413.116	Nafcillin	C21H22N2O5S	Carboxylic acids and derivatives	NEG
106.59	11.7684	41	120	384.318				POS
106.512	29.669	15	120	815.83				NEG
106.431	22.4857	67	109	390.142				NEG
106.347	24.6237	40	117	450.315				NEG
106.322	24.0426	67	114	433.088				NEG
106.283	13.2919	63	120	631.497				POS
105.981	17.3494	82	117	369.174	Androsterone sulfate; 5a-Dihydrotestosterone sulfate; Etiocholanolone sulfate; Lorcainide; Epiandrosterone sulfate	C19H30O5S; C19H30O5S; C19H30O5S; C22H27ClN2O; C19H30O5S	Steroids and steroid derivatives; Steroids and steroid derivatives; Hydroxy acids and derivatives; Benzene and substituted derivatives; Steroids and steroid derivatives	NEG
105.935	19.8644	77	120	453.086	[(4-{3-[2-(2,4-dihydroxyphenyl)-2-oxoethyl]-4,6-dihydroxy-2-methoxyphenyl}-2-methylbut-2-en-1-yl)oxy]sulfonic acid	C20H22O10S	Stilbenes	NEG
105.912	19.4709	57	120	471.272				POS
105.513	29.0513	65	115	377.071				NEG
105.394	21.3844	75	120	469.078				NEG
105.229	16.5612	75	120	554.391				POS
105.121	12.5722	59	120	523.387				POS
105.112	25.2994	55	109	495.261				NEG
105.102	28.6885	95	120	203.002	O-methoxycatechol-O-sulphate	C7H8O5S	Organic sulfuric acids and derivatives	NEG
105.017	27.7404	63	119	458.297				POS
104.896	27.8226	95	120	193.035	D-Glucuronic acid; Galacturonic acid; Iduronic acid; Pectic acid; Pectin; 3-Dehydro-L-gulonate; 5-Keto-D-gluconate; 2-Keto-L-gluconate; L-Altruronic acid; Aldehydo-L-iduronate; 3,4,5,6-tetrahydroxyoxane-2-carboxylic acid	C6H10O7; C6H10O7; C6H10O7; C6H10O7; C6H10O7; C6H10O7; C6H10O7; C6H10O7; C6H10O7; C6H10O7; C6H10O7	Organooxygen compounds; Organooxygen compounds; Organooxygen compounds; Organooxygen compounds; Organooxygen compounds; Organooxygen compounds; Hydroxy acids and derivatives; Organooxygen compounds; Organooxygen compounds; Carbohydrates and carbohydrate conjugates; Organooxygen compounds	NEG
104.824	16.5884	80	115	370.178				NEG
104.094	27.7418	96	120	773.477				NEG
104.025	24.9632	36	120	476.332				NEG
103.966	25.3184	35	110	948.362				NEG
103.745	15.6826	86	120	263.089				POS
103.643	23.3858	8	114	493.141				NEG
103.631	15.2156	68	113	465.251	Androsterone glucuronide; Etiocholanolone glucuronide; 5-alpha-Dihydrotestosterone glucuronide; 3-alpha-hydroxy-5-alpha-androstane-17-one 3-D-glucuronide	C25H38O8; C25H38O8; C25H38O8; C25H38O8	Steroids and steroid derivatives; Steroids and steroid derivatives; Steroids and steroid derivatives; Steroids and steroid derivatives	NEG
103.478	22.6205	14	120	263.027				POS
103.339	28.376	76	120	273.08	{[1-(4-methoxyphenyl)pentan-3-yl]oxy}sulfonic acid	C12H18O5S	Phenol ethers	NEG
103.327	15.487	11	120	289.227				POS
102.911	27.594	49	108	230.986				NEG
102.743	28.3939	94	119	301.217	Eicosapentaenoic acid; Retinyl ester; Methyltestosterone; 8,15-Isopimaradien-18-oic acid; Siderone; Yucalexin B14; Yucalexin A16; 8(17),12-Labdadiene-15,16-dial; Isopimaric acid; Cascarillone; 8,13-Abietadien-18-oic acid; (ent-15beta,16beta)-15,16-Epoxy-3-kauranone; ent-8(17),13(16),14-Labdatrien-18-oic acid; Methenolone	C20H30O2; C20H30O2; C20H30O2; C20H30O2; C20H30O2; C20H30O2; C20H30O2; C20H30O2; C20H30O2; C20H30O2; C20H30O2; C20H30O2; C20H30O2; C20H30O2	Fatty Acyls; Prenol lipids; Steroids and steroid derivatives; Prenol lipids; Prenol lipids; Prenol lipids; Prenol lipids; Prenol lipids; Prenol lipids; Prenol lipids; Prenol lipids; ; Prenol lipids; Steroids and steroid derivatives	NEG
102.665	27.5959	2	120	329.031				NEG
102.453	20.3702	56	120	155.046	5-Hydroxymethyl-4-methyluracil; 4-Imidazolone-5-propionic acid; Imidazolelactic acid; 5-(2-carboxylatoethyl)-4-oxo-4,5-dihydro-1H-imidazol-5-ide	C6H8N2O3; C6H8N2O3; C6H8N2O3; C6H8N2O3	Diazines; Azoles; Azoles; Azoles	NEG
102.451	24.2541	41	118	451.215				POS
102.415	22.199	98	120	172.142				NEG
102.369	25.3808	43	110	340.237				NEG
102.294	11.6574	15	120	458.217				POS
102.269	21.7098	13	111	309.18				POS
101.614	11.6141	58	120	566.392				POS
100.751	22.2635	34	109	698.89				NEG
100.596	11.3894	90	120	494.355				POS
100.292	18.7631	20	117	368.105				POS
100.251	22.0671	10	109	593.009				POS
99.5947	23.0405	98	120	171.139	Capric acid; 1,1-Diethoxy-2-hexene; Isopentyl isopentanoate; Methyl nonanoate; 7-Hydroxy-3,7-dimethyloctanal; Pentyl 3-methylbutanoate; Isooctyl acetate; Acetaldehyde 1,3-octanediol acetal; Ethyl 2-ethylhexanoate; Heptanal propyleneglycol acetal; Hexanal butane-2,3-diol acetal; Hexyl butyrate; Propyl heptanoate; 4-Methylnonanoic acid; trans-p-Menthane-1,8-diol; (1R,2S,3S,4R)-p-Menthane-2,3-diol; …	C10H20O2; C10H20O2; C10H20O2; C10H20O2; C10H20O2; C10H20O2; C10H20O2; C10H20O2; C10H20O2; C10H20O2; C10H20O2; C10H20O2; C10H20O2; C10H20O2; C10H20O2; C10H20O2; C10H20O2; C10H20O2; C10H20O2; C10H20O2; C10H20O2; C10H20O2; C10H20O2; C10H20O2; C10H20O2; C10H20O2; C10H20O2; C10H20O2; C10H20O2; C10H20O2; C10H20O2; C10H20O2; C10H20O2	Fatty Acyls; Organooxygen compounds; Fatty Acyls; Fatty Acyls; Organooxygen compounds; Fatty Acyls; Carboxylic acids and derivatives; Dioxanes; Fatty Acyls; Dioxolanes; Dioxolanes; Fatty Acyls; Fatty Acyls; Fatty Acyls; Prenol lipids; Prenol lipids; Fatty Acyls; Prenol lipids; Fatty Acyls; Prenol lipids; Carboxylic acids and derivatives; Fatty Acyls; Fatty Acyls; Ethers; Fatty Acyls; Fatty Acyls;…	NEG
98.8197	29.6248	73	120	274.083				NEG
98.5927	17.2863	91	116	499.934				NEG
98.5804	17.12	90	120	507.367	Theasapogenol A	C30H50O6	Prenol lipids	POS
98.4711	27.0173	96	120	188.01				NEG
98.2523	18.6311	80	120	181.086	3-Methoxybenzenepropanoic acid; Coniferyl alcohol; 4-Ethoxy-3-methoxybenzaldehyde; 2-Phenyl-1,3-dioxolane-4-methanol; 1-(2,4-Dihydroxyphenyl)-1-butanone; Benzaldehyde glyceryl acetal; Propylparaben; Ethyl p-anisate; 4-Methoxybenzyl acetate; 4-Hydroxy-2,6,6-trimethyl-3-oxo-1,4-cyclohexadiene-1-carboxaldehyde; Propyl 2-furanacrylate; 3-(3-Hydroxyphenyl)-2-methylpropionic acid; 10-hydroxy-(2E,8E)-de…	C10H12O3; C10H12O3; C10H12O3; C10H12O3; C10H12O3; C10H12O3; C10H12O3; C10H12O3; C10H12O3; C10H12O3; C10H12O3; C10H12O3; C10H12O3; C10H12O3; C10H12O3; C10H12O3; C10H12O3; C10H12O3; C10H12O3; C10H12O3; C10H12O3; C10H12O3; C10H12O3; C10H12O3; C10H12O3; C10H12O3; C10H12O3; C10H12O3; C10H12O3; C10H12O3; C10H12O3; C10H12O3; C10H12O3; C10H12O3; C10H12O3	Phenylpropanoic acids; Phenols; Benzene and substituted derivatives; Glycerolipids; Organooxygen compounds; Glycerolipids; Benzene and substituted derivatives; Benzene and substituted derivatives; Benzene and substituted derivatives; Organooxygen compounds; Fatty Acyls; Phenylpropanoic acids; Fatty Acyls; Phenols; Phenylpropanoic acids; Phenylpropanoic acids; ; Phenols; Phenols; Phenols; Phenols;…	POS
97.9792	29.9081	70	120	181.037	3-Methyluric acid; 9-Methyluric acid; 1-Methyluric acid; 7-Methyluric acid	C6H6N4O3; C6H6N4O3; C6H6N4O3; C6H6N4O3	Imidazopyrimidines; Imidazopyrimidines; Imidazopyrimidines; Imidazopyrimidines	NEG
97.9581	24.6914	67	117	539.067				NEG
97.8623	19.8124	10	120	290.231				POS
97.8606	28.6568	11	116	855.782				NEG
97.6055	19.534	13	116	446.919				NEG
97.4772	17.855	48	112	574.434				POS
97.4373	26.5263	92	120	197.068	5-Acetylamino-6-amino-3-methyluracil; 6-amino-5[N-methylformylamino]-1-methyluracil	C7H10N4O3; C7H10N4O3	Organonitrogen compounds; Organonitrogen compounds	NEG
96.9967	29.2709	76	120	425.112				NEG
96.952	22.0033	11	120	284.079				POS
96.7571	20.1797	59	119	391.136				NEG
96.6419	20.9304	37	117	802.858				NEG
96.6254	19.8619	95	120	219.142	(S)-3-Mercaptohexyl pentanoate; (S)-3-Methylthiohexyl butyrate	C11H22O2S; C11H22O2S	Fatty Acyls; Fatty Acyls	POS
96.5449	16.7697	98	120	232.154	Isobutyryl-L-carnitine; Butyrylcarnitine	C11H21NO4; C11H21NO4	Fatty Acyls; Fatty Acyls	POS
96.5278	19.4797	12	109	337.227				POS
96.31	25.6742	98	120	187.007	p-Cresol sulfate; Benzyl sulfate	C7H8O4S; C7H8O4S	Organic sulfuric acids and derivatives; Benzene and substituted derivatives	NEG
96.175	16.0054	14	120	207.072				POS
96.1027	12.7251	14	119	436.235				POS
95.9605	22.2609	96	120	233.158	3-Mercaptohexyl hexanoate	C12H24O2S	Fatty Acyls	POS
95.8906	13.5194	94	120	533.343				POS
95.8711	17.624	97	120	498.931	Perfluorooctanesulfonic acid	C8HF17O3S	Alkyl halides	NEG
95.802	21.5708	92	116	344.245	3-hydroxyundecanoyl carnitine	C18H35NO5	Fatty Acyls	NEG
95.7259	20.7381	33	111	487.072				NEG
95.6129	11.5337	46	120	547.466				POS
95.5015	25.4143	19	120	547.368				NEG
95.3144	25.3588	38	120	218.97				POS
95.2527	17.8653	77	120	202.048				POS
95.1558	18.4454	15	119	407.191				POS
95.0526	23.2948	14	108	552.883				NEG
95.0398	22.4816	15	120	464.195				NEG
94.9702	20.5235	10	120	321.192				POS
94.8323	12.9766	57	120	589.451				POS
94.7504	20.0089	98	120	423.154				NEG
94.7134	10.1185	98	120	579.282				POS
94.1063	18.5845	96	119	425.159	Mangostanol; Edulisin II; Archangelicin; Atrovirisidone; Mangostenol	C24H26O7; C24H26O7; C24H26O7; C24H26O7; C24H26O7	Benzopyrans; Coumarins and derivatives; Coumarins and derivatives; Depsides and depsidones; Benzopyrans	NEG
94.0353	16.7536	79	115	427.218				NEG
94.0253	25.8996	31	120	170.057	Metronidazole	C6H9N3O3	Azoles	NEG
93.9339	9.94674	70	120	378.273				POS
93.9123	17.1109	95	120	218.139	Propionylcarnitine; O-propanoyl-carnitine	C10H19NO4; C10H19NO4	Fatty Acyls; Fatty Acyls	POS
93.7722	11.3737	71	118	399.139				POS
93.6228	19.2167	98	120	424.157				NEG
93.5059	19.4896	56	115	449.255				NEG
93.425	21.3521	58	120	180.066	Hippuric acid; 3-Succinoylpyridine; Adrenochrome; Methyl n-formylanthranilate; 1-(4-Methoxyphenyl)-2-nitroethylene; N-benzoylglycinate	C9H9NO3; C9H9NO3; C9H9NO3; C9H9NO3; C9H9NO3; C9H9NO3	Benzene and substituted derivatives; Keto acids and derivatives; Indoles and derivatives; Benzene and substituted derivatives; Benzene and substituted derivatives; Benzene and substituted derivatives	POS
93.28	14.9578	49	120	616.479				POS
93.2548	18.9028	67	118	375.143	Carissanol; 1,2-Anhydridoniveusin; (1E,4Z,6a,8b,10a)-8-Angeloyloxy-10,15-dihydroxy-3-oxo-1,4,11(13)-germacratrien-12,6-olide; 2'-Hydroxy-3',4',5',7,8-pentamethoxyflavan; Diosbulbin A; Diosbulbin F; trans-Grandmarin isovalerate; alpha-Peroxyachifolide	C20H24O7; C20H24O7; C20H24O7; C20H24O7; C20H24O7; C20H24O7; C20H24O7; C20H24O7	Furanoid lignans; Fatty Acyls; Prenol lipids; Flavonoids; Naphthofurans; Prenol lipids; Coumarins and derivatives; Prenol lipids	NEG
93.1436	29.0538	98	120	404.193				NEG
93.0814	11.4278	74	120	372.204				POS
93.0336	27.9818	52	113	434.091				NEG
92.936	16.7756	85	109	592.395				NEG
92.583	17.6903	70	120	455.085				NEG
92.5119	11.9665	44	118	539.356				POS
92.4966	10.898	76	120	377.16	Carissanol; 1,2-Anhydridoniveusin; (1E,4Z,6a,8b,10a)-8-Angeloyloxy-10,15-dihydroxy-3-oxo-1,4,11(13)-germacratrien-12,6-olide; 2'-Hydroxy-3',4',5',7,8-pentamethoxyflavan; Diosbulbin A; Diosbulbin F; trans-Grandmarin isovalerate; alpha-Peroxyachifolide	C20H24O7; C20H24O7; C20H24O7; C20H24O7; C20H24O7; C20H24O7; C20H24O7; C20H24O7	Furanoid lignans; Fatty Acyls; Prenol lipids; Flavonoids; Naphthofurans; Prenol lipids; Coumarins and derivatives; Prenol lipids	POS
92.4236	25.1223	4	111	498.198				NEG
92.0386	11.2472	98	120	626.295				POS
91.9154	23.4394	12	119	255.093				POS
91.4968	19.1102	98	120	422.16				NEG
91.3581	11.7047	74	120	393.152				POS
91.3206	13.2757	50	112	630.494				POS
91.3149	29.3068	44	120	146.106				POS
91.1298	12.903	90	120	532.409				POS
91.0609	25.7978	98	120	96.9697	Hydrogen phosphate; Phosphate; Dihydrogen phosphate; Phosphoric acid	H3O4P; H3O4P; H3O4P; H3O4P	Non-metal oxoanionic compounds; Non-metal oxoanionic compounds; Non-metal oxoanionic compounds; Non-metal oxoanionic compounds	NEG
90.979	18.0736	69	120	195.088	Caffeine; Enprofylline; 3-[(2-Mercapto-1-methylpropyl)thio]-2-butanol	C8H10N4O2; C8H10N4O2; C8H18OS2	Imidazopyrimidines; Imidazopyrimidines; Alcohols and polyols	POS
90.9205	23.2494	6	119	398.065				NEG
90.8338	25.0783	71	120	263.628				NEG
90.7749	18.0379	12	120	233.111				POS
90.7098	21.8935	11	120	228.113				POS
90.6921	16.1454	89	113	591.392	Tuberoside	C34H56O8	Steroids and steroid derivatives	NEG
90.4585	21.1472	26	111	353.16				NEG
90.3305	21.9692	96	120	398.937	Perfluorohexane sulfonic acid	C6HF13O3S	Alkyl halides	NEG
90.3299	29.3189	80	117	255.631				NEG
90.2801	28.5908	98	120	403.189				NEG
90.2311	28.9692	26	120	141.05				NEG
90.1887	28.8147	61	113	342.208	Piperolein B; Isopiperolein B	C21H29NO3; C21H29NO3	Benzodioxoles; Benzodioxoles	NEG
90.1789	12.8965	50	120	574.497				POS
89.9235	14.2771	98	120	159.063				POS
89.8416	22.4857	62	110	428.119				NEG
89.8075	18.9991	59	115	437.119				NEG
89.7382	17.7721	32	112	537.984				NEG
89.7348	25.5004	52	112	429.113				NEG
89.2302	20.5119	32	119	385.154	Methylsyringin	C18H26O9	Organooxygen compounds	NEG
89.1431	22.1211	58	110	585.413				POS
88.9758	27.4119	33	108	454.092				NEG
88.3779	14.9098	93	113	527.215	Dutasteride; 16,17-Dihydro-16a,17-dihydroxygibberellin A4 17-glucoside	C27H30F6N2O2; C25H36O12	Steroids and steroid derivatives; Prenol lipids	NEG
88.2014	23.3416	8	117	217.121				POS
87.9698	28.8786	98	120	129.019	Glutaconic acid; Citraconic acid; Mesaconic acid; Itaconic acid; Gamma-delta-Dioxovaleric acid; Methyl hydrogen fumarate; 2-Hydroxyglutaric acid lactone; 2,5-Dioxopentanoate; 2-Pentendioate	C5H6O4; C5H6O4; C5H6O4; C5H6O4; C5H6O4; C5H6O4; C5H6O4; C5H6O4; C5H6O4	Carboxylic acids and derivatives; Fatty Acyls; Fatty Acyls; Fatty Acyls; Keto acids and derivatives; Fatty Acyls; Lactones; Keto acids and derivatives; Carboxylic acids and derivatives	NEG
87.9455	23.1119	80	120	207.103	Isoelemicin; gamma-Asarone; Jasmine ketolactone; (Z)-3-Oxo-2-(2-pentenyl)-1-cyclopenteneacetic acid; 5-Deoxydiplosporin; trans-Isoasarone; Elemicin; 4-Methoxybenzyl butanoate; 3,4-Dihydro-6-methoxy-3,7-dimethyl-1H-2-benzopyran-8-ol; Amyl salicylate; 2-Phenoxyethyl isobutyrate; Isoamyl salicylate; 3,4-Dihydro-6-methoxy-2,2-dimethyl-2H-1-benzopyran-4-ol; 5-methoxy-2-(3-methylbut-2-en-1-yl)benzene-1…	C12H16O3; C12H16O3; C12H16O3; C12H16O3; C12H16O3; C12H16O3; C12H16O3; C12H16O3; C12H16O3; C12H16O3; C12H16O3; C12H16O3; C12H16O3; C12H16O3; C12H16O3; C12H16O3; C12H16O3; C12H16O3; C12H16O3; C12H16O3	Phenol ethers; Benzene and substituted derivatives; Oxocins; Organooxygen compounds; Pyrans; Benzene and substituted derivatives; Benzene and substituted derivatives; Benzene and substituted derivatives; Benzopyrans; Benzene and substituted derivatives; Phenol ethers; Benzene and substituted derivatives; Benzopyrans; Phenols; Phenols; Phenol ethers; Fatty Acyls; Phenol ethers; Phenol ethers; Phen…	NEG
87.8899	14.8204	82	109	607.413				POS
87.8476	25.3108	50	114	505.449				POS
87.7899	20.525	7	117	335.037				NEG
87.6637	25.1031	69	119	583.417	(3S,3'R,5R,6R)-7',8'-Didehydro-3,6-epoxy-5,6-dihydro-beta,beta-carotene-3',5-diol	C40H54O3	Prenol lipids	POS
87.5608	27.5534	94	120	263.104	Acetyl-N-formyl-5-methoxykynurenamine; Phenylacetylglutamine; di-Hydroxymelatonin; N(2)-phenylacetyl-L-glutaminate	C13H16N2O4; C13H16N2O4; C13H16N2O4; C13H16N2O4	Organooxygen compounds; Carboxylic acids and derivatives; Carboxylic acids and derivatives; Carboxylic acids and derivatives	NEG
87.5503	24.1854	53	117	446.292				NEG
87.4938	22.8967	53	120	634.441				POS
87.4686	28.6935	69	120	421.122	Doripenem; Sulfinpyrazone sulfone	C15H24N4O6S2; C23H20N2O4S	Lactams; Benzene and substituted derivatives	POS
87.3935	19.5797	78	115	495.86				NEG
87.3129	21.8312	4	118	497.195				NEG
87.2998	18.6418	91	116	499.292	Mupirocin	C26H44O9	Fatty Acyls	NEG
87.2719	26.6912	82	120	191.056	Quinic acid	C7H12O6	Organooxygen compounds	NEG
86.8739	22.5009	63	116	493.056				NEG
86.6941	21.5226	92	116	616.108				NEG
86.5008	29.4594	88	120	501.256				POS
86.4534	8.77574	67	120	377.269	MG(0:0/20:5(5Z,8Z,11Z,14Z,17Z)/0:0); MG(20:5(5Z,8Z,11Z,14Z,17Z)/0:0/0:0); 9'-Carboxy-gamma-chromanol; [12]-Gingerdione	C23H36O4; C23H36O4; C23H36O4; C23H36O4	Endocannabinoids; Glycerolipids; ; Phenols	POS
86.3716	13.2878	96	120	535.398				POS
86.296	20.1703	98	120	161.128	N(6)-Methyllysine; Isoputreanine	C7H16N2O2; C7H16N2O2	Carboxylic acids and derivatives; Carboxylic acids and derivatives	POS
86.2514	20.1426	76	120	548.47				POS
86.2452	17.8303	93	120	290.16	3-Methylglutarylcarnitine; O-Adipoylcarnitine	C13H23NO6; C13H23NO6	Fatty Acyls; Fatty Acyls	POS
86.1519	23.2819	96	120	555.465				NEG
85.9118	23.6876	98	120	500.252				POS
85.6323	23.7836	64	112	485.074	3,4,5-trihydroxy-6-({11-hydroxy-13-oxo-6,8,20-trioxapentacyclo[10.8.0.0ֲ²,ג¹.0ֲ³,ג·.0ֲ¹ג´,ֲ¹ג¹]icosa-1(12),2(9),4,10,14(19),15,17-heptaen-15-yl}oxy)oxane-2-carboxylic acid; 3,4,5-trihydroxy-6-({15-hydroxy-13-oxo-6,8,20-trioxapentacyclo[10.8.0.0ֲ²,ג¹.0ֲ³,ג·.0ֲ¹ג´,ֲ¹ג¹]icosa-1,4,9,11,14,16,18-heptaen-11-yl}oxy)oxane-2-carboxylic acid	C23H18O12; C23H18O12	Sterigmatocystins; Sterigmatocystins	NEG
85.6212	19.0414	95	120	421.158				NEG
85.5162	11.7022	66	120	368.24				POS
85.3626	28.3397	77	120	255.16	5-Nonyltetrahydro-2-oxo-3-furancarboxylic acid; Monomenthyl succinate; (6R,8Z)-6-Hydroxy-3-oxotetradecenoic acid; (6S,8Z)-6-Hydroxy-3-oxotetradecenoic acid	C14H24O4; C14H24O4; C14H24O4; C14H24O4	Lactones; Prenol lipids; ;	NEG
84.9344	24.1361	65	115	448.933				NEG
84.7984	26.641	92	119	500.366				NEG
84.643	22.2159	72	118	533.261				POS
84.4597	14.2415	93	120	287.1				POS
84.3617	25.8322	45	113	470.081				NEG
84.2147	22.5273	67	120	147.003				POS
84.0945	23.8207	43	119	534.347				POS
83.9638	12.435	71	120	378.162	Reduced haloperidol	C21H25ClFNO2	Piperidines	POS
83.3242	24.1175	52	116	372.194				NEG
83.2678	13.2598	89	119	368.28	3, 5-Tetradecadiencarnitine	C21H37NO4	Hydroxy acids and derivatives	POS
83.2433	29.6607	61	119	283.154	Octyl gallate; Artabsinolide D; Cynaratriol; Anguidol; Dihydrophaseic acid; Epidihydrophaseic acid; Oxyhumulinic acid; Pisumic acid; Bisbynin	C15H22O5; C15H22O5; C15H22O5; C15H22O5; C15H22O5; C15H22O5; C15H22O5; C15H22O5; C15H22O5	Benzene and substituted derivatives; Lactones; Prenol lipids; Prenol lipids; Prenol lipids; ; Organooxygen compounds; Prenol lipids; Pyrans	POS
83.2322	24.7822	54	120	879.689				POS
83.0202	16.6113	98	120	129.066	Dihydrothymine; Squamolone; L-Cyclo(alanylglycyl); Pyroglutamine	C5H8N2O2; C5H8N2O2; C5H8N2O2; C5H8N2O2	Diazines; Pyrrolidines; Diazinanes; Carboxylic acids and derivatives	POS
82.8112	29.9308	41	108	489.073				POS
82.5875	20.5344	98	120	165.092	Perillic acid; Wine lactone; 6-Pentyl-2H-pyran-2-one; 2-tert-Butyl-1,4-benzenediol; 2-Methoxy-4-propylphenol; Pentyl 2-furyl ketone; 1,1-Dimethoxy-2-phenylethane; alpha-Teresantalic acid; Epinepetalactone; 2,4,7-Decatrienoic acid; Perilla ketone; Marmelolactone A; Isomintlactone; 1,4-Epidioxy-p-mentha-2,8-diene; 1,2:3,4-Diepoxy-p-menth-8-ene; 5-Hydroxy-p-mentha-6,8-dien-2-one; 2-Hydroxy-p-mentha-…	C10H14O2; C10H14O2; C10H14O2; C10H14O2; C10H14O2; C10H14O2; C10H14O2; C10H14O2; C10H14O2; C10H14O2; C10H14O2; C10H14O2; C10H14O2; C10H14O2; C10H14O2; C10H14O2; C10H14O2; C10H14O2; C10H14O2; C10H14O2; C10H14O2; C10H14O2; C10H14O2; C10H14O2; C10H14O2	Prenol lipids; Benzofurans; Pyrans; Benzene and substituted derivatives; Phenols; Carbonyl compounds; Benzene and substituted derivatives; Prenol lipids; Prenol lipids; Fatty Acyls; Carbonyl compounds; Lactones; Benzofurans; Dioxanes; Oxepanes; Prenol lipids; Prenol lipids; Oxepanes; Oxepanes; Benzene and substituted derivatives; Lactones; Prenol lipids; Benzene and substituted derivatives; Benze…	NEG
82.5828	25.7134	52	119	880.692				POS
82.4741	13.7092	97	120	464.238				POS
82.3969	18.7799	2	120	434.057				NEG
82.3763	20.4305	26	120	130.109				POS
82.3366	13.3418	26	116	581.34				POS
82.3206	18.8247	73	119	428.222				NEG
82.2857	14.9031	70	120	457.098				POS
82.2433	28.3257	2	116	620.984				NEG
82.1167	22.3814	59	109	407.245				NEG
82.0912	19.1663	2	117	678.941				NEG
81.919	17.5374	71	114	457.927				NEG
81.8623	23.7077	31	109	473.004				NEG
81.8107	21.582	87	111	426.162				NEG
81.7871	14.5255	88	120	536.402				POS
81.6283	18.1055	35	120	542.44				POS
81.3893	19.7643	98	120	595.495	Glycerol triundecanoate; TG(8:0/i-12:0/a-13:0)[rac]; TG(8:0/13:0/12:0); TG(8:0/12:0/a-13:0)[rac]; TG(8:0/i-13:0/i-12:0); TG(8:0/8:0/i-17:0); TG(10:0/a-15:0/8:0)[rac]; TG(8:0/12:0/13:0); TG(10:0/10:0/13:0); TG(10:0/15:0/8:0); TG(10:0/i-15:0/8:0); TG(8:0/10:0/15:0); TG(10:0/10:0/i-13:0); TG(8:0/i-13:0/12:0); TG(8:0/10:0/a-15:0)[rac]; TG(10:0/8:0/a-15:0)[rac]; TG(8:0/i-15:0/10:0); TG(10:0/8:0/15:0);…	C36H68O6; C36H68O6; C36H68O6; C36H68O6; C36H68O6; C36H68O6; C36H68O6; C36H68O6; C36H68O6; C36H68O6; C36H68O6; C36H68O6; C36H68O6; C36H68O6; C36H68O6; C36H68O6; C36H68O6; C36H68O6; C36H68O6; C36H68O6; C36H68O6; C36H68O6; C36H68O6; C36H68O6; C36H68O6; C36H68O6; C36H68O6; C36H68O6; C36H68O6; C36H68O6; C36H68O6; C36H68O6; C36H68O6; C36H68O6; C36H68O6; C36H68O6; C36H68O6; C36H68O6; C36H68O6; C36H68O6;…	Glycerolipids; Glycerolipids; Glycerolipids; Glycerolipids; Glycerolipids; Glycerolipids; Glycerolipids; Glycerolipids; Glycerolipids; Glycerolipids; Glycerolipids; Glycerolipids; Glycerolipids; Glycerolipids; Glycerolipids; Glycerolipids; Glycerolipids; Glycerolipids; Glycerolipids; Glycerolipids; Glycerolipids; Glycerolipids; Glycerolipids; Glycerolipids; Glycerolipids; Glycerolipids; Glyceroli…	NEG
81.2403	27.3258	58	116	416.158				NEG
81.0417	21.4653	81	120	259.01				NEG
80.9979	25.7675	98	120	76.0758	Trimethylamine N-oxide; 1-Amino-propan-2-ol; 3-aminopropan-1-ol; 2-(methylamino)ethan-1-ol	C3H9NO; C3H9NO; C3H9NO; C3H9NO	Organonitrogen compounds; Organonitrogen compounds; Amines; Amines	POS
80.9768	22.3257	65	120	279.084				POS
80.8783	16.8027	98	120	286.201				POS
80.8118	18.5887	64	120	251.175	Rivastigmine; 3-Hydroxylidocaine	C14H22N2O2; C14H22N2O2	Benzene and substituted derivatives; Carboxylic acids and derivatives	POS
80.7958	24.24	90	120	168.078	1-Methylhistidine; 3-Methylhistidine	C7H11N3O2; C7H11N3O2	Carboxylic acids and derivatives; Carboxylic acids and derivatives	NEG
80.7835	13.8574	50	120	552.422				POS
80.608	28.4617	65	114	466.255				NEG
80.5014	9.13525	98	120	379.286	2-Arachidonylglycerol; MG(0:0/20:4(8Z,11Z,14Z,17Z)/0:0); MG(20:4(5Z,8Z,11Z,14Z)/0:0/0:0); MG(20:4(8Z,11Z,14Z,17Z)/0:0/0:0); 1-Acetoxy-2-hydroxy-5,12,15-heneicosatrien-4-one; [12]-Gingerol; Persenone A	C23H38O4; C23H38O4; C23H38O4; C23H38O4; C23H38O4; C23H38O4; C23H38O4	Endocannabinoids; Endocannabinoids; Glycerolipids; Glycerolipids; Fatty Acyls; Phenols; Fatty Acyls	POS
80.366	27.1835	89	120	204.005				NEG
80.3209	23.7303	13	114	374.982				NEG
80.1652	19.1325	98	120	595.497				NEG
80.1326	20.8147	89	120	287.205				POS
80.1234	15.9531	88	120	265.118	Acetyl-N-formyl-5-methoxykynurenamine; Phenylacetylglutamine; di-Hydroxymelatonin; N(2)-phenylacetyl-L-glutaminate	C13H16N2O4; C13H16N2O4; C13H16N2O4; C13H16N2O4	Organooxygen compounds; Carboxylic acids and derivatives; Carboxylic acids and derivatives; Carboxylic acids and derivatives	POS
80.0276	20.1709	98	120	596.499				NEG
79.9636	25.2967	50	120	371.181				NEG
79.8122	21.9993	89	120	130.069				POS
79.694	23.4461	78	119	267.074	Inosine; Allopurinol riboside; Arabinosylhypoxanthine	C10H12N4O5; C10H12N4O5; C10H12N4O5	Purine nucleosides; Pyrazolo[3,4-d]pyrimidine glycosides; Purine nucleosides	NEG
79.6583	17.7546	87	115	393.013				NEG
79.4784	13.3309	86	108	610.431				POS
79.3981	23.1793	86	113	495.315				NEG
79.2756	23.1884	82	113	600.498				NEG
79.0715	26.717	61	110	365.091				NEG
79.0614	17.0286	98	120	246.17	2-Methylbutyroylcarnitine; Isovalerylcarnitine; Pivaloylcarnitine	C12H23NO4; C12H23NO4; C12H23NO4	Fatty Acyls; Fatty Acyls; Fatty Acyls	POS
79.0449	27.4817	49	120	285.071				POS
78.9263	26.3106	61	117	392.318				NEG
78.87	29.0404	77	120	173.093	N-Acetylornithine; Glycyl-Valine; Valyl-Glycine; L-Theanine; Gly-Norvaline	C7H14N2O3; C7H14N2O3; C7H14N2O3; C7H14N2O3; C7H14N2O3	Carboxylic acids and derivatives; Carboxylic acids and derivatives; Carboxylic acids and derivatives; Carboxylic acids and derivatives; Carboxylic acids and derivatives	NEG
78.7336	18.6384	2	120	654.964				NEG
78.3161	22.6534	98	120	328.238				NEG
78.2239	27.5204	61	118	351.146	Coriandrone D	C18H24O7	Benzene and substituted derivatives	NEG
78.1671	26.8157	25	120	131.112				POS
78.1171	22.3264	98	120	327.234	Docosahexaenoic acid; Neogrifolin; Grifolin; Retinol acetate; (Z,Z)-2-Methyl-5-(8,11,14-pentadecatrienyl)-1,3-benzenediol; (4Z,7Z,10Z,13Z,16Z,19Z)-docosahexaenoate	C22H32O2; C22H32O2; C22H32O2; C22H32O2; C22H32O2; C22H32O2	Fatty Acyls; Prenol lipids; Prenol lipids; Prenol lipids; ; Fatty Acyls	NEG
78.1067	13.4334	40	113	351.253	Tetrahydrocorticosterone; 5a-Tetrahydrocorticosterone; Tetrahydrodeoxycortisol; MG(0:0/18:4(6Z,9Z,12Z,15Z)/0:0); MG(18:4(6Z,9Z,12Z,15Z)/0:0/0:0); (S)-[10]-Gingerol; Pregnanetriolone	C21H34O4; C21H34O4; C21H34O4; C21H34O4; C21H34O4; C21H34O4; C21H34O4	Steroids and steroid derivatives; Steroids and steroid derivatives; Steroids and steroid derivatives; Fatty Acyls; Fatty Acyls; Benzene and substituted derivatives; Steroids and steroid derivatives	POS
78.0958	23.8037	51	120	851.658				POS
77.9252	17.9287	95	120	503.26				POS
77.8696	14.4412	36	120	326.086	Midazolam	C18H13ClFN3	Benzodiazepines	POS
77.7247	22.3156	78	118	445.115	Glycitin; Glucoobtusifolin; Sissotrin; Prunitrin; Rheochrysin; Trifolirhizin; Calycosin 7-galactoside; Physcionin; Kaempferide 3-rhamnoside; 3,6,7-Trihydroxy-4'-methoxyflavone 7-rhamnoside; 5,7-dihydroxy-2-(4-methoxyphenyl)-6-[3,4,5-trihydroxy-6-(hydroxymethyl)oxan-2-yl]-4H-chromen-4-one; 5-hydroxy-2-(4-hydroxyphenyl)-7-methoxy-8-[3,4,5-trihydroxy-6-(hydroxymethyl)oxan-2-yl]-4H-chromen-4-one; 5,6…	C22H22O10; C22H22O10; C22H22O10; C22H22O10; C22H22O10; C22H22O10; C22H22O10; C22H22O10; C22H22O10; C22H22O10; C22H22O10; C22H22O10; C22H22O10; C22H22O10; C22H22O10; C22H22O10; C22H22O10; C22H22O10; C22H22O10	Isoflavonoids; Fatty Acyls; Isoflavonoids; Isoflavonoids; Anthracenes; Isoflavonoids; ; Anthracenes; Flavonoids; Flavonoids; Flavonoids; Flavonoids; Flavonoids; Flavonoids; Flavonoids; Flavonoids; Flavonoids; Flavonoids; Flavonoids	NEG
77.7087	21.5488	98	120	569.48				NEG
77.6154	26.3531	58	119	457.081				NEG
77.5818	28.5875	86	117	807.194				NEG
77.5606	26.284	98	120	189.04	3-Dehydroquinate; 5-(Methylthio)-2-[(methylthio)methyl]-2-pentenal; 2-Hydroxy-2-(2-oxopropyl)butanedioic acid; 2-O-Methylascorbic acid	C7H10O6; C8H14OS2; C7H10O6; C7H10O6	Alcohols and polyols; Carbonyl compounds; Keto acids and derivatives; Dihydrofurans	NEG
77.4623	19.1523	62	108	748.376				NEG
77.3905	11.9378	78	116	495.36				POS
77.2744	13.8767	12	120	300.148				POS
77.2047	19.2893	98	120	446.337				NEG
77.1437	18.199	98	120	502.257				POS
77.042	12.5359	91	120	522.235				POS
76.8568	24.3781	83	120	556.468				NEG
76.848	17.7104	96	120	584.527				POS
76.8253	9.55489	98	120	463.235				POS
76.7601	25.3869	47	119	459.1				NEG
76.7143	26.8676	61	120	217.068				POS
76.7128	17.6923	74	119	312.218	2-trans,4-cis-Decadienoylcarnitine	C17H29NO4	Fatty Acyls	POS
76.6649	29.7274	48	119	264.092				POS
76.6187	18.9139	98	120	445.334	13'-Carboxy-gamma-tocopherol; (3beta,5alpha,6beta,7alpha,22E,24R)-Ergosta-8,22-diene-3,5,6,7-tetrol; (3beta,5alpha,6alpha,9alpha,22E,24R)-Ergosta-7,22-diene-3,5,6,9-tetrol; 3,5,9-Trihydroxyergost-7-en-6-one; Secasterone; 3-Dehydroteasterone	C28H46O4; C28H46O4; C28H46O4; C28H46O4; C28H46O4; C28H46O4	Prenol lipids; Steroids and steroid derivatives; Steroids and steroid derivatives; Steroids and steroid derivatives; Steroids and steroid derivatives; Steroids and steroid derivatives	NEG
76.498	29.3959	87	112	447.154				NEG
76.4682	24.331	2	120	724.952				NEG
76.3401	25.0312	93	120	267.124	Kamahine C; 3-carboxy-4-methyl-5-pentyl-2-furanpropanoic acid	C14H20O5; C14H20O5	Organooxygen compounds; Fatty Acyls	NEG
76.3033	11.8504	45	120	594.422				POS
76.1468	16.9854	95	120	171.077				POS
76.1329	23.222	94	120	441.396	MG(0:0/24:0/0:0); MG(24:0/0:0/0:0); MG(0:0/i-24:0/0:0); MG(i-24:0/0:0/0:0)	C27H54O4; C27H54O4; C27H54O4; C27H54O4	Glycerolipids; Glycerolipids; Glycerolipids; Glycerolipids	NEG
75.9721	12.6565	83	110	597.502				NEG
75.9086	18.7254	90	120	469.365				POS
75.8828	19.5377	98	119	444.322				NEG
75.8679	29.9448	92	120	605.724				NEG
75.8544	20.9542	33	120	467.106				POS
75.6483	20.8556	81	120	322.214				POS
75.6456	27.3545	46	114	447.297				NEG
75.6152	22.5498	94	120	175.072	Alanyl-Serine; Glycyl-Threonine; Serylalanine; Threoninyl-Glycine	C6H12N2O4; C6H12N2O4; C6H12N2O4; C6H12N2O4	Carboxylic acids and derivatives; Carboxylic acids and derivatives; Carboxylic acids and derivatives; Carboxylic acids and derivatives	NEG
75.5825	21.5554	95	120	212.002	Indoxyl sulfate	C8H7NO4S	Organic sulfuric acids and derivatives	NEG
75.4753	25.6349	90	120	168.077	(S)-Spinacine; 2,4-Diamino-6-nitrotoluene	C7H9N3O2; C7H9N3O2	Carboxylic acids and derivatives; Benzene and substituted derivatives	POS
75.3816	13.8476	96	120	310.202	Nadolol; Metipranolol	C17H27NO4; C17H27NO4	Tetralins; Phenol esters	POS
75.381	25.6128	95	111	345.229	Sorbitan laurate	C18H34O6	Fatty Acyls	NEG
75.3659	15.1491	96	120	504.274				POS
75.2599	19.3874	98	120	443.318	1-a,24R,25-Trihydroxyvitamin D2; MG(0:0/24:6(6Z,9Z,12Z,15Z,18Z,21Z)/0:0); 5,9-Epidioxy-3-hydroxyergost-7-en-6-one; (3beta,5alpha,6alpha,7beta,14alpha,22E,24R)-5,6-Epoxyergosta-8,22-diene-3,7,14-triol; 5,6:8,9-Diepoxyergost-22-ene-3,7beta-diol; (3beta,5alpha,6beta,9alpha,22E,24R)-5,9-Epidioxyergosta-7,22-diene-3,6-diol	C28H44O4; C28H44O4; C28H44O4; C28H44O4; C28H44O4; C28H44O4	Steroids and steroid derivatives; Glycerolipids; Steroids and steroid derivatives; Steroids and steroid derivatives; Steroids and steroid derivatives; Steroids and steroid derivatives	NEG
75.2131	21.725	76	108	379.084	(7-hydroxy-5-methoxy-6,8-dimethyl-2-phenyl-3,4-dihydro-2H-1-benzopyran-4-yl)oxidanesulfonic acid	C18H20O7S		NEG
75.1935	17.0492	83	120	248.149	Hydroxybutyrylcarnitine; (R)-3-hydroxybutyrylcarnitine	C11H21NO5; C11H21NO5	Hydroxy acids and derivatives; Fatty Acyls	POS
75.0944	15.8663	87	120	328.249	(9E)-10-nitrooctadecenoic Acid; (9E)-9-nitrooctadecenoic Acid	C18H33NO4; C18H33NO4	Fatty Acyls; Fatty Acyls	POS
75.0552	10.8493	34	120	615.464				POS
74.9444	21.5605	22	119	346.09				NEG
74.794	20.0489	73	118	331.061	Fluorescein	C20H12O5	Benzopyrans	NEG
74.7237	13.1714	88	120	232.986				POS
74.7004	13.884	65	120	586.362				POS
74.389	21.0139	92	119	549.2	Tracheloside; Scorzonoside; 6-({10-butanoyl-3-hydroxy-2,2-dimethyl-8-oxo-6-propyl-2H,3H,4H,8H-pyrano[3,2-g]chromen-5-yl}oxy)-3,4,5-trihydroxyoxane-2-carboxylic acid; 6-{[6-butanoyl-8-(2-hydroxypropan-2-yl)-2-oxo-4-propyl-2H,8H,9H-furo[2,3-h]chromen-5-yl]oxy}-3,4,5-trihydroxyoxane-2-carboxylic acid	C27H34O12; C27H34O12; C27H34O12; C27H34O12	Lignan glycosides; ; Organooxygen compounds; Coumarins and derivatives	NEG
74.3842	25.927	98	119	673.267				NEG
74.3822	19.0219	73	120	168.985				POS
74.3613	17.1775	29	119	327.091				POS
74.3198	19.0779	8	120	350.085				POS
74.1692	11.0765	98	120	619.491				POS
74.1579	11.2566	98	120	380.292				POS
74.1145	22.6303	96	119	322.139				NEG
74.1143	10.7849	98	120	370.297	cis-5-Tetradecenoylcarnitine; trans-2-Tetradecenoylcarnitine; O-(2-tetradecenoyl)carnitine	C21H39NO4; C21H39NO4; C21H39NO4	Fatty Acyls; Hydroxy acids and derivatives; Fatty Acyls	POS
74.067	22.3492	98	119	321.135				NEG
74.0488	10.9199	41	108	558.956				POS
74.015	18.8527	97	120	490.363				NEG
74.0123	27.3795	97	119	633.708				NEG
73.9506	25.3479	82	116	323.142	Dolasetron	C19H20N2O3	Indoles and derivatives	NEG
73.891	25.8284	94	120	254.623				NEG
73.8908	20.3961	98	120	495.406				NEG
73.7997	18.5456	98	120	489.359	Barringtogenol C; Camelliagenin C; Ganoderiol H	C30H50O5; C30H50O5; C30H50O5	Prenol lipids; Prenol lipids; Prenol lipids	NEG
73.7921	20.4625	67	120	202.119	(alpha-keto-dimethyl-delta-N,N-Dimethylguanidynol) valeric acid	C8H15N3O3	Keto acids and derivatives	POS
73.5345	27.7763	63	110	491.219				NEG
73.3794	14.6547	72	120	257.162				POS
73.3431	24.7856	84	116	392.268				NEG
73.2573	20.5183	98	120	539.434	TG(8:0/8:0/a-13:0)[rac]; TG(8:0/8:0/i-13:0); TG(8:0/8:0/13:0); TG(a-13:0/8:0/8:0)[rac]; TG(i-13:0/8:0/8:0); TG(13:0/8:0/8:0)	C32H60O6; C32H60O6; C32H60O6; C32H60O6; C32H60O6; C32H60O6	Glycerolipids; Glycerolipids; Glycerolipids; Glycerolipids; Glycerolipids; Glycerolipids	NEG
73.2419	29.051	75	119	435.298				NEG
73.2007	27.0671	97	119	366.11				NEG
73.158	19.7944	98	120	555.444				NEG
73.1508	23.9615	85	108	621.33				NEG
73.0217	25.8375	98	120	672.273				NEG
73.0057	20.1623	98	120	556.447				NEG
72.9999	27.6267	93	119	339.111				NEG
72.9705	17.7486	48	118	345.284				POS
72.7657	18.2987	2	120	391.007				NEG
72.758	24.6747	98	120	671.27				NEG
72.7563	12.1049	98	120	344.279	Dodecanoylcarnitine	C19H37NO4	Fatty Acyls	POS
72.5745	19.7624	98	120	540.437				NEG
72.5591	20.5675	97	120	496.409				NEG
72.5412	9.92782	19	120	358.202				POS
72.3504	16.5528	86	120	291.07				POS
72.3286	18.2913	84	119	597.504				NEG
72.2839	20.8654	60	120	461.364	13'-Carboxy-alpha-tocopherol; (3beta,5alpha,6beta,9alpha,22E,24R)-23-Methylergosta-7,22-diene-3,5,6,9-tetrol	C29H48O4; C29H48O4	Prenol lipids; Steroids and steroid derivatives	POS
72.235	24.3325	92	117	327.062				NEG
72.1955	20.7026	95	119	408.284				NEG
72.1877	22.8096	96	119	341.206				NEG
72.0868	17.5932	98	120	158.118	Tranexamic Acid; (S)-Homostachydrine	C8H15NO2; C8H15NO2	Carboxylic acids and derivatives; Carboxylic acids and derivatives	POS
71.9966	26.7581	91	120	391.264	3-Hydroxy-10'-apo-b,y-carotenal	C27H36O2	Prenol lipids	NEG
71.927	21.6138	29	115	321.202				POS
71.8998	21.1519	2	120	505.156				POS
71.7652	27.3795	95	119	367.106				NEG
71.6638	17.4008	75	117	523.239				POS
71.6616	21.3107	96	120	469.334	Glycyrrhetinic acid ; Murrayenol; (3alpha,20R,24Z)-3-Hydroxy-21-oxoeupha-8,24-dien-26-oic acid; 6beta-Hydroxy-3-oxo-12-oleanen-28-oic acid; beta-Glycyrrhetinic acid; 23-Hydroxy-3-oxocycloart-24-en-26-oic acid; 3beta-3,24-Dihydroxy-9(11),12-oleanadien-30-oic acid; Ganoderiol B; Ganodermic acid Jb; Liquiritic acid; Pomonic acid; Rubinic acid; 11-Keto-beta-boswellic acid; Lansic acid; Colubrinic aci…	C30H46O4; C30H46O4; C30H46O4; C30H46O4; C30H46O4; C30H46O4; C30H46O4; C30H46O4; C30H46O4; C30H46O4; C30H46O4; C30H46O4; C30H46O4; C30H46O4; C30H46O4; C30H46O4; C30H46O4; C30H46O4; C30H46O4; C30H46O4; C30H46O4	Prenol lipids; Prenol lipids; Prenol lipids; Prenol lipids; Prenol lipids; Steroids and steroid derivatives; Prenol lipids; Prenol lipids; Prenol lipids; Prenol lipids; Prenol lipids; Prenol lipids; Prenol lipids; Prenol lipids; Prenol lipids; Steroids and steroid derivatives; Steroids and steroid derivatives; Prenol lipids; Prenol lipids; Steroids and steroid derivatives; Steroids and steroid de…	NEG
71.5956	21.149	47	117	308.126				POS
71.4722	20.8233	94	120	500.383				NEG
71.467	20.1793	91	120	417.303				NEG
71.4253	27.663	83	112	754.479				NEG
71.4086	22.1734	95	120	168.063				POS
71.3444	16.7015	2	120	338.15				POS
71.3265	20.4795	66	116	553.424				POS
71.1091	19.8091	2	120	557.048				POS
71.0952	11.6741	98	120	398.327	trans-Hexadec-2-enoyl carnitine; 9-Hexadecenoylcarnitine	C23H43NO4; C23H43NO4	Fatty Acyls; Hydroxy acids and derivatives	POS
71.0739	23.2598	78	120	553.429				NEG
71.0301	17.6312	12	116	342.968				POS
71.0226	20.2512	94	118	392.29				NEG
70.9663	17.9967	97	120	161.137				POS
70.9122	25.392	67	109	629.496				NEG
70.8924	23.0894	94	120	190.006				NEG
70.8893	27.7848	98	120	253.217	Hypogeic acid; Palmitoleic acid; Trans-Hexa-dec-2-enoic acid; Palmitelaidic acid; (E)-6-Hexadecenoic acid; 5-Dodecyldihydro-2(3H)-furanone; 15-Hexadecanolide; (Z)-5-Hexadecenoic acid; (E)-3-Hexadecenoic acid; (Z)-13-Hexadecenoic acid; (E)-11-Hexadecenoic acid; Citronellyl hexanoate; (Z)-14-Methyl-6-pentadecenoic acid	C16H30O2; C16H30O2; C16H30O2; C16H30O2; C16H30O2; C16H30O2; C16H30O2; C16H30O2; C16H30O2; C16H30O2; C16H30O2; C16H30O2; C16H30O2	Fatty Acyls; Fatty Acyls; Fatty Acyls; Fatty Acyls; Fatty Acyls; Lactones; Macrolides and analogues; Fatty Acyls; Fatty Acyls; Fatty Acyls; Fatty Acyls; Fatty Acyls; Fatty Acyls	NEG
70.8177	26.7933	98	120	254.221				NEG
70.7017	24.469	97	116	337.193	Aspidospermatine	C21H26N2O2	Strychnos alkaloids	NEG
70.6264	17.4644	98	120	160.133	DL-2-Aminooctanoic acid; Pregabalin	C8H17NO2; C8H17NO2	Carboxylic acids and derivatives; Carboxylic acids and derivatives	POS
70.4803	21.2521	89	118	335.05				NEG
70.4441	20.546	17	110	385.237				NEG
70.3855	19.3154	98	120	491.375				NEG
70.373	22.2188	95	109	450.261	LysoPE(0:0/16:1(9Z)); LysoPE(16:1(9Z)/0:0)	C21H42NO7P; C21H42NO7P	Glycerophospholipids; Glycerophospholipids	NEG
70.3415	23.1712	83	110	595.196				NEG
70.3195	26.5263	98	120	309.28	11Z-Eicosenoic acid; 11-Eicosenoic acid; Ethyl oleate; Paullinic acid; 6,8-Icosanedione; 5,7-Icosanedione; 4,6-Icosanedione; Oleyl acetate; 9Z-Eicosenoic acid	C20H38O2; C20H38O2; C20H38O2; C20H38O2; C20H38O2; C20H38O2; C20H38O2; C20H38O2; C20H38O2	Fatty Acyls; Fatty Acyls; Fatty Acyls; Fatty Acyls; Organooxygen compounds; Organooxygen compounds; Organooxygen compounds; Fatty Acyls; Fatty Acyls	NEG
70.313	24.0127	97	120	243.062	Uridine; Pseudouridine	C9H12N2O6; C9H12N2O6	Pyrimidine nucleosides; Nucleoside and nucleotide analogues	NEG
70.2442	20.9676	98	120	391.287	3b,12a-Dihydroxy-5a-cholanoic acid; 3b,7a-Dihydroxy-5b-cholanoic acid; 3a,7a-Dihydroxycholanoic acid; 3a,12b-Dihydroxy-5b-cholanoic acid; 3b,12a-Dihydroxy-5b-cholanoic acid; Allodeoxycholic acid; Allochenodeoxycholic acid; Chenodeoxycholic acid; Deoxycholic acid; Isohyodeoxycholic acid; Isoursodeoxycholic acid; Hyodeoxycholic acid; Murocholic acid; Ursodeoxycholic acid; 7b,12a-Dihydroxycholanoic …	C24H40O4; C24H40O4; C24H40O4; C24H40O4; C24H40O4; C24H40O4; C24H40O4; C24H40O4; C24H40O4; C24H40O4; C24H40O4; C24H40O4; C24H40O4; C24H40O4; C24H40O4; C24H40O4; C24H40O4; C24H40O4	Steroids and steroid derivatives; Steroids and steroid derivatives; Steroids and steroid derivatives; Steroids and steroid derivatives; Steroids and steroid derivatives; Steroids and steroid derivatives; Steroids and steroid derivatives; Steroids and steroid derivatives; Steroids and steroid derivatives; Steroids and steroid derivatives; Steroids and steroid derivatives; Steroids and steroid deri…	NEG
70.196	29.0158	98	120	147.03	Citramalic acid; 3-Hydroxyglutaric acid; D-2-Hydroxyglutaric acid; L-2-Hydroxyglutaric acid; Ribonolactone; D-Xylono-1,5-lactone; 2-Propenyl propyl disulfide; Methyl 3-methyl-1-butenyl disulfide; 1-Propenyl propyl disulfide; 2-Hydroxyglutarate; 3-methylmalate(2-)	C5H8O5; C5H8O5; C5H8O5; C5H8O5; C5H8O5; C5H8O5; C6H12S2; C6H12S2; C6H12S2; C5H8O5; C5H8O5	Fatty Acyls; Hydroxy acids and derivatives; Hydroxy acids and derivatives; Fatty Acyls; Organooxygen compounds; Lactones; Allyl sulfur compounds; ; Organic disulfides; Hydroxy acids and derivatives; Fatty Acyls	NEG
70.1807	19.4828	98	120	492.379				NEG
70.1481	22.1906	87	111	572.233				NEG
70.1305	19.1349	94	120	427.146				POS
70.0706	28.686	98	120	135.03	Erythronic acid; Threonic acid; L-threonic Acid	C4H8O5; C4H8O5; C4H8O5	Organooxygen compounds; Organooxygen compounds; Organooxygen compounds	NEG
70.0677	25.2124	82	110	336.263				NEG
70.0271	11.0802	95	120	620.495				POS
69.9153	25.8246	2	119	691.942				NEG
69.9084	22.0796	93	117	377.086	3-(4-hydroxy-3,5-dimethoxyphenyl)-1-(2,4,6-trihydroxy-3-methoxyphenyl)propane-1,2-dione; 2-(3,4-dimethoxyphenyl)-5,6,7,8-tetrahydroxy-3-methoxy-3,4-dihydro-2H-1-benzopyran-4-one; 5,8-dihydroxy-2-(1-hydroxy-3-methoxy-4-oxocyclohex-2-en-1-yl)-3,7-dimethoxy-4H-chromen-4-one; 5,8-dihydroxy-2-(1-hydroxy-5-methoxy-4-oxocyclohex-2-en-1-yl)-3,7-dimethoxy-4H-chromen-4-one; 2-(2,3-dihydroxy-4-methoxyphenyl…	C18H18O9; C18H18O9; C18H18O9; C18H18O9; C18H18O9; C18H18O9; C18H18O9; C18H18O9	Linear 1,3-diarylpropanoids; Flavonoids; Benzopyrans; Benzopyrans; ; ; ;	NEG
69.8758	28.4799	2	120	782.911				NEG
69.8312	25.0954	2	120	692.938				NEG
69.8151	27.3515	70	113	473.328	(3beta,17alpha,23S,24S)-17,23-Epoxy-3,24,29-trihydroxy-27-norlanost-8-en-15-one; (3beta,17alpha,23S)-17,23-Epoxy-3,28,29-trihydroxy-27-norlanost-8-en-24-one	C29H46O5; C29H46O5	Prenol lipids; Prenol lipids	NEG
69.7678	29.5833	60	115	459.362				NEG
69.7286	29.5343	98	120	624.692				NEG
69.6889	28.9495	77	120	225.11				POS
69.5208	29.1272	69	112	575.216				NEG
69.3986	20.3456	96	120	436.316				NEG
69.273	23.3425	27	120	465.092				NEG
69.188	21.309	83	108	655.51				NEG
69.1588	29.6488	98	120	626.689				NEG
69.1519	21.9213	74	112	418.308				NEG
69.1427	27.7524	95	120	490.759				NEG
69.0618	22.6351	90	117	476.242				POS
68.9993	21.1448	66	111	463.184				NEG
68.9951	18.7641	96	117	407.28	3a,7a,12b-Trihydroxy-5b-cholanoic acid; 3a,4b,7a-Trihydroxy-5b-cholanoic acid; 1b,3a,12a-Trihydroxy-5b-cholanoic acid; 3a,4b,12a-Trihydroxy-5b-cholanoic acid; 3a,6a,7b-Trihydroxy-5b-cholanoic acid; 1,3,12-Trihydroxycholan-24-oic acid; 3b,7a,12a-Trihydroxy-5a-Cholanoic acid; 3a,7b,12b-Trihydroxy-5b-cholanoic acid; 3b,7b,12a-Trihydroxy-5b-cholanoic acid; 2b,3a,7a-Trihydroxy-5b-cholanoic acid; 1b,3a…	C24H40O5; C24H40O5; C24H40O5; C24H40O5; C24H40O5; C24H40O5; C24H40O5; C24H40O5; C24H40O5; C24H40O5; C24H40O5; C24H40O5; C24H40O5; C24H40O5; C24H40O5; C24H40O5; C24H40O5; C24H40O5; C24H40O5; C24H40O5; C24H40O5; C24H40O5	Steroids and steroid derivatives; Steroids and steroid derivatives; Steroids and steroid derivatives; Steroids and steroid derivatives; Steroids and steroid derivatives; Steroids and steroid derivatives; Steroids and steroid derivatives; Steroids and steroid derivatives; Steroids and steroid derivatives; Steroids and steroid derivatives; Steroids and steroid derivatives; Steroids and steroid deri…	NEG
68.9766	11.437	98	120	589.241				POS
68.9744	29.0471	82	113	736.651				NEG
68.9723	10.5619	47	120	500.005				POS
68.9633	29.8871	98	120	279.039				NEG
68.8274	15.6868	98	119	590.245				POS
68.8216	15.077	48	120	400.144	Niaziminin A; Oxmetidine	C18H25NO7S; C19H21N5O3S	Organooxygen compounds; Benzodioxoles	POS
68.7904	23.0178	95	120	457.355				NEG
68.7779	11.6858	98	120	426.153				POS
68.6809	26.057	98	120	475.21				NEG
68.6375	25.6132	87	110	332.897				NEG
68.61	29.7209	98	120	628.686				NEG
68.5692	28.1065	82	111	400.225				NEG
68.5667	24.5012	97	120	195.051	Galactonic acid; Gluconic acid; Gulonic acid	C6H12O7; C6H12O7; C6H12O7	Hydroxy acids and derivatives; Organooxygen compounds; Hydroxy acids and derivatives	NEG
68.5545	28.6799	95	120	635.705				NEG
68.5541	28.6371	88	117	542.758				NEG
68.4989	20.0307	98	120	474.368				NEG
68.4651	13.6521	98	120	589.482	DG(14:0/20:4(5Z,8Z,11Z,14Z)/0:0); DG(14:0/20:4(8Z,11Z,14Z,17Z)/0:0); DG(14:1(9Z)/20:3(5Z,8Z,11Z)/0:0); DG(14:1(9Z)/20:3(8Z,11Z,14Z)/0:0); DG(16:0/18:4(6Z,9Z,12Z,15Z)/0:0); DG(16:1(9Z)/18:3(6Z,9Z,12Z)/0:0); DG(16:1(9Z)/18:3(9Z,12Z,15Z)/0:0); DG(18:3(6Z,9Z,12Z)/16:1(9Z)/0:0); DG(18:3(9Z,12Z,15Z)/16:1(9Z)/0:0); DG(18:4(6Z,9Z,12Z,15Z)/16:0/0:0); DG(20:3(5Z,8Z,11Z)/14:1(9Z)/0:0); DG(20:3(8Z,11Z,14Z)/1…	C37H64O5; C37H64O5; C37H64O5; C37H64O5; C37H64O5; C37H64O5; C37H64O5; C37H64O5; C37H64O5; C37H64O5; C37H64O5; C37H64O5; C37H64O5; C37H64O5; C37H64O5; C37H64O5; C37H64O5; C37H64O5; C37H64O5; C37H64O5; C37H64O5; C37H64O5	Glycerolipids; Glycerolipids; Glycerolipids; Glycerolipids; Fatty Acyls; Fatty Acyls; Fatty Acyls; Fatty Acyls; Fatty Acyls; Fatty Acyls; Glycerolipids; Glycerolipids; Glycerolipids; Glycerolipids; Fatty Acyls; Fatty Acyls; Fatty Acyls; Fatty Acyls; Fatty Acyls; Fatty Acyls; Fatty Acyls; Fatty Acyls	POS
68.4055	19.0815	2	120	633.985				NEG
68.3982	23.0765	90	120	451.328				POS
68.398	14.8257	38	120	579.454				POS
68.3879	24.8742	97	120	815.524				NEG
68.3603	20.2954	98	120	479.339	Brassinolide; 24-Epibrassinolide	C28H48O6; C28H48O6	Steroids and steroid derivatives; Steroids and steroid derivatives	NEG
68.3556	28.4763	94	120	411.385				NEG
68.3272	19.8753	98	120	577.485	DG(15:0/18:2(9Z,12Z)/0:0); DG(18:2(9Z,12Z)/15:0/0:0); DG(14:0/0:0/18:2n6)	C36H66O5; C36H66O5; C36H66O5	Fatty Acyls; Fatty Acyls; Glycerolipids	NEG
68.3184	12.243	92	120	576.472				POS
68.2213	19.5073	98	120	471.348	Maslinic acid; Lucidumol A; Queretaroic acid; Priverogenin A; (3beta,23xi)-3,23-Dihydroxycycloart-24-en-26-oic acid; Pomolic acid; 20beta-Hydroxyursolic acid; Azukisapogenol; delta-Maslinic acid; Sebiferenic acid; Momordicin I; Ganoderic acid U; Ganodermanontriol; Epoxyganoderiol A; (3b,22S,24E)-3,22-Dihydroxycycloart-24-en-26-oic acid; 27-Hydroxyisomangiferolic acid; Albigenic acid; Rubitic acid…	C30H48O4; C30H48O4; C30H48O4; C30H48O4; C30H48O4; C30H48O4; C30H48O4; C30H48O4; C30H48O4; C30H48O4; C30H48O4; C30H48O4; C30H48O4; C30H48O4; C30H48O4; C30H48O4; C30H48O4; C30H48O4; C30H48O4; C30H48O4	Prenol lipids; Prenol lipids; Prenol lipids; Prenol lipids; Steroids and steroid derivatives; Prenol lipids; Prenol lipids; Prenol lipids; Prenol lipids; Prenol lipids; Steroids and steroid derivatives; Prenol lipids; Prenol lipids; Prenol lipids; Steroids and steroid derivatives; Steroids and steroid derivatives; Prenol lipids; Prenol lipids; Prenol lipids; Prenol lipids	NEG
68.1244	18.6365	8	120	226.095				POS
67.9946	19.4215	98	120	463.344	Trihydroxycoprostanoic acid; 2-Deoxybrassinolide	C28H48O5; C28H48O5	Steroids and steroid derivatives; Steroids and steroid derivatives	NEG
67.9729	21.0417	86	120	686.24				NEG
67.9237	24.7652	96	119	278.22				NEG
67.8942	19.8219	97	120	464.347				NEG
67.8075	20.6225	98	120	435.312	Varanic acid	C26H44O5	Steroids and steroid derivatives	NEG
67.7944	21.3179	97	120	462.332				NEG
67.7755	17.1408	98	120	141.066	1,3-Dimethyluracil; Imidazolepropionic acid; Methylimidazoleacetic acid; Pi-Methylimidazoleacetic acid	C6H8N2O2; C6H8N2O2; C6H8N2O2; C6H8N2O2	Diazines; Azoles; Azoles; Azoles	POS
67.7515	29.327	97	120	696.654	N-(2R-Hydroxypentacosanoyl)-2S-amino-1,3S,4R-octadecanetriol	C43H87NO5	Sphingolipids	NEG
67.738	21.0459	98	120	451.308				NEG
67.7215	23.6276	91	119	486.389				NEG
67.6531	10.994	98	120	410.179				POS
67.6264	18.2096	92	114	497.276				NEG
67.4492	23.6744	73	113	442.4				NEG
67.4422	20.6281	98	120	461.328	Dolichosterone; Polyporusterone F	C28H46O5; C28H46O5	Steroids and steroid derivatives; Steroids and steroid derivatives	NEG
67.4106	20.0152	98	120	466.363				NEG
67.3946	19.4944	98	120	473.364	Soyasapogenol A; Camelliagenin A; Priverogenin B; (3alphaOH,20S,24S)-3,19:20,24-Diepoxydammarane-3,25-diol; Ganoderiol A; 20,24-Epoxy-25,26-dihydroxydammaran-3-one	C30H50O4; C30H50O4; C30H50O4; C30H50O4; C30H50O4; C30H50O4	Prenol lipids; Prenol lipids; Prenol lipids; Prenol lipids; Prenol lipids; Prenol lipids	NEG
67.3767	22.4078	84	119	388.217				NEG
67.3503	19.6458	98	120	575.469	DG(15:0/18:3(6Z,9Z,12Z)/0:0); DG(15:0/18:3(9Z,12Z,15Z)/0:0); DG(18:3(6Z,9Z,12Z)/15:0/0:0); DG(18:3(9Z,12Z,15Z)/15:0/0:0); DG(15:0/0:0/18:3n6); DG(15:0/0:0/18:3n3); DG(14:1n5/0:0/18:2n6)	C36H64O5; C36H64O5; C36H64O5; C36H64O5; C36H64O5; C36H64O5; C36H64O5	Fatty Acyls; Fatty Acyls; Fatty Acyls; Fatty Acyls; Fatty Acyls; Fatty Acyls; Glycerolipids	NEG
67.2691	20.4768	97	120	484.374				NEG
67.2593	9.54463	97	120	425.15				POS
67.2564	27.0876	38	112	373.115	Geniposidic acid	C16H22O10	Prenol lipids	NEG
67.2446	20.0209	98	120	499.38				NEG
67.2312	18.9019	97	119	494.394				NEG
67.2308	20.2749	98	120	483.37				NEG
67.1898	26.121	89	115	397.37	2-Hydroxy-22-methyltetracosanoic acid	C25H50O3	Fatty Acyls	NEG
67.1804	29.4892	92	114	680.578				NEG
67.1398	26.5196	82	117	652.702				NEG
67.0486	21.8594	27	119	444.115				NEG
67.0443	20.8147	98	120	578.489				NEG
66.9499	29.4169	97	120	183.139	(Z)-3-Methyl-3-decenoic acid; (Z)-3-Methyl-4-decenoic acid; trans-2-Hexyl-1-cyclopropaneacetic acid; Ethyl (E)-2-nonenoate; Ethyl 3-cyclohexylpropionate; cis-3-Hexenyl pentanoate; 2,3-Undecanedione; (E)-3-Heptenyl 2-methylpropanoate; 3-Hexenyl 2-methylbutyrate; Methyl 2-decenoate; 6-Methyl-5-hepten-2-one propyleneglycol acetal; cis-3-Octenyl propionate; Pent-2-enyl hexanoate; Prenyl caproate; tra…	C11H20O2; C11H20O2; C11H20O2; C11H20O2; C11H20O2; C11H20O2; C11H20O2; C11H20O2; C11H20O2; C11H20O2; C11H20O2; C11H20O2; C11H20O2; C11H20O2; C11H20O2; C11H20O2; C11H20O2; C11H20O2; C11H20O2; C11H20O2; C11H20O2; C11H20O2; C11H20O2; C11H20O2; C11H20O2; C11H20O2; C11H20O2; C11H20O2; C11H20O2; C11H20O2; C11H20O2; C11H20O2	Fatty Acyls; Fatty Acyls; Carboxylic acids and derivatives; Fatty Acyls; Fatty Acyls; Fatty Acyls; Organooxygen compounds; Carboxylic acids and derivatives; Fatty Acyls; Fatty Acyls; Dioxolanes; Fatty Acyls; Fatty Acyls; Fatty Acyls; Fatty Acyls; Fatty Acyls; Fatty Acyls; Fatty Acyls; Fatty Acyls; Lactones; Lactones; Carboxylic acids and derivatives; Fatty Acyls; Prenol lipids; Lactones; Fatty Ac…	NEG
66.9445	29.4381	97	120	690.663				NEG
66.8554	28.1876	82	115	494.781				NEG
66.7675	16.9945	77	120	302.234	2,6 Dimethylheptanoyl carnitine; Nonanoylcarnitine	C16H31NO4; C16H31NO4	Fatty Acyls; Hydroxy acids and derivatives	POS
66.7586	19.0696	98	118	493.391				NEG
66.7427	20.0082	98	120	576.473				NEG
66.6577	21.2456	86	117	479.163				NEG
66.6143	28.1366	58	117	221.186				POS
66.6106	20.0237	98	120	465.359				NEG
66.5797	12.7856	98	120	411.181	1-Isomangostin; Dulxanthone B; alpha-Mangostin; 3-Isomangostin; Tipredane	C24H26O6; C24H26O6; C24H26O6; C24H26O6; C22H31FO2S2	Benzopyrans; Benzopyrans; Benzopyrans; Benzopyrans; Steroids and steroid derivatives	POS
66.5229	18.8367	78	115	319.225				POS
66.5135	12.0008	96	119	590.455				POS
66.5007	28.3512	81	116	516.416				NEG
66.4772	17.7807	24	120	128.046	1-Methyl-4-nitroimidazole	C4H5N3O2	Azoles	POS
66.4524	19.6536	93	118	472.351				NEG
66.4386	10.4597	98	120	409.176	Alclometasone	C22H29ClO5	Steroids and steroid derivatives	POS
66.4216	21.5281	2	120	558.05				POS
66.4058	24.4772	96	120	169.048				NEG
66.3135	20.2196	97	120	133.074				POS
66.2982	15.8511	45	120	399.331				POS
66.2955	22.9642	97	120	79.9574				NEG
66.2678	18.8464	98	120	501.396				NEG
66.2586	16.5274	92	120	467.135	Neosilyhermin A; Silyhermin; Silandrin; 12-(3,4-dihydroxyphenyl)-8,13-dihydroxy-6-(4-hydroxy-3-methoxyphenyl)-3,11-dioxatricyclo[8.4.0.0ֲ²,ג·]tetradeca-1(10),2(7),8-trien-4-one; 6-(3,4-dihydroxyphenyl)-8,13-dihydroxy-12-(4-hydroxy-3-methoxyphenyl)-3,11-dioxatricyclo[8.4.0.0ֲ²,ג·]tetradeca-1(10),2(7),8-trien-4-one	C25H22O9; C25H22O9; C25H22O9; C25H22O9; C25H22O9	2-arylbenzofuran flavonoids; 2-arylbenzofuran flavonoids; Flavonolignans; Flavonoids; Flavonoids	POS
66.1852	28.5612	82	111	678.691				NEG
66.0311	28.6776	94	119	380.913				NEG
65.8992	18.3585	39	119	536.369				POS
65.8818	15.4389	98	120	612.557				POS
65.8729	27.8197	85	120	543.757				NEG
65.8298	20.2608	98	120	437.328	27-Nor-5b-cholestane-3a,7a,12a,24,25-pentol	C26H46O5	Steroids and steroid derivatives	NEG
65.822	20.2672	97	119	485.387				NEG
65.8143	21.8033	98	120	459.313	(3beta,5alpha,9alpha,14alpha,22E,24R)-3,5,9,14-Tetrahydroxyergosta-7,22-dien-6-one; Polyporusterone E; Polyporusterone D; Polyporusterone G	C28H44O5; C28H44O5; C28H44O5; C28H44O5	Steroids and steroid derivatives; Steroids and steroid derivatives; Steroids and steroid derivatives; Steroids and steroid derivatives	NEG
65.7927	23.7417	76	109	541.44				NEG
65.7473	22.4424	78	120	457.138	12-Hydroxynevirapine glucuronide; 2-Hydroxynevirapine glucuronide; 3-Hydroxynevirapine glucuronide; 8-Hydroxynevirapine glucuronide	C21H22N4O8; C21H22N4O8; C21H22N4O8; C21H22N4O8	Organooxygen compounds; Organooxygen compounds; Organooxygen compounds; Organooxygen compounds	NEG
65.7304	27.7606	86	114	334.809				NEG
65.7105	29.6636	98	120	356.8				NEG
65.7083	24.301	2	120	690.94				NEG
65.6894	22.0972	98	120	580.504				NEG
65.6807	21.1434	50	113	465.285				NEG
65.6737	22.1623	93	120	471.313	(3beta,17alpha,23R)-17,23-Epoxy-3,29-dihydroxy-27-norlanost-8-ene-15,24-dione; (17alpha,23S)-Epoxy-28,29-dihydroxy-27-norlanost-8-ene-3,24-dione; (23S,24S)-17,23-Epoxy-24,29-dihydroxy-27-norlanost-8-ene-3,15-dione	C29H44O5; C29H44O5; C29H44O5	Prenol lipids; Prenol lipids; Prenol lipids	NEG
65.6706	20.893	98	120	438.332				NEG
65.6499	26.9584	98	120	227.202	Myristic acid; 2,6,10-Trimethylundecanoic acid; 12-Methyltridecanoic acid; Hexanal octane-1,3-diol acetal; Undecanal propyleneglycol acetal; Ethyl dodecanoate; Heptyl heptanoate; Hexyl octanoate; Decyl butanoate; 3-Methylbutyl nonanoate; Nonyl isovalerate; Dodecyl acetate; Isobutyl decanoate; 10-Methyltridecanoic acid	C14H28O2; C14H28O2; C14H28O2; C14H28O2; C14H28O2; C14H28O2; C14H28O2; C14H28O2; C14H28O2; C14H28O2; C14H28O2; C14H28O2; C14H28O2; C14H28O2	Fatty Acyls; Fatty Acyls; Fatty Acyls; Dioxanes; Dioxolanes; Fatty Acyls; Fatty Acyls; Fatty Acyls; Fatty Acyls; Fatty Acyls; Fatty Acyls; Fatty Acyls; Fatty Acyls; Fatty Acyls	NEG
65.6426	19.8486	97	120	481.354				NEG
65.5927	24.5493	98	119	481.427				NEG
65.5712	28.7	96	120	177.023	3,3'-Thiobispropanoic acid	C6H10O4S	Carboxylic acids and derivatives	NEG
65.2369	19.5416	96	120	387.215				NEG
65.2323	22.0998	74	120	193.156				POS
65.1601	29.3543	65	112	391.164				NEG
65.134	11.3923	84	120	490.293				POS
65.1005	20.0243	13	117	457.982				NEG
65.0772	17.2141	93	110	463.308				NEG
65.0597	20.0115	90	117	581.517	DG(15:0/18:0/0:0); DG(18:0/15:0/0:0); DG(15:0/0:0/18:0); DG(8:0/a-25:0/0:0); DG(8:0/0:0/a-25:0); DG(12:0/21:0/0:0); DG(12:0/0:0/21:0); DG(i-12:0/21:0/0:0); DG(i-12:0/0:0/21:0); DG(i-12:0/a-21:0/0:0); DG(i-12:0/0:0/a-21:0); DG(i-12:0/i-21:0/0:0); DG(i-12:0/0:0/i-21:0); DG(12:0/i-21:0/0:0); DG(12:0/0:0/i-21:0); DG(12:0/a-21:0/0:0); DG(12:0/0:0/a-21:0); DG(13:0/20:0/0:0); DG(13:0/0:0/20:0); DG(i-13:…	C36H70O5; C36H70O5; C36H70O5; C36H70O5; C36H70O5; C36H70O5; C36H70O5; C36H70O5; C36H70O5; C36H70O5; C36H70O5; C36H70O5; C36H70O5; C36H70O5; C36H70O5; C36H70O5; C36H70O5; C36H70O5; C36H70O5; C36H70O5; C36H70O5; C36H70O5; C36H70O5; C36H70O5; C36H70O5; C36H70O5; C36H70O5; C36H70O5; C36H70O5; C36H70O5; C36H70O5; C36H70O5; C36H70O5; C36H70O5; C36H70O5; C36H70O5; C36H70O5; C36H70O5; C36H70O5; C36H70O5;…	Glycerolipids; Glycerolipids; Glycerolipids; Glycerolipids; Glycerolipids; Glycerolipids; Glycerolipids; Glycerolipids; Glycerolipids; Glycerolipids; Glycerolipids; Glycerolipids; Glycerolipids; Glycerolipids; Glycerolipids; Glycerolipids; Glycerolipids; Glycerolipids; Glycerolipids; Glycerolipids; Glycerolipids; Glycerolipids; Glycerolipids; Glycerolipids; Glycerolipids; Glycerolipids; Glyceroli…	NEG
65.0356	21.2329	98	120	188.176	N1-Acetylspermidine; N8-Acetylspermidine; N(8)-Acetylspermidinium	C9H21N3O; C9H21N3O; C9H21N3O	Carboximidic acids and derivatives; Carboximidic acids and derivatives; Carboximidic acids and derivatives	POS
65.0264	23.6179	98	115	455.32				NEG
64.9432	24.8053	89	117	498.353				NEG
64.9221	22.1268	97	120	477.323	Dolicholide; Polyporusterone A	C28H46O6; C28H46O6	Steroids and steroid derivatives; Steroids and steroid derivatives	NEG
64.9104	20.0273	98	120	594.485				NEG
64.8978	20.5908	98	120	512.406				NEG
64.786	24.7978	69	113	405.963				NEG
64.768	14.1762	89	120	371.301				POS
64.7344	24.5011	98	120	277.217	Alpha-Linolenic acid; Gamma-Linolenic acid; Calendic acid; Punicic acid; Linolenelaidic acid	C18H30O2; C18H30O2; C18H30O2; C18H30O2; C18H30O2	Fatty Acyls; Fatty Acyls; Fatty Acyls; Lineolic acids and derivatives; Fatty Acyls	NEG
64.6893	21.1561	40	120	307.053				POS
64.6868	25.9556	97	120	204.066	Indolelactic acid; 5-Methoxyindoleacetate; Cinnamoylglycine; Edulitine; Methyl 1-methoxy-1H-indole-3-carboxylate; 3-Indolehydracrylic acid	C11H11NO3; C11H11NO3; C11H11NO3; C11H11NO3; C11H11NO3; C11H11NO3	Indoles and derivatives; Indoles and derivatives; Carboxylic acids and derivatives; Quinolines and derivatives; Indoles and derivatives; Indoles and derivatives	NEG
64.6253	22.6117	98	117	441.361				NEG
64.595	12.8545	92	120	577.522	Cohibin C; Cohibin D	C37H68O4; C37H68O4	Fatty Acyls; Fatty Acyls	POS
64.5725	23.5982	98	120	329.25	Docosapentaenoic acid (22n-6); Docosapentaenoic acid (22n-3); Ethyl abietate; ent-16-Kauren-19-ol acetate; 1-Phenyl-1,3-hexadecanedione; 2-Methyl-5-(8,11-pentadecadienyl)-1,3-benzenediol; 4,8,12,15,19-Docosapentaenoic acid; Ethyl icosapentate	C22H34O2; C22H34O2; C22H34O2; C22H34O2; C22H34O2; C22H34O2; C22H34O2; C22H34O2	Fatty Acyls; Fatty Acyls; Prenol lipids; Prenol lipids; Organooxygen compounds; ; Fatty Acyls; Fatty Acyls	NEG
64.548	21.8384	80	119	593.438				NEG
64.5148	29.8859	91	118	462.368				NEG
64.4552	23.3379	91	115	360.132				NEG
64.4329	27.4433	87	114	511.258				NEG
64.3908	24.3848	97	120	330.253				NEG
64.3764	17.6773	94	114	420.323				NEG
64.3697	14.9785	98	120	154.059				POS
64.3297	21.1054	98	120	511.403				NEG
64.2733	18.9008	98	120	467.162				NEG
64.2675	16.0482	93	114	582.511				POS
64.2535	20.6764	89	120	677.497				NEG
64.2523	29.0952	89	112	434.757				NEG
64.2384	19.1066	98	120	189.003				NEG
64.2362	20.4998	96	120	482.358				NEG
64.2039	19.9497	84	113	663.199				NEG
64.173	22.6734	98	120	583.258	Bilirubin; 4E,15Z-Bilirubin IXa	C33H36N4O6; C33H36N4O6	Organoheterocyclic compounds; Organoheterocyclic compounds	NEG
64.1552	9.75813	2	120	332.07				POS
64.0944	20.1887	98	120	550.458				NEG
64.0769	23.6581	96	120	407.161				NEG
63.9825	21.3513	94	120	527.413				NEG
63.9619	15.3583	32	120	328.082				POS
63.9445	27.3502	88	119	368.109				NEG
63.9256	19.6335	98	118	584.261				NEG
63.9182	25.0603	96	120	676.69				NEG
63.8948	27.9829	92	111	523.76				NEG
63.8659	25.5898	98	120	672.697				NEG
63.8003	19.5648	96	120	502.399				NEG
63.7495	24.9084	87	116	443.899				NEG
63.6733	29.9974	88	115	424.787				NEG
63.6647	22.7724	92	114	328.153				NEG
63.6499	25.2157	84	120	585.452	DG(14:1(9Z)/20:5(5Z,8Z,11Z,14Z,17Z)/0:0); DG(20:5(5Z,8Z,11Z,14Z,17Z)/14:1(9Z)/0:0); Hericene C; DG(14:1n5/0:0/20:5n3)	C37H60O5; C37H60O5; C37H60O5; C37H60O5	Glycerolipids; Glycerolipids; Prenol lipids; Fatty Acyls	POS
63.6239	14.4371	49	120	250.064	Sulfapyridine	C11H11N3O2S	Benzene and substituted derivatives	POS
63.6034	25.6101	97	120	674.694				NEG
63.5632	21.4889	92	119	366.273				NEG
63.5513	21.8507	98	120	146.082	(2R,3R,4R)-2-Amino-4-hydroxy-3-methylpentanoic acid; Fagomine; N-(2-Hydroxyethyl)-morpholine N-oxide; 2-amino-6-hydroxyhexanoic acid	C6H13NO3; C6H13NO3; C6H13NO3; C6H13NO3	Carboxylic acids and derivatives; Piperidines; Oxazinanes; Carboxylic acids and derivatives	NEG
63.5422	22.5403	98	120	585.264				NEG
63.5282	20.1719	98	120	171.064				NEG
63.4902	20.8174	98	120	387.186				NEG
63.4841	21.7923	96	120	335.258	Pregnanetriol; 3-Methyl-5-pentyl-2-furanundecanoic acid; Isolinderanolide; 3,4-Dimethyl-5-pentyl-2-furandecanoic acid; 5-Butyl-3,4-dimethyl-2-furanundecanoic acid; 3,4-Dimethyl-5-propyl-2-furandodecanoic acid; 3-ג€‹Methyl-ג€‹5-ג€‹propyl-2-ג€‹furantridecanoic acid; 5-Hexyl-3,4-dimethyl-2-furannonanoic acid	C21H36O3; C21H36O3; C21H36O3; C21H36O3; C21H36O3; C21H36O3; C21H36O3; C21H36O3	Steroids and steroid derivatives; Fatty Acyls; Tetrahydrofurans; Fatty Acyls; Fatty Acyls; Fatty Acyls; Fatty Acyls; Fatty Acyls	NEG
63.4755	26.5514	66	112	335.151				NEG
63.3992	20.526	97	120	571.439				NEG
63.3876	20.8041	94	118	435.267				NEG
63.3865	20.4615	98	120	453.323	27-Norcholestanehexol	C26H46O6	Steroids and steroid derivatives	NEG
63.3459	19.9586	98	120	468.379				NEG
63.3041	29.7253	84	118	332.811				NEG
63.2986	23.8497	98	120	552.474				NEG
63.0975	19.8439	98	120	573.454	DG(15:0/18:4(6Z,9Z,12Z,15Z)/0:0); DG(18:4(6Z,9Z,12Z,15Z)/15:0/0:0); DG(15:0/0:0/18:4n3)	C36H62O5; C36H62O5; C36H62O5	Fatty Acyls; Fatty Acyls; Fatty Acyls	NEG
63.0094	27.0249	98	120	228.205				NEG
62.9949	19.6582	98	120	467.375				NEG
62.9849	23.4744	97	120	456.323				NEG
62.9637	28.724	73	114	333.271				NEG
62.8733	28.0115	89	118	363.819				NEG
62.8309	26.6215	96	119	403.812				NEG
62.8006	20.0331	23	120	142.026				NEG
62.7993	28.5459	98	119	476.741				NEG
62.797	20.4205	97	120	557.459				NEG
62.7832	24.1843	91	114	662.716				NEG
62.7716	19.3748	98	120	574.458				NEG
62.7671	27.3811	98	119	338.891				NEG
62.7558	22.2001	86	116	378.912				NEG
62.684	19.4438	82	110	502.271				NEG
62.6796	18.2199	98	114	499.382				NEG
62.5746	25.0666	93	115	636.242				NEG
62.5525	19.9638	98	120	593.48				NEG
62.5524	29.3264	81	115	342.87				NEG
62.5154	27.9248	91	112	406.863				NEG
62.5046	25.6987	64	110	498.426				NEG
62.4929	14.4055	89	111	605.242	Phaeophorbide b	C35H34N4O6	Tetrapyrroles and derivatives	NEG
62.4875	23.4692	87	120	199.969	Cysteine-S-sulfate	C3H7NO5S2	Carboxylic acids and derivatives	NEG
62.4458	18.9968	98	120	448.353				NEG
62.4256	21.312	98	120	365.27				NEG
62.3665	29.7222	93	115	493.781				NEG
62.3477	29.0866	98	120	436.749				NEG
62.3441	24.1996	88	114	469.391	DG(8:0/17:0/0:0); DG(8:0/0:0/17:0); DG(8:0/i-17:0/0:0); DG(8:0/0:0/i-17:0); DG(8:0/a-17:0/0:0); DG(8:0/0:0/a-17:0); DG(10:0/15:0/0:0); DG(10:0/0:0/15:0); DG(10:0/i-15:0/0:0); DG(10:0/0:0/i-15:0); DG(10:0/a-15:0/0:0); DG(10:0/0:0/a-15:0); DG(12:0/13:0/0:0); DG(12:0/0:0/13:0); DG(i-12:0/13:0/0:0); DG(i-12:0/0:0/13:0); DG(i-12:0/a-13:0/0:0); DG(i-12:0/0:0/a-13:0); DG(i-12:0/i-13:0/0:0); DG(i-12:0/0:…	C28H54O5; C28H54O5; C28H54O5; C28H54O5; C28H54O5; C28H54O5; C28H54O5; C28H54O5; C28H54O5; C28H54O5; C28H54O5; C28H54O5; C28H54O5; C28H54O5; C28H54O5; C28H54O5; C28H54O5; C28H54O5; C28H54O5; C28H54O5; C28H54O5; C28H54O5; C28H54O5; C28H54O5; C28H54O5; C28H54O5; C28H54O5; C28H54O5; C28H54O5; C28H54O5; C28H54O5; C28H54O5; C28H54O5; C28H54O5; C28H54O5; C28H54O5; C28H54O5; C28H54O5; C28H54O5; C28H54O5;…	Glycerolipids; Glycerolipids; Glycerolipids; Glycerolipids; Glycerolipids; Glycerolipids; Glycerolipids; Glycerolipids; Glycerolipids; Glycerolipids; Glycerolipids; Glycerolipids; Glycerolipids; Glycerolipids; Glycerolipids; Glycerolipids; Glycerolipids; Glycerolipids; Glycerolipids; Glycerolipids; Glycerolipids; Glycerolipids; Glycerolipids; Glycerolipids; Glycerolipids; Glycerolipids; Glyceroli…	NEG
62.3166	12.8921	85	110	579.502	DG(15:0/18:1(11Z)/0:0); DG(15:0/18:1(9Z)/0:0); DG(18:1(11Z)/15:0/0:0); DG(18:1(9Z)/15:0/0:0); DG(15:0/0:0/18:1n7); DG(15:0/0:0/18:1n9)	C36H68O5; C36H68O5; C36H68O5; C36H68O5; C36H68O5; C36H68O5	Glycerolipids; Glycerolipids; Glycerolipids; Glycerolipids; Glycerolipids; Glycerolipids	NEG
62.2842	19.5186	98	120	447.35	6-Deoxodolichosterone; 2-Deoxycastasterone	C28H48O4; C28H48O4	Steroids and steroid derivatives; Steroids and steroid derivatives	NEG
62.2617	25.7315	84	116	410.3				NEG
62.2178	21.0062	2	116	577.017				NEG
62.1621	29.5262	80	111	450.177	Doxazosin	C23H25N5O5	Diazinanes	NEG
62.1586	28.7158	77	112	278.905				NEG
62.151	20.0792	98	120	594.483				NEG
62.077	16.3387	89	109	477.909				NEG
62.0757	22.1951	98	120	459.297				NEG
62.0546	22.1423	98	120	551.471	DG(15:0/16:1(9Z)/0:0); DG(16:1(9Z)/15:0/0:0); DG(15:0/0:0/16:1n7)	C34H64O5; C34H64O5; C34H64O5	Glycerolipids; Glycerolipids; Glycerolipids	NEG
62.0062	25.0661	92	120	409.296				NEG
61.9683	19.8667	98	120	591.464				NEG
61.9266	26.7417	87	114	734.651				NEG
61.919	22.1193	97	120	355.168				NEG
61.9017	12.7703	19	120	578.522				POS
61.8688	24.1264	75	108	399.939				NEG
61.8632	24.7658	94	120	364.832				NEG
61.7938	29.6807	89	120	715.223				NEG
61.7859	23.1977	97	116	454.324				NEG
61.7809	23.3295	17	119	347.093				NEG
61.7693	28.7292	84	112	376.799				NEG
61.7532	21.2334	97	120	568.468				NEG
61.6095	17.2106	98	120	133.08				POS
61.581	29.5249	98	120	438.746				NEG
61.5723	21.608	98	120	567.465	TG(10:0/13:0/8:0); TG(8:0/8:0/15:0); TG(10:0/a-13:0/8:0)[rac]; TG(8:0/10:0/i-13:0); TG(8:0/8:0/a-15:0)[rac]; TG(10:0/i-13:0/8:0); TG(8:0/8:0/i-15:0); TG(8:0/a-13:0/10:0)[rac]; TG(10:0/8:0/a-13:0)[rac]; TG(8:0/10:0/a-13:0)[rac]; TG(8:0/10:0/13:0); TG(10:0/8:0/i-13:0); TG(8:0/13:0/10:0); TG(10:0/8:0/13:0); TG(8:0/i-13:0/10:0); TG(a-13:0/8:0/10:0)[rac]; TG(i-13:0/8:0/10:0); TG(13:0/8:0/10:0); TG(a-1…	C34H64O6; C34H64O6; C34H64O6; C34H64O6; C34H64O6; C34H64O6; C34H64O6; C34H64O6; C34H64O6; C34H64O6; C34H64O6; C34H64O6; C34H64O6; C34H64O6; C34H64O6; C34H64O6; C34H64O6; C34H64O6; C34H64O6; C34H64O6; C34H64O6; C34H64O6; C34H64O6; C34H64O6	Glycerolipids; Glycerolipids; Glycerolipids; Glycerolipids; Glycerolipids; Glycerolipids; Glycerolipids; Glycerolipids; Glycerolipids; Glycerolipids; Glycerolipids; Glycerolipids; Glycerolipids; Glycerolipids; Glycerolipids; Glycerolipids; Glycerolipids; Glycerolipids; Glycerolipids; Glycerolipids; Glycerolipids; Glycerolipids; Glycerolipids; Glycerolipids	NEG
61.5441	19.7989	98	120	485.328	Bassic acid; Glabric acid; 28-Hydroxyglycyrrhetic acid; 24-Hydroxyglycyrrhetic acid; (3beta,15alpha,22S,24E)-3,15,22-Trihydroxylanosta-7,9(11),24-trien-26-oic acid; (2xi,20beta)-2,20-Dihydroxy-3-oxo-12-ursen-28-oic acid; Ceanothic acid; Actinidic acid; Melilotigenin; 18alpha-Hydroxyglycyrrhetic acid; Lucyin A	C30H46O5; C30H46O5; C30H46O5; C30H46O5; C30H46O5; C30H46O5; C30H46O5; C30H46O5; C30H46O5; C30H46O5; C30H46O5	Steroids and steroid derivatives; Prenol lipids; Prenol lipids; Prenol lipids; Prenol lipids; Prenol lipids; Prenol lipids; Prenol lipids; Prenol lipids; Prenol lipids; Prenol lipids	NEG
61.5205	17.8061	20	112	347.218				POS
61.4292	15.9531	95	120	175.048				POS
61.405	12.0921	96	120	563.431				POS
61.4039	25.9568	20	120	819.875				NEG
61.3779	24.1646	92	117	388.188				NEG
61.3486	23.9341	87	114	442.365				NEG
61.3469	23.7479	98	119	332.269				NEG
61.3276	26.1141	93	118	500.385				NEG
61.3048	18.2417	4	116	441.001				NEG
61.2979	21.5372	94	120	486.332				NEG
61.2793	27.1232	82	114	244.908				NEG
61.2451	27.6079	96	119	342.886				NEG
61.2347	22.8192	79	119	395.164				NEG
61.2319	27.1068	74	115	501.325	Medicagenic acid; Esculentic acid (Phytolacca); 22-Deoxoisocucurbitacin D; 22-Deoxocucurbitacin D; Ganolucidic acid B	C30H46O6; C30H46O6; C30H46O6; C30H46O6; C30H46O6	Prenol lipids; Prenol lipids; Steroids and steroid derivatives; Steroids and steroid derivatives; Prenol lipids	NEG
61.2143	29.3527	97	120	440.744				NEG
61.1921	24.1938	85	120	225.064				NEG
61.1918	29.7721	48	116	425.267	1-heptadecanoyl-glycero-3-phosphate	C20H41O7P	Glycerophospholipids	POS
61.1845	27.8492	98	120	216.036				NEG
61.166	16.152	31	110	383.221				POS
61.1393	23.1488	95	120	427.288				NEG
61.1225	28.2188	98	120	378.79				NEG
61.1196	15.3543	98	120	132.077	Creatine; Beta-Guanidinopropionic acid	C4H9N3O2; C4H9N3O2	Carboxylic acids and derivatives; Organonitrogen compounds	POS
61.1179	20.0264	97	120	592.468				NEG
61.1006	26.7353	74	119	484.878				NEG
61.0473	24.5942	95	115	497.349				NEG
61.0253	11.1077	94	120	313.154	Phenylalanylphenylalanine	C18H20N2O3	Carboxylic acids and derivatives	POS
61.0043	25.8358	97	120	114.993				NEG
60.9936	24.1838	71	119	393.113				NEG
60.9845	26.2996	92	114	129.017				NEG
60.9843	11.9258	17	120	359.206				POS
60.9154	26.7612	88	116	338.803				NEG
60.9138	26.5864	96	118	640.667				NEG
60.9122	26.2846	98	119	404.805				NEG
60.9103	20.9504	77	110	332.195				NEG
60.8732	29.2363	87	120	323.08				NEG
60.862	26.2048	98	120	402.808				NEG
60.8503	25.3534	98	120	636.698				NEG
60.816	21.764	96	120	452.347				NEG
60.8154	27.7434	50	114	462.205				NEG
60.8026	27.6385	98	120	460.768				NEG
60.7866	26.5947	98	119	362.816				NEG
60.7865	27.8173	66	113	412.91				NEG
60.738	28.0611	92	120	502.814				NEG
60.7241	26.7731	93	119	357.959				NEG
60.7011	23.9065	97	120	324.84				NEG
60.687	22.778	90	120	351.23				POS
60.6514	19.8353	90	119	383.944				NEG
60.6139	29.182	95	116	569.734				NEG
60.544	23.3445	89	112	387.254	Cavipetin C; 7alpha-hydroxy-3-oxochol-4-en-24-oic Acid	C24H36O4; C24H36O4	Prenol lipids; Steroids and steroid derivatives	NEG
60.543	27.248	98	120	462.765				NEG
60.5332	29.6915	94	120	216.971				NEG
60.5202	28.5888	98	120	461.365	6-Deoxohomodolichosterone; (3beta,22R,23R,24S)-3,22,23-Trihydroxystigmastan-6-one	C29H50O4; C29H50O4	Steroids and steroid derivatives; Steroids and steroid derivatives	NEG
60.5063	12.2077	93	120	563.428				POS
60.4464	12.1096	98	120	599.466				POS
60.4376	29.926	94	117	140.92				NEG
60.4148	26.1129	77	113	582.521				NEG
60.3985	22.4747	82	109	369.97				NEG
60.3914	21.5208	98	120	516.38				NEG
60.3881	27.0295	98	120	464.761				NEG
60.374	18.8598	51	111	439.071	(2-hydroxy-2-{9-[(3-methylbut-2-enoyl)oxy]-2-oxo-2H,8H,9H-furo[2,3-h]chromen-8-yl}propoxy)sulfonic acid; (2-{9-hydroxy-2-oxo-2H,8H,9H-furo[2,3-h]chromen-8-yl}-2-[(3-methylbut-2-enoyl)oxy]propoxy)sulfonic acid; (8-{1-hydroxy-2-[(3-methylbut-2-enoyl)oxy]propan-2-yl}-2-oxo-2H,8H,9H-furo[2,3-h]chromen-9-yl)oxidanesulfonic acid; [2-hydroxy-2-(9-{[(2E)-2-methylbut-2-enoyl]oxy}-2-oxo-2H,8H,9H-furo[2,3-h…	C19H20O10S; C19H20O10S; C19H20O10S; C19H20O10S	Coumarins and derivatives; Coumarins and derivatives; Coumarins and derivatives; Coumarins and derivatives	NEG
60.3645	26.9482	85	108	587.051				NEG
60.3144	22.2244	66	114	588.469				POS
60.2983	25.7449	92	114	405.301	MG(0:0/22:4(7Z,10Z,13Z,16Z)/0:0); MG(22:4(7Z,10Z,13Z,16Z)/0:0/0:0)	C25H42O4; C25H42O4	Glycerolipids; Glycerolipids	NEG
60.2803	27.5116	80	118	369.229	6-Keto-prostaglandin F1a; Thromboxane B2; 20-Hydroxy-PGF2a; 10,11-dihydro-20-dihydroxy-LTB4; Prostaglandin G1; 19-hydroxyprostaglandin H1(1-)	C20H34O6; C20H34O6; C20H34O6; C20H34O6; C20H34O6; C20H34O6	Fatty Acyls; Fatty Acyls; Fatty Acyls; Fatty Acyls; Fatty Acyls; Fatty Acyls	NEG
60.2632	26.6635	76	110	478.326				NEG
60.2405	18.0235	86	113	434.264				NEG
60.2249	20.2631	85	112	451.853				NEG
60.207	25.9775	98	120	406.802				NEG
60.1716	25.0723	98	120	634.702				NEG
60.1667	23.937	91	119	505.338				NEG
60.1566	23.2968	98	120	118.952				NEG
60.113	18.7018	88	117	408.025				NEG
60.1035	28.7294	97	117	692.203				NEG
60.0944	16.4502	17	115	415.133				POS
60.0913	21.5038	98	120	502.401				NEG
60.0432	19.5989	97	120	137.071	N-Methylnicotinamide; 2-Acetyl-3-methylpyrazine; 2-Aminobenzamide; 4-Acetyl-2-methylpyrimidine; 2-Methylnicotinamide; 1,2-Diacylglycerol-Bile-PC-pool; 1,2-Diacylglycerol-LD-PC-pool	C7H8N2O; C7H8N2O; C7H8N2O; C7H8N2O; C7H8N2O; C7H8N2O; C7H8N2O	Pyridines and derivatives; Carbonyl compounds; Benzene and substituted derivatives; Carbonyl compounds; Pyridines and derivatives; Benzene and substituted derivatives; Benzene and substituted derivatives	POS
60.0207	17.1462	73	110	579.442				NEG
60.0186	25.5101	89	118	405.807				NEG
60.0178	20.1895	93	119	675.25				NEG
59.9734	26.1324	98	119	364.813				NEG
59.9669	21.4896	89	120	249.107	Glutamylthreonine; Threoninyl-Glutamate; gamma-Glutamylthreonine	C9H16N2O6; C9H16N2O6; C9H16N2O6	Carboxylic acids and derivatives; Carboxylic acids and derivatives; Carboxylic acids and derivatives	POS
59.9437	19.9229	69	120	311.206				POS
59.9178	27.848	97	120	380.787				NEG
59.9121	21.1061	97	120	451.344	5b-Cholestane-3a,7a,12a,23S,25-pentol; 5b-Cholestane-3a,7a,12a,23R,25-pentol; 5b-Cholestane-3a,7a,12a,24,25-pentol; 5a-Cholestane-3a,7a,12a,23,25-pentol; 5b-Cholestane-3a,7a,12a,25,26-pentol; Cholestane-3,7,12,24,25-pentol; 5beta-cholestan-3alpha,7alpha,12alpha,24(S),27-pentol; 5beta-cholestane-3alpha,7alpha,12alpha,23,25-pentol	C27H48O5; C27H48O5; C27H48O5; C27H48O5; C27H48O5; C27H48O5; C27H48O5; C27H48O5	Steroids and steroid derivatives; Steroids and steroid derivatives; Steroids and steroid derivatives; Steroids and steroid derivatives; Steroids and steroid derivatives; Steroids and steroid derivatives; Steroids and steroid derivatives; Steroids and steroid derivatives	NEG
59.911	22.2698	95	120	126.003				NEG
59.8587	24.1569	98	120	331.265	Adrenic acid; 1-Hydroxy-1-phenyl-3-hexadecanone; 3-Hydroxy-1-phenyl-1-hexadecanone; 2-Methyl-5-(8-pentadecenyl)-1,3-benzenediol; (7Z,10Z,13Z,16Z)-docosatetraenoate; Ethyl Arachidonate	C22H36O2; C22H36O2; C22H36O2; C22H36O2; C22H36O2; C22H36O2	Fatty Acyls; Fatty Acyls; Fatty Acyls; ; Fatty Acyls; Fatty Acyls	NEG
59.7968	28.6129	90	120	778.662				NEG
59.7898	23.122	92	119	497.365	Tsugaric acid A; beta-Boswellic acid acetate; Acetylursolic acid; Ursololactone	C32H50O4; C32H50O4; C32H50O4; C32H50O4	Prenol lipids; Prenol lipids; Prenol lipids; Prenol lipids	NEG
59.7364	24.4253	94	118	338.855				NEG
59.6945	27.1598	98	120	304.236				NEG
59.6891	27.958	94	120	382.785				NEG
59.6849	23.3184	98	119	325.185	2-Dodecylbenzenesulfonic acid; 4-Dodecylbenzenesulfonic Acid; Heptaethylene glycol	C18H30O3S; C18H30O3S; C14H30O8	Benzene and substituted derivatives; Benzene and substituted derivatives; Organooxygen compounds	NEG
59.6803	15.8445	73	119	425.346				POS
59.6626	21.0942	98	120	651.48				NEG
59.655	20.4738	98	120	501.398				NEG
59.6271	21.756	97	120	389.271	12-Ketodeoxycholic acid; 7-Hydroxy-3-oxocholanoic acid; Nutriacholic acid; 7alpha-Hydroxy-3-oxo-5beta-cholan-24-oic acid; 9'-Carboxy-alpha-chromanol; D8'-Merulinic acid A; 12alpha-hydroxy-3-oxo-5beta-cholan-24-oic Acid	C24H38O4; C24H38O4; C24H38O4; C24H38O4; C24H38O4; C24H38O4; C24H38O4	Steroids and steroid derivatives; Steroids and steroid derivatives; Steroids and steroid derivatives; Steroids and steroid derivatives; Benzopyrans; Benzene and substituted derivatives; Steroids and steroid derivatives	NEG
59.6239	26.5612	78	119	442.354	2-Octenoylcarnitine; trans-2-Dodecenoylcarnitine; Dodecanedioylcarnitine; 3-Hydroxy-11Z-octadecenoylcarnitine; 3-Hydroxy-9Z-octadecenoylcarnitine	C25H47NO5; C25H47NO5; C25H47NO5; C25H47NO5; C25H47NO5	Hydroxy acids and derivatives; Hydroxy acids and derivatives; Hydroxy acids and derivatives; Hydroxy acids and derivatives; Hydroxy acids and derivatives	POS
59.6162	27.071	22	119	186.052				NEG
59.5992	25.749	91	117	364.259				NEG
59.5942	22.9011	70	120	474.214				POS
59.5937	28.3688	98	120	202.886				NEG
59.5901	27.4213	93	117	340.92				NEG
59.5806	24.8688	98	120	282.252				NEG
59.5725	19.2139	94	120	366.235				NEG
59.5609	29.1175	84	118	365.816				NEG
59.5509	21.4672	98	120	515.376	22-Acetylpriverogenin B	C32H52O5	Prenol lipids	NEG
59.5164	25.77	98	120	366.81				NEG
59.4874	27.1658	81	120	417.955				NEG
59.4795	28.5875	98	120	422.773				NEG
59.4585	20.8198	98	120	521.423				NEG
59.4536	20.1082	98	120	433.261	(12S,15S)-15-O-Demethyl-10,29-dideoxy-11,12-dihydro-striatin C; Erinacine C	C25H38O6; C25H38O6	Prenol lipids; Prenol lipids	NEG
59.4244	17.469	81	110	484.334				NEG
59.4013	28.1027	93	116	688.673				NEG
59.388	24.4413	90	120	170.08				NEG
59.373	21.8123	94	113	476.987				NEG
59.3672	11.5363	98	120	607.254	Phaeophorbide b	C35H34N4O6	Tetrapyrroles and derivatives	POS
59.3635	28.3342	85	119	614.711				NEG
59.2767	20.1343	98	120	449.365	6-Deoxocastasterone	C28H50O4	Steroids and steroid derivatives	NEG
59.2431	21.2527	97	120	425.365				NEG
59.2418	24.1536	98	120	280.236				NEG
59.2251	25.7608	70	119	173.03				POS
59.199	28.2788	98	120	200.889				NEG
59.1939	27.893	95	120	218.033				NEG
59.188	23.5302	98	119	326.189				NEG
59.1849	20.0785	98	120	440.348				NEG
59.17	28.7521	96	120	459.349	13'-Carboxy-alpha-tocopherol; (3beta,5alpha,6beta,9alpha,22E,24R)-23-Methylergosta-7,22-diene-3,5,6,9-tetrol	C29H48O4; C29H48O4	Prenol lipids; Steroids and steroid derivatives	NEG
59.1268	22.7767	62	109	449.292				NEG
59.0281	26.2235	67	110	404.909				NEG
59.0142	26.7358	98	120	215.033				NEG
58.9815	25.7446	97	120	404.868				NEG
58.97	22.8018	60	118	452.311				NEG
58.9539	18.7653	97	120	441.303	(3beta,5alpha,9alpha,22E,24R)-5,9-Epidioxy-3-hydroxyergosta-7,22-dien-6-one	C28H42O4	Steroids and steroid derivatives	NEG
58.9535	14.6088	96	120	561.49				POS
58.9218	19.1611	98	120	522.427				NEG
58.9183	17.6991	86	115	331.03				NEG
58.9175	17.3427	17	119	360.208				POS
58.9127	20.0189	97	116	653.497				NEG
58.8663	25.5975	2	117	511.045				NEG
58.8603	23.4299	84	120	472.209				POS
58.8544	20.524	97	120	450.369				NEG
58.7697	19.4713	96	120	413.068	(7R)-7-(5-Carboxy-5-oxopentanoyl)aminocephalosporinate	C16H18N2O9S	Lactams	NEG
58.7691	13.4842	98	120	586.276				POS
58.7354	28.5872	76	108	394.115				NEG
58.7138	23.1436	82	120	240.102	N-Ornithyl-L-taurine	C7H17N3O4S	Carboxylic acids and derivatives	POS
58.6848	26.8008	98	120	307.264	Eicosadienoic acid; Sclareol; 8Z,11Z-eicosadienoic acid	C20H36O2; C20H36O2; C20H36O2	Fatty Acyls; Prenol lipids; Fatty Acyls	NEG
58.6248	14.0078	88	110	572.442				NEG
58.6151	20.843	87	119	495.875				NEG
58.5903	24.7827	98	120	281.248	Oleic acid; Elaidic acid; Petroselinic acid; Vaccenic acid; (Z)-13-Octadecenoic acid; Ethyl 9-hexadecenoate; (E)-13-Octadecenoic acid; 7Z-octadecenoic acid; Octadec-9-enoic Acid; cis-Vaccenic acid	C18H34O2; C18H34O2; C18H34O2; C18H34O2; C18H34O2; C18H34O2; C18H34O2; C18H34O2; C18H34O2; C18H34O2	Fatty Acyls; Fatty Acyls; Fatty Acyls; Fatty Acyls; Fatty Acyls; Fatty Acyls; Fatty Acyls; Fatty Acyls; Fatty Acyls; Fatty Acyls	NEG
58.5864	26.9417	95	120	154.919				NEG
58.5538	16.1616	29	108	393.131				POS
58.4747	27.4919	98	120	198.892				NEG
58.468	24.1654	97	116	438.777				NEG
58.4562	22.7499	95	120	478.399				NEG
58.432	21.3808	98	120	507.371	Fasciculol C	C30H52O6	Prenol lipids	NEG
58.4044	28.8022	64	117	458.739				NEG
58.3951	13.8786	90	112	505.356	Theasapogenol A	C30H50O6	Prenol lipids	NEG
58.3803	12.9313	98	120	629.235				POS
58.3541	23.8604	86	114	522.933				NEG
58.3528	20.1111	91	120	205.155				POS
58.3469	22.7638	97	120	149.046	D-Xylose; D-Ribose; 2-Deoxyribonic acid; D-Ribulose; L-Arabinose; L-Threo-2-pentulose; D-Xylulose; L-Ribulose; Arabinofuranose; D-Apiose; D-Arabinose; 2-Deoxypentonic acid; Aldehydo-D-xylose; beta-Arabinose; 3-hydroxy-2,2-bis(hydroxymethyl)propanoic acid	C5H10O5; C5H10O5; C5H10O5; C5H10O5; C5H10O5; C5H10O5; C5H10O5; C5H10O5; C5H10O5; C5H10O5; C5H10O5; C5H10O5; C5H10O5; C5H10O5; C5H10O5	Organooxygen compounds; Organooxygen compounds; Hydroxy acids and derivatives; Organooxygen compounds; Organooxygen compounds; Organooxygen compounds; Carbohydrates and carbohydrate conjugates; Organooxygen compounds; Organooxygen compounds; Organooxygen compounds; Organooxygen compounds; Hydroxy acids and derivatives; Organooxygen compounds; Organooxygen compounds; Hydroxy acids and derivatives	NEG
58.3295	25.928	97	120	411.313				NEG
58.3295	29.6025	96	117	565.068				NEG
58.3041	24.4518	98	120	632.706				NEG
58.3034	15.3022	92	113	523.729				NEG
58.2679	26.3527	76	118	499.308	Ganoderic acid beta; Physalolactone B; Ganolucidic acid D; Ganolucidic acid A	C30H44O6; C30H44O6; C30H44O6; C30H44O6	Prenol lipids; Steroids and steroid derivatives; Prenol lipids; Prenol lipids	NEG
58.2627	16.7862	98	120	364.293				NEG
58.2564	27.6141	96	120	466.759				NEG
58.2487	23.4186	94	120	475.306	Polyporusterone B; Polyporusterone C	C28H44O6; C28H44O6	Steroids and steroid derivatives; Steroids and steroid derivatives	NEG
58.1657	23.5181	91	120	434.338				NEG
58.1357	24.3301	88	113	366.829				NEG
58.1235	20.5638	85	108	654.797				NEG
58.099	25.6581	46	118	212.103	Zalcitabine	C9H13N3O3	Pyrimidine nucleosides	POS
58.0913	29.0952	94	119	336.837				NEG
58.0877	13.2421	91	112	558.462				NEG
58.0571	27.9734	90	119	424.769				NEG
58.0065	17.3229	98	120	188.128	N-Heptanoylglycine	C9H17NO3	Carboxylic acids and derivatives	POS
58.0039	16.5283	97	117	728.52	PC(14:0/18:3(6Z,9Z,12Z)); PC(14:0/18:3(9Z,12Z,15Z)); PC(14:1(9Z)/18:2(9Z,12Z)); PC(18:2(9Z,12Z)/14:1(9Z)); PC(18:3(6Z,9Z,12Z)/14:0); PC(18:3(9Z,12Z,15Z)/14:0); PE(15:0/20:3(5Z,8Z,11Z)); PE(15:0/20:3(8Z,11Z,14Z)); PE(20:3(5Z,8Z,11Z)/15:0); PE(20:3(8Z,11Z,14Z)/15:0); PE-NMe(14:0/20:3(5Z,8Z,11Z)); PE-NMe(14:0/20:3(8Z,11Z,14Z)); PE-NMe(14:1(9Z)/20:2(11Z,14Z)); PE-NMe(16:0/18:3(6Z,9Z,12Z)); PE-NMe(16:…	C40H74NO8P; C40H74NO8P; C40H74NO8P; C40H74NO8P; C40H74NO8P; C40H74NO8P; C40H74NO8P; C40H74NO8P; C40H74NO8P; C40H74NO8P; C40H74NO8P; C40H74NO8P; C40H74NO8P; C40H74NO8P; C40H74NO8P; C40H74NO8P; C40H74NO8P; C40H74NO8P; C40H74NO8P; C40H74NO8P; C40H74NO8P; C40H74NO8P; C40H74NO8P; C40H74NO8P; C40H74NO8P; C40H74NO8P	; ; ; ; ; ; Glycerophospholipids; Glycerophospholipids; Glycerophospholipids; Glycerophospholipids; Glycerophospholipids; Glycerophospholipids; Glycerophospholipids; Glycerophospholipids; Glycerophospholipids; Glycerophospholipids; Glycerophospholipids; Glycerophospholipids; Glycerophospholipids; Glycerophospholipids; Glycerophospholipids; Glycerophospholipids; Glycerophospholipids; Glycerophosph…	POS
57.9992	20.7513	97	120	475.381	Panaxatriol	C30H52O4	Prenol lipids	NEG
57.9884	27.1453	89	120	217.03				NEG
57.9714	23.2519	90	113	362.972				NEG
57.9669	26.731	93	117	398.282				NEG
57.9631	21.4859	91	113	395.892				NEG
57.948	24.5375	98	120	155.066				NEG
57.9189	16.8819	98	119	363.289	2-Arachidonyl Glycerol ether; 4-Hydroxy-3-(16-methylheptadecyl)-2H-pyran-2-one; 3-ג€‹Methyl-ג€‹5-ג€‹pentyl-2-ג€‹furantridecanoic acid; 5-Hexyl-3,4-dimethyl-2-furanundecanoic acid; 5-Heptyl-3-methyl-2-furanundecanoic acid; 3,4-Dimethyl-5-pentyl-2-furandodecanoic acid	C23H40O3; C23H40O3; C23H40O3; C23H40O3; C23H40O3; C23H40O3	Endocannabinoids; Pyrans; Fatty Acyls; Fatty Acyls; Fatty Acyls; Fatty Acyls	NEG
57.9187	23.9507	97	120	398.847				NEG
57.8772	20.0844	84	110	450.332				NEG
57.8614	22.2925	95	120	681.713				NEG
57.8548	22.0594	86	116	486.876				NEG
57.8428	24.1034	90	116	326.903				NEG
57.8051	25.2013	98	119	340.888				NEG
57.7548	20.7349	98	120	439.344	Momordol	C26H48O5	Fatty Acyls	NEG
57.7508	29.9059	95	120	548.735				NEG
57.7269	26.326	97	120	408.801				NEG
57.71	24.8615	96	115	340.853				NEG
57.6819	25.5446	98	120	650.676				NEG
57.6601	20.9615	98	120	517.392	Ganoderiol C	C32H54O5	Prenol lipids	NEG
57.6489	27.2784	90	120	647.223				NEG
57.573	11.7539	98	120	170.093	1-Methylhistidine; 3-Methylhistidine	C7H11N3O2; C7H11N3O2	Carboxylic acids and derivatives; Carboxylic acids and derivatives	POS
57.5596	21.1595	25	120	408.971				NEG
57.5258	20.5354	92	117	432.322				NEG
57.5206	26.3516	93	119	368.806				NEG
57.4875	24.4279	95	118	536.771				NEG
57.4568	20.653	98	120	529.429				NEG
57.4536	23.944	96	120	382.91				NEG
57.4432	20.2397	88	120	469.329	Ganoderic acid DM; Glabrolide; Isomasticadienonalic acid; Isoglabrolide; Uralenolide; Colupone; 16beta-16-Hydroxy-3-oxo-1,12-oleanadien-28-oic acid	C30H44O4; C30H44O4; C30H44O4; C30H44O4; C30H44O4; C30H44O4; C30H44O4	Prenol lipids; Prenol lipids; Prenol lipids; Prenol lipids; ; Carbonyl compounds; Prenol lipids	POS
57.4245	23.2038	93	119	394.825				NEG
57.4089	12.0888	98	120	608.258				POS
57.3992	20.7865	36	116	316.113				POS
57.3961	27.7898	90	115	361.916				NEG
57.3936	28.6771	91	118	328.833				NEG
57.3752	17.5267	98	120	205.127	Hexyl 3-mercaptobutanoate; (S)-3-Mercaptohexyl butyrate; 3-Mercaptohexyl butyrate	C10H20O2S; C10H20O2S; C10H20O2S	Fatty Acyls; Fatty Acyls; Fatty Acyls	POS
57.3734	25.8023	97	120	617.739				NEG
57.3714	23.3101	90	120	428.291				NEG
57.3593	20.0798	98	120	518.395				NEG
57.3288	18.2047	86	120	461.326	(3beta,5alpha,9alpha,14alpha,22E,24R)-3,5,9,14-Tetrahydroxyergosta-7,22-dien-6-one; Polyporusterone E; Polyporusterone D; Polyporusterone G	C28H44O5; C28H44O5; C28H44O5; C28H44O5	Steroids and steroid derivatives; Steroids and steroid derivatives; Steroids and steroid derivatives; Steroids and steroid derivatives	POS
57.3239	22.0717	98	120	199.038				NEG
57.2834	25.5617	65	118	466.293	LysoPC(14:0/0:0); 1-Heptadecanoylglycerophosphoethanolamine	C22H46NO7P; C22H46NO7P	Glycerophospholipids; Glycerophospholipids	NEG
57.2823	23.4047	98	120	279.233	Linoleic acid; Bovinic acid; 9E,11E-Octadecadienoic acid; 10E,12Z-Octadecadienoic acid; Linoelaidic acid; Mangiferic acid; Linalyl caprylate; Ethyl 2E,4Z-hexadecadienoate; 5-Octadecynoic acid; Dihomolinoleic acid; 6Z,9Z-octadecadienoic acid; Octadecadienoate	C18H32O2; C18H32O2; C18H32O2; C18H32O2; C18H32O2; C18H32O2; C18H32O2; C18H32O2; C18H32O2; C18H32O2; C18H32O2; C18H32O2	Fatty Acyls; Fatty Acyls; Fatty Acyls; Fatty Acyls; Fatty Acyls; Fatty Acyls; Prenol lipids; Fatty Acyls; Fatty Acyls; Fatty Acyls; Fatty Acyls; Fatty Acyls	NEG
57.282	18.7255	91	113	363.255	6-O-Acetylaustroinulin; 7-O-Acetylaustroinulin	C22H36O4; C22H36O4	Prenol lipids; Prenol lipids	NEG
57.2111	15.629	94	111	541.39	3beta-Acetoxy-11alpha-methoxy-12-ursen-28-oic acid	C34H54O5	Prenol lipids	NEG
57.2076	29.8395	98	120	183.025				NEG
57.2064	23.9028	97	120	160.062	Aminoadipic acid; Acetylhomoserine; (ֲ±)-2,2'-Iminobispropanoic acid; Glutamate, gamma-methyl ester; N-Acetylthreonine; N-methyl-L-glutamic Acid; hydroxybutyrylglycine	C6H11NO4; C6H11NO4; C6H11NO4; C6H11NO4; C6H11NO4; C6H11NO4; C6H11NO4	Carboxylic acids and derivatives; Carboxylic acids and derivatives; Carboxylic acids and derivatives; Carboxylic acids and derivatives; Carboxylic acids and derivatives; Carboxylic acids and derivatives; Carboxylic acids and derivatives	NEG
57.2045	22.7647	98	120	524.443				NEG
57.1984	26.0259	98	120	303.233	Arachidonic acid; Cis-8,11,14,17-Eicosatetraenoic acid; Mesterolone; Drostanolone; Sideridiol; ent-17-Hydroxy-16beta-kauran-19-al; Yucalexin P21; Copalic acid; Junicedral; 7,13-Eperudien-15-oic acid; Oryzalexin S; Oryzalexin E; Arachidonate	C20H32O2; C20H32O2; C20H32O2; C20H32O2; C20H32O2; C20H32O2; C20H32O2; C20H32O2; C20H32O2; C20H32O2; C20H32O2; C20H32O2; C20H32O2	Fatty Acyls; Fatty Acyls; Steroids and steroid derivatives; Steroids and steroid derivatives; Prenol lipids; Prenol lipids; Prenol lipids; Prenol lipids; Prenol lipids; Prenol lipids; Prenol lipids; Phenanthrenes and derivatives; Fatty Acyls	NEG
57.189	23.9769	98	120	449.328	Coprocholic acid; 3alpha,7alpha,12alpha,25-Tetrahydroxy-5beta-cholestane-24-one; 3alpha,7alpha,12alpha,24(S)-tetrahydroxy-5beta-cholestan-27-al; 3alpha,7alpha,12alpha-trihydroxy-5beta-cholestanate	C27H46O5; C27H46O5; C27H46O5; C27H46O5	Steroids and steroid derivatives; Steroids and steroid derivatives; Steroids and steroid derivatives;	NEG
57.1818	22.6296	64	120	460.283				POS
57.1744	27.508	98	120	426.766				NEG
57.1706	23.9629	75	114	360.964				NEG
57.1392	27.0237	88	116	791.524				NEG
57.1369	20.6426	78	110	468.342				NEG
57.1349	15.253	91	112	508.374				NEG
57.1168	19.743	94	114	612.263				NEG
57.1013	28.2874	97	120	477.283				NEG
57.0777	18.5675	94	118	505.277	Macrophorin D; Ixocarpalactone A	C28H40O8; C28H40O8	Fatty Acyls; Steroids and steroid derivatives	POS
57.0638	22.4331	92	118	342.821				NEG
57.0538	20.4367	84	112	544.452				NEG
57.0535	27.6264	97	115	272.922				NEG
56.9765	20.6671	80	113	534.238				NEG
56.9461	29.6422	89	120	514.42				NEG
56.9167	23.1692	97	119	364.969				NEG
56.913	24.5953	94	119	430.307				NEG
56.9046	11.767	98	120	597.451				POS
56.8836	23.4509	89	113	652.672				NEG
56.8788	21.5406	92	118	383.222	Ethynodiol Diacetate	C24H32O4	Steroids and steroid derivatives	NEG
56.862	27.778	98	120	476.279	LysoPE(0:0/18:2(9Z,12Z)); LysoPE(18:2(9Z,12Z)/0:0)	C23H44NO7P; C23H44NO7P	Glycerophospholipids; Glycerophospholipids	NEG
56.8389	18.469	94	120	171.096				POS
56.8313	20.3942	89	112	684.703				NEG
56.8103	25.9666	81	118	470.395				NEG
56.7988	22.7422	94	119	495.894				NEG
56.7878	15.7719	98	120	175.144	Ne,Ne dimethyllysine	C8H18N2O2	Carboxylic acids and derivatives	POS
56.7733	22.9637	97	120	185.079				NEG
56.7354	24.5332	97	120	326.837				NEG
56.7255	27.8034	80	114	506.747				NEG
56.707	21.6086	96	120	178.087	5-Hydroxytryptophol; 1,2-Dehydrosalsolinol; Plantagonine; 2-Propenyl 2-aminobenzoate; 5-[2H-Pyrrol-4-(3H)-ylidenemethyl]-2-furanmethanol; N,N-dimethylindoliumolate	C10H11NO2; C10H11NO2; C10H11NO2; C10H11NO2; C10H11NO2; C10H11NO2	Indoles and derivatives; Dihydroisoquinolines; Pyridines and derivatives; Benzene and substituted derivatives; Heteroaromatic compounds; Indoles and derivatives	POS
56.7067	21.1055	98	120	545.423				NEG
56.6765	19.4201	98	120	227.125				POS
56.6626	26.1409	97	120	268.877				NEG
56.6613	19.9667	90	112	514.363				NEG
56.6365	28.4271	96	114	583.857				POS
56.6313	19.8124	85	114	426.369				NEG
56.6027	20.8206	98	120	546.427				NEG
56.5992	28.37	95	119	592.744				NEG
56.5481	21.0918	97	120	431.318	24-Hydroxycalcitriol; 3beta,7alpha-Dihydroxy-5-cholestenoate; Neochlorogenin; Rockogenin; 23S,25,26-Trihydroxyvitamin D3; 4-cholesten-7־±,12־±,24-triol-3-one; 7alpha,12alpha,26-trihydroxycholest-4-en-3-one; 1alpha,23(S),25-trihydroxyvitamin D3; 3alpha,7beta-dihydroxy-5beta-cholest-24-en-26-oic Acid; (25R)-3beta,4beta-dihydroxycholest-5-en-26-oate(1-)	C27H44O4; C27H44O4; C27H44O4; C27H44O4; C27H44O4; C27H44O4; C27H44O4; C27H44O4; C27H44O4; C27H44O4	Steroids and steroid derivatives; Steroids and steroid derivatives; Prenol lipids; Prenol lipids; Steroids and steroid derivatives; Steroids and steroid derivatives; Steroids and steroid derivatives; Steroids and steroid derivatives; Steroids and steroid derivatives; Steroids and steroid derivatives	NEG
56.5477	22.1527	98	114	744.373				NEG
56.5395	13.1679	31	120	393.241				POS
56.5073	24.4992	98	120	118.051	L-Threonine; L-Homoserine; L-Allothreonine; Aminoethoxyacetic acid; Hydroxyethyl glycine; 4-Amino-3-hydroxybutyrate	C4H9NO3; C4H9NO3; C4H9NO3; C4H9NO3; C4H9NO3; C4H9NO3	Carboxylic acids and derivatives; Carboxylic acids and derivatives; Carboxylic acids and derivatives; Carboxylic acids and derivatives; Carboxylic acids and derivatives; Carboxylic acids and derivatives	NEG
56.4917	25.5465	90	115	535.868				NEG
56.4711	23.4253	97	120	472.793				NEG
56.4672	13.3448	93	120	706.537	PC(14:0/16:0); PC(15:0/15:0); PC(16:0/14:0); PE(15:0/18:0); PE(18:0/15:0); PE-NMe(16:0/16:0); PE-NMe(14:0/18:0); PE-NMe(18:0/14:0); PE-NMe2(15:0/16:0); PE-NMe2(16:0/15:0)	C38H76NO8P; C38H76NO8P; C38H76NO8P; C38H76NO8P; C38H76NO8P; C38H76NO8P; C38H76NO8P; C38H76NO8P; C38H76NO8P; C38H76NO8P	Glycerophospholipids; Glycerophospholipids; Glycerophospholipids; Glycerophospholipids; Glycerophospholipids; Glycerophospholipids; Glycerophospholipids; Glycerophospholipids; Glycerophospholipids; Glycerophospholipids	POS
56.4272	22.4998	84	108	615.261				NEG
56.4083	27.4465	93	120	540.762				NEG
56.4026	27.2548	96	115	336.806				NEG
56.3999	28.181	95	115	504.776				NEG
56.385	12.1664	98	120	585.273	Bilirubin; 4E,15Z-Bilirubin IXa	C33H36N4O6; C33H36N4O6	Organoheterocyclic compounds; Organoheterocyclic compounds	POS
56.3498	18.3345	96	117	606.245				NEG
56.3308	16.7357	83	108	355.036				NEG
56.3237	22.7362	94	119	638.26				NEG
56.3111	27.6945	98	120	242.879	Clodronate	CH4Cl2O6P2	Organic phosphonic acids and derivatives	NEG
56.3058	24.0194	98	120	451.381				NEG
56.3016	25.0473	97	120	224.979				NEG
56.2883	24.6842	98	120	648.679				NEG
56.2865	20.8675	84	117	463.923				NEG
56.2732	24.8749	98	120	76.959				NEG
56.2609	10.8436	98	120	581.456				POS
56.253	12.7654	84	120	601.481	DG(15:0/20:5(5Z,8Z,11Z,14Z,17Z)/0:0); DG(20:5(5Z,8Z,11Z,14Z,17Z)/15:0/0:0); DG(15:0/0:0/20:5n3)	C38H64O5; C38H64O5; C38H64O5	Glycerolipids; Glycerolipids; Fatty Acyls	POS
56.217	21.9656	89	120	181.051	Homovanillic acid; Isohomovanillic acid; 3,4-Dihydroxyhydrocinnamic acid; Hydroxyphenyllactic acid; 3-(3-Hydroxyphenyl)-3-hydroxypropanoic acid; 3-Methoxy-4-hydroxyphenylglycolaldehyde; 3-Hydroxyphenyllactate; 2,6-Dimethoxybenzoic acid; 2',6'-Dihydroxy-4'-methoxyacetophenone; (ֲ±)-2-Hydroxy-3-(2-hydroxyphenyl)propanoic acid; Maltol propionate; 2',4'-Dihydroxy-6'-methoxyacetophenone; 3,4-Dimethoxy…	C9H10O4; C9H10O4; C9H10O4; C9H10O4; C9H10O4; C9H10O4; C9H10O4; C9H10O4; C9H10O4; C9H10O4; C9H10O4; C9H10O4; C9H10O4; C9H10O4; C9H10O4; C9H10O4; C9H10O4; C9H10O4; C9H10O4; C9H10O4; C9H10O4; C9H10O4; C9H10O4; C9H10O4; C9H10O4; C9H10O4; C9H10O4; C9H10O4; C9H10O4	Phenols; Phenols; Phenylpropanoic acids; Phenylpropanoic acids; Phenylpropanoic acids; Phenols; Phenylpropanoic acids; Benzene and substituted derivatives; Organooxygen compounds; Phenylpropanoic acids; Pyrans; Organooxygen compounds; Benzene and substituted derivatives; Hydroxy acids and derivatives; Phenylpropanoic acids; Phenylpropanoic acids; Phenols; Prenol lipids; Phenylpropanoic acids; Ben…	NEG
56.2059	17.0044	98	120	207.11				POS
56.1885	22.5914	98	120	699.341				NEG
56.1784	28.1961	84	115	504.342				NEG
56.1766	21.7155	73	118	421.334				NEG
56.1709	25.9653	96	120	575.747				NEG
56.1704	29.7818	91	119	461.771				NEG
56.1608	28.7833	89	111	596.839				NEG
56.1591	21.8326	98	120	504.417				NEG
56.1479	16.8358	96	119	365.232	3b-Allotetrahydrocortisol; 5a-Tetrahydrocortisol; Tetrahydrocortisol; Cortolone; Beta-Cortolone	C21H34O5; C21H34O5; C21H34O5; C21H34O5; C21H34O5	Steroids and steroid derivatives; Steroids and steroid derivatives; Steroids and steroid derivatives; Steroids and steroid derivatives; Steroids and steroid derivatives	NEG
56.1228	23.6294	97	120	387.901				NEG
56.1226	26.2393	98	120	120.949				NEG
56.115	29.8325	91	119	625.059				NEG
56.1087	20.7853	98	120	124.007	Taurine	C2H7NO3S	Organic sulfonic acids and derivatives	NEG
56.1086	22.5014	98	120	682.707				NEG
56.0828	28.3326	77	120	487.862				NEG
56.0557	20.7906	98	120	537.418				NEG
56.0509	28.6658	98	120	528.738				NEG
56.0493	21.2494	86	115	340.824				NEG
56.0372	21.1014	98	120	538.421				NEG
56.0322	22.7618	70	115	479.89				NEG
56.0113	21.0114	98	120	513.36	16-Acetylpriverogenin A; Oleanderolide 3-acetate; Tsugaric acid C	C32H50O5; C32H50O5; C32H50O5	Prenol lipids; Prenol lipids; Prenol lipids	NEG
56.0019	26.8494	91	120	747.513	PG(16:0/18:2(9Z,12Z)); PG(16:1(9Z)/18:1(11Z)); PG(16:1(9Z)/18:1(9Z)); PG(18:1(11Z)/16:1(9Z)); PG(18:1(9Z)/16:1(9Z)); PG(18:2(9Z,12Z)/16:0)	C40H75O10P; C40H75O10P; C40H75O10P; C40H75O10P; C40H75O10P; C40H75O10P	Glycerophospholipids; Glycerophospholipids; Glycerophospholipids; Glycerophospholipids; Glycerophospholipids; Glycerophospholipids	POS
55.9956	12.5811	98	120	316.249	Decanoylcarnitine; O-decanoyl-L-carnitine	C17H33NO4; C17H33NO4	Fatty Acyls; Fatty Acyls	POS
55.9678	18.2808	94	118	570.466				NEG
55.9437	25.8315	83	109	546.262				NEG
55.9411	21.0327	98	120	531.37				NEG
55.9409	24.3099	97	119	389.898				NEG
55.904	21.7191	96	120	604.759				NEG
55.8962	20.503	98	120	519.408				NEG
55.7887	23.3595	79	115	474.96				NEG
55.7883	27.8073	98	120	566.732				NEG
55.7761	27.8174	98	120	240.882				NEG
55.7708	23.8477	96	120	410.978				NEG
55.7706	21.417	24	113	769.356				NEG
55.7623	27.0759	72	108	423.776				NEG
55.7536	23.6479	80	119	649.464				NEG
55.7482	10.2394	97	120	468.309	LysoPC(14:0/0:0); Buprenorphine; 1-Heptadecanoylglycerophosphoethanolamine; N-Arachidonoyl tyrosine	C22H46NO7P; C29H41NO4; C22H46NO7P; C29H41NO4	Glycerophospholipids; Phenanthrenes and derivatives; Glycerophospholipids; Carboxylic acids and derivatives	POS
55.7406	27.8978	79	117	400.78				NEG
55.7293	10.2433	98	120	575.469	DG(15:0/18:4(6Z,9Z,12Z,15Z)/0:0); DG(18:4(6Z,9Z,12Z,15Z)/15:0/0:0); DG(15:0/0:0/18:4n3)	C36H62O5; C36H62O5; C36H62O5	Fatty Acyls; Fatty Acyls; Fatty Acyls	POS
55.7118	29.2922	74	114	454.903				NEG
55.7102	22.3821	98	120	534.39				NEG
55.688	23.9206	89	114	671.068				NEG
55.6645	22.1662	90	110	529.354				NEG
55.6574	24.4933	91	113	440.385				NEG
55.6397	20.7892	98	120	547.439				NEG
55.6353	22.6415	98	120	386.897				NEG
55.6133	20.552	97	119	513.419				NEG
55.6118	24.2523	98	120	74.9619				NEG
55.602	15.6172	2	120	308.177				POS
55.5958	22.8885	98	120	484.754				NEG
55.5623	22.6017	75	114	454.363				NEG
55.5611	20.2054	98	120	520.411				NEG
55.5561	28.0349	98	120	238.885				NEG
55.545	28.5596	98	120	526.741				NEG
55.5406	29.9324	97	119	380.894				NEG
55.5313	18.3001	79	108	569.422				NEG
55.5282	14.6351	12	120	492.176				POS
55.518	24.7409	97	120	141.072				POS
55.5144	24.3596	65	108	502.89				NEG
55.5076	20.5466	73	116	422.337				NEG
55.5073	28.9061	71	115	461.293	Lucidenic acid M	C27H42O6	Prenol lipids	NEG
55.5065	29.0775	77	110	479.375				NEG
55.4854	21.7673	96	120	488.874				NEG
55.4783	27.0924	90	120	698.708				NEG
55.4634	18.7839	88	115	507.21	6-O-Oleuropeoylsucrose	C22H36O13	Saccharolipids	NEG
55.4409	20.4124	92	120	452.906				NEG
55.421	13.5428	86	118	598.454				POS
55.4029	13.3835	92	120	469.313				POS
55.3935	27.116	98	120	646.221				NEG
55.3856	22.1227	97	120	530.432				NEG
55.3715	28.8089	76	115	425.771				NEG
55.343	14.6921	95	115	559.4				NEG
55.3425	21.0204	98	120	509.387				NEG
55.3277	17.111	97	117	548.442				NEG
55.3072	20.9728	95	116	341.224				NEG
55.2608	29.5292	96	117	502.726				NEG
55.2289	21.3006	98	120	503.414				NEG
55.2143	28.0188	84	114	284.958				NEG
55.2082	24.0802	98	120	140.068				POS
55.2023	20.5185	91	111	454.885				NEG
55.1937	23.542	97	119	469.783				NEG
55.1729	28.2899	96	120	129.039				NEG
55.1625	27.6517	93	118	106.111				POS
55.1587	27.3197	87	116	790.521				NEG
55.1201	25.9944	95	120	452.384				NEG
55.1182	28.3349	97	120	620.731				NEG
55.1168	14.4156	75	111	436.995				NEG
55.1102	24.4744	89	112	356.863				NEG
55.0649	22.5472	97	119	467.339				NEG
55.0562	22.3179	98	120	477.396				NEG
55.0448	23.097	82	112	426.292				NEG
54.997	22.8156	98	120	486.752				NEG
54.9908	17.3053	91	120	611.466	DG(14:1(9Z)/22:6(4Z,7Z,10Z,13Z,16Z,19Z)/0:0); DG(18:3(6Z,9Z,12Z)/18:4(6Z,9Z,12Z,15Z)/0:0); DG(18:3(9Z,12Z,15Z)/18:4(6Z,9Z,12Z,15Z)/0:0); DG(18:4(6Z,9Z,12Z,15Z)/18:3(6Z,9Z,12Z)/0:0); DG(18:4(6Z,9Z,12Z,15Z)/18:3(9Z,12Z,15Z)/0:0); DG(22:6(4Z,7Z,10Z,13Z,16Z,19Z)/14:1(9Z)/0:0); DG(14:1n5/0:0/22:6n3); DG(18:3n6/0:0/18:4n3); DG(18:3n3/0:0/18:4n3)	C39H62O5; C39H62O5; C39H62O5; C39H62O5; C39H62O5; C39H62O5; C39H62O5; C39H62O5; C39H62O5	Glycerolipids; Fatty Acyls; Fatty Acyls; Fatty Acyls; Fatty Acyls; Glycerolipids; Glycerolipids; Fatty Acyls; Fatty Acyls	POS
54.9792	28.1146	98	120	568.729				NEG
54.9617	29.5839	98	120	449.152				NEG
54.9422	28.0918	98	120	530.734				NEG
54.9317	29.6959	98	120	450.155				NEG
54.9198	26.2764	95	120	546.355	LysoPC(20:2(11Z,14Z))	C28H54NO7P	Glycerophospholipids	NEG
54.8461	22.1796	98	120	680.71				NEG
54.8307	26.0824	95	120	545.352				NEG
54.8271	22.6328	79	108	811.26				NEG
54.8251	22.7912	98	119	395.275				NEG
54.8145	26.5928	70	113	377.976				NEG
54.805	23.7747	97	119	320.831				NEG
54.7916	16.7615	91	116	543.408				NEG
54.7463	22.6208	84	120	470.332				POS
54.7331	18.7696	95	120	562.379				POS
54.7328	22.635	61	119	433.296				NEG
54.7183	23.7445	97	120	612.495				NEG
54.7122	28.9781	98	120	507.111	Rheidin B	C30H20O8	Anthracenes	NEG
54.6899	25.8743	89	115	356.894				NEG
54.678	20.5814	98	120	523.44				NEG
54.6748	28.0096	98	120	570.726				NEG
54.6688	26.6015	97	120	648.219				NEG
54.6627	12.2758	97	120	337.273	Pregnanetriol; 3-Methyl-5-pentyl-2-furanundecanoic acid; Isolinderanolide; 3,4-Dimethyl-5-pentyl-2-furandecanoic acid; 5-Butyl-3,4-dimethyl-2-furanundecanoic acid; 3,4-Dimethyl-5-propyl-2-furandodecanoic acid; 3-ג€‹Methyl-ג€‹5-ג€‹propyl-2-ג€‹furantridecanoic acid; 5-Hexyl-3,4-dimethyl-2-furannonanoic acid	C21H36O3; C21H36O3; C21H36O3; C21H36O3; C21H36O3; C21H36O3; C21H36O3; C21H36O3	Steroids and steroid derivatives; Fatty Acyls; Tetrahydrofurans; Fatty Acyls; Fatty Acyls; Fatty Acyls; Fatty Acyls; Fatty Acyls	POS
54.641	21.252	93	120	627.48				NEG
54.6276	24.2337	97	120	469.354	TG(8:0/8:0/8:0); 2,3-bis(Acetyloxy)propyl icosanoate	C27H50O6; C27H50O6	Glycerolipids; Glycerolipids	NEG
54.6239	21.161	92	111	642.733				NEG
54.6233	20.5688	98	120	444.856				NEG
54.6114	19.3952	93	113	532.373				NEG
54.6107	27.9966	93	119	540.722				NEG
54.6042	17.5452	79	112	571.472	Dieporeticenin	C37H64O4	Fatty Acyls	NEG
54.5931	29.4803	76	108	743.816				NEG
54.5773	21.6577	86	119	486.939				NEG
54.5761	24.3664	98	120	471.133				NEG
54.5342	23.0495	95	115	618.292				NEG
54.4771	21.3044	59	109	507.354				NEG
54.4759	20.5187	98	120	560.478				NEG
54.4686	27.753	94	119	722.51	PE(18:4(6Z,9Z,12Z,15Z)/P-18:1(11Z)); PE(18:4(6Z,9Z,12Z,15Z)/P-18:1(9Z)); PE(20:5(5Z,8Z,11Z,14Z,17Z)/P-16:0); PE(P-16:0/20:5(5Z,8Z,11Z,14Z,17Z)); PE(P-18:1(11Z)/18:4(6Z,9Z,12Z,15Z)); PE(P-18:1(9Z)/18:4(6Z,9Z,12Z,15Z))	C41H72NO7P; C41H72NO7P; C41H72NO7P; C41H72NO7P; C41H72NO7P; C41H72NO7P	Glycerophospholipids; Glycerophospholipids; Glycerophospholipids; Glycerophospholipids; Glycerophospholipids; Glycerophospholipids	POS
54.4628	21.3381	98	120	446.885				NEG
54.453	17.5119	75	111	627.223				NEG
54.4321	17.4566	56	120	319.06				POS
54.423	20.3182	98	120	559.475				NEG
54.4028	18.9218	80	120	291.12	N-Succinyl-L,L-2,6-diaminopimelate	C11H18N2O7	Carboxylic acids and derivatives	POS
54.3703	13.0523	98	120	617.513	DG(14:0/22:4(7Z,10Z,13Z,16Z)/0:0); DG(16:0/20:4(5Z,8Z,11Z,14Z)/0:0); DG(16:0/20:4(8Z,11Z,14Z,17Z)/0:0); DG(16:1(9Z)/20:3(5Z,8Z,11Z)/0:0); DG(16:1(9Z)/20:3(8Z,11Z,14Z)/0:0); DG(18:0/18:4(6Z,9Z,12Z,15Z)/0:0); DG(18:1(11Z)/18:3(6Z,9Z,12Z)/0:0); DG(18:1(11Z)/18:3(9Z,12Z,15Z)/0:0); DG(18:1(9Z)/18:3(6Z,9Z,12Z)/0:0); DG(18:1(9Z)/18:3(9Z,12Z,15Z)/0:0); DG(18:2(9Z,12Z)/18:2(9Z,12Z)/0:0); DG(18:3(6Z,9Z,12Z…	C39H68O5; C39H68O5; C39H68O5; C39H68O5; C39H68O5; C39H68O5; C39H68O5; C39H68O5; C39H68O5; C39H68O5; C39H68O5; C39H68O5; C39H68O5; C39H68O5; C39H68O5; C39H68O5; C39H68O5; C39H68O5; C39H68O5; C39H68O5; C39H68O5; C39H68O5; C39H68O5; C39H68O5; C39H68O5; C39H68O5; C39H68O5; C39H68O5; C39H68O5; C39H68O5; C39H68O5	Glycerolipids; Glycerolipids; Glycerolipids; Glycerolipids; Glycerolipids; Fatty Acyls; Fatty Acyls; Fatty Acyls; Fatty Acyls; Fatty Acyls; Fatty Acyls; Fatty Acyls; Fatty Acyls; Fatty Acyls; Fatty Acyls; Fatty Acyls; Glycerolipids; Glycerolipids; Glycerolipids; Glycerolipids; Glycerolipids; Glycerolipids; Fatty Acyls; Fatty Acyls; Fatty Acyls; Fatty Acyls; Fatty Acyls; Fatty Acyls; Fatty Acyls; …	POS
54.3699	24.0203	91	113	501.282				NEG
54.3597	19.5086	93	117	503.34				NEG
54.3572	17.055	94	120	393.894				NEG
54.3419	18.3118	91	119	446.948				NEG
54.3139	20.6628	98	120	176.128				POS
54.2625	29.7416	98	120	307.009				NEG
54.2424	22.7369	79	114	431.901				NEG
54.2423	23.8704	96	120	594.841				NEG
54.2093	25.5543	89	116	480.874				NEG
54.1924	22.413	98	120	196.9				NEG
54.1673	22.2611	98	120	397.281				NEG
54.1476	26.7314	96	119	605.097				NEG
54.1451	24.4678	88	120	492.773				NEG
54.1406	25.2268	97	120	538.766				NEG
54.117	22.0784	68	114	456.962				NEG
54.1163	22.6456	94	115	447.315				NEG
54.1093	26.6386	98	120	266.88				NEG
54.0926	17.0105	98	120	204.123	L-Acetylcarnitine; N-lactoyl-Leucine	C9H17NO4; C9H17NO4	Fatty Acyls; Carboxylic acids and derivatives	POS
54.0649	28.64	98	120	305.012				NEG
54.0544	27.1085	96	120	529.092				NEG
54.0489	27.7218	92	120	256.059				NEG
54.0249	25.0562	90	114	514.779				NEG
54.0036	19.85	91	114	464.976				NEG
54.0003	28.9584	64	116	427.929				NEG
53.9937	22.2468	96	120	488.748				NEG
53.9856	17.7634	88	119	334.209				NEG
53.985	21.2021	98	120	552.401				NEG
53.976	18.1532	97	120	212.127				NEG
53.9691	22.2935	94	120	448.836				NEG
53.9682	18.9385	92	118	444.768				NEG
53.9522	22.722	98	120	453.36				NEG
53.9245	21.5393	98	120	533.387				NEG
53.8989	21.638	87	118	562.421				NEG
53.8899	11.3601	94	120	578.487				POS
53.8781	21.9146	98	120	430.804				NEG
53.8294	14.9422	94	120	160.076	Indoleacetaldehyde; N-Hydroxy-1-aminonaphthalene	C10H9NO; C10H9NO	Indoles and derivatives; Naphthalenes	POS
53.8036	28.8816	86	112	499.861				NEG
53.8029	18.6329	89	110	447.98				NEG
53.7917	29.3378	96	118	302.865				NEG
53.7891	20.8166	77	113	495.405				POS
53.7695	26.3381	97	120	668.204				NEG
53.7177	23.2087	97	120	433.334	3alpha,7alpha-Dihydroxycoprostanic acid; 3a,7a,12a-Trihydroxy-5b-cholestan-26-al; 3alpha,7alpha,24(S)-trihydroxy-5beta-cholestan-27-al	C27H46O4; C27H46O4; C27H46O4	Steroids and steroid derivatives; Steroids and steroid derivatives; Steroids and steroid derivatives	NEG
53.7068	13.1368	98	120	733.557				POS
53.702	22.0835	98	120	468.781				NEG
53.6812	20.1737	98	120	535.402				NEG
53.6556	17.063	86	117	433.889				NEG
53.6472	20.189	97	118	388.927				NEG
53.6405	19.1482	98	120	154.062	L-Histidine; L-2-Amino-3-(1-pyrazolyl)propanoic acid	C6H9N3O2; C6H9N3O2	Carboxylic acids and derivatives; Carboxylic acids and derivatives	NEG
53.6011	19.4117	93	117	359.009				NEG
53.5918	23.8135	84	108	526.384				NEG
53.5827	27.5859	83	109	525.397				NEG
53.5714	23.331	95	115	436.354				NEG
53.5651	28.9133	91	118	554.489				NEG
53.539	25.4505	78	108	804.649				NEG
53.5133	21.8052	98	120	616.735				NEG
53.4947	29.0334	87	113	810.147				NEG
53.4938	21.8781	98	120	393.279	7,8-Dehydro-beta-micropteroxanthin	C27H38O2	Prenol lipids	NEG
53.4843	20.757	91	116	130.97				NEG
53.4715	25.3565	95	118	247.901				NEG
53.4706	22.4903	91	118	544.412				NEG
53.4627	23.9731	94	109	603.282				POS
53.4203	20.4356	98	120	634.245				NEG
53.4186	23.3375	91	120	430.379				POS
53.4139	22.9141	89	110	683.711				NEG
53.4042	25.7573	98	113	638.309				POS
53.4019	22.3577	98	120	396.278				NEG
53.3929	22.1868	98	120	394.282				NEG
53.3841	29.7299	83	120	812.144				NEG
53.3816	24.0089	87	116	453.865				NEG
53.3668	27.9993	98	120	98.9669				NEG
53.3416	23.112	97	120	388.819				NEG
53.3408	17.8641	96	119	338.278				NEG
53.3388	27.2585	97	120	114.954				NEG
53.3334	12.5735	98	120	732.553	PC(14:0/18:1(11Z)); PC(14:0/18:1(9Z)); PC(14:1(9Z)/18:0); PC(16:0/16:1(9Z)); PC(16:1(9Z)/16:0); PC(18:0/14:1(9Z)); PC(18:1(11Z)/14:0); PC(18:1(9Z)/14:0); PE(15:0/20:1(11Z)); PE(20:1(11Z)/15:0); PE-NMe(16:0/18:1(9Z)); PE-NMe(14:0/20:1(11Z)); PE-NMe(14:1(9Z)/20:0); PE-NMe(16:0/18:1(11Z)); PE-NMe(16:1(9Z)/18:0); PE-NMe(18:0/16:1(9Z)); PE-NMe(18:1(11Z)/16:0); PE-NMe(18:1(9Z)/16:0); PE-NMe(20:0/14:1(9…	C40H78NO8P; C40H78NO8P; C40H78NO8P; C40H78NO8P; C40H78NO8P; C40H78NO8P; C40H78NO8P; C40H78NO8P; C40H78NO8P; C40H78NO8P; C40H78NO8P; C40H78NO8P; C40H78NO8P; C40H78NO8P; C40H78NO8P; C40H78NO8P; C40H78NO8P; C40H78NO8P; C40H78NO8P; C40H78NO8P; C40H78NO8P; C40H78NO8P; C40H78NO8P; C40H78NO8P	Glycerophospholipids; Glycerophospholipids; ; Glycerophospholipids; ; ; ; Glycerophospholipids; Glycerophospholipids; Glycerophospholipids; Glycerophospholipids; Glycerophospholipids; Glycerophospholipids; Glycerophospholipids; Glycerophospholipids; Glycerophospholipids; Glycerophospholipids; Glycerophospholipids; Glycerophospholipids; Glycerophospholipids; Glycerophospholipids; Glycerophospholip…	POS
53.323	26.4462	69	119	461.287				POS
53.3051	22.5032	96	120	471.781				NEG
53.3036	16.0439	94	115	428.98				NEG
53.2369	23.2848	97	119	660.813				NEG
53.233	24.4137	93	120	132.03	L-Aspartic acid; D-Aspartic acid; Iminodiacetic acid; 1-deoxy-1-(N6-lysino)-D-fructose; N-acetyl-seryl-aspartate	C4H7NO4; C4H7NO4; C4H7NO4; C4H7NO4; C4H7NO4	Carboxylic acids and derivatives; Carboxylic acids and derivatives; Carboxylic acids and derivatives; Carboxylic acids and derivatives; Carboxylic acids and derivatives	NEG
53.2288	16.293	97	119	333.206	15-Keto-13,14-dihydroprostaglandin A2; Prostaglandin J2; Prostaglandin A2; 12-Keto-leukotriene B4; Prostaglandin B2; Delta-12-Prostaglandin J2; Leukotriene B5; 5-Oxo-6-trans-leukotriene B4; 7'-Carboxy-gamma-chromanol; Crispanone; 8alpha-8-Hydroxy-12-oxo-13-abieten-18-oic acid; (ent-16betaOH)-16,17-Dihydroxy-9(11)-kauren-19-oic acid; (ent-6alpha,7alpha)-6,7-Dihydroxy-16-kauren-19-oic acid; Dehydro…	C20H30O4; C20H30O4; C20H30O4; C20H30O4; C20H30O4; C20H30O4; C20H30O4; C20H30O4; C20H30O4; C20H30O4; C20H30O4; C20H30O4; C20H30O4; C20H30O4; C20H30O4; C20H30O4; C20H30O4; C20H30O4; C20H30O4; C20H30O4; C20H30O4	Fatty Acyls; Fatty Acyls; Fatty Acyls; Fatty Acyls; Fatty Acyls; Fatty Acyls; Fatty Acyls; Fatty Acyls; ; Prenol lipids; Prenol lipids; Prenol lipids; Prenol lipids; Prenol lipids; Prenol lipids; Fatty Acyls; Fatty Acyls; Fatty Acyls; Fatty Acyls; Fatty Acyls; Fatty Acyls	NEG
53.2255	21.8908	98	120	614.738				NEG
53.2139	21.4301	98	120	536.406				NEG
53.2057	24.0598	94	120	842.566	PE(22:4(7Z,10Z,13Z,16Z)/22:5(4Z,7Z,10Z,13Z,16Z)); PE(22:4(7Z,10Z,13Z,16Z)/22:5(7Z,10Z,13Z,16Z,19Z)); PE(22:5(4Z,7Z,10Z,13Z,16Z)/22:4(7Z,10Z,13Z,16Z)); PE(22:5(7Z,10Z,13Z,16Z,19Z)/22:4(7Z,10Z,13Z,16Z)); PE-NMe2(20:3(8Z,11Z,14Z)/22:6(4Z,7Z,10Z,13Z,16Z,19Z)); PE-NMe2(20:4(5Z,8Z,11Z,14Z)/22:5(4Z,7Z,10Z,13Z,16Z)); PE-NMe2(20:4(5Z,8Z,11Z,14Z)/22:5(7Z,10Z,13Z,16Z,19Z)); PE-NMe2(20:4(8Z,11Z,14Z,17Z)/22:5…	C49H80NO8P; C49H80NO8P; C49H80NO8P; C49H80NO8P; C49H80NO8P; C49H80NO8P; C49H80NO8P; C49H80NO8P; C49H80NO8P; C49H80NO8P; C49H80NO8P; C49H80NO8P; C49H80NO8P; C49H80NO8P; C49H80NO8P; C49H80NO8P; C49H80NO8P; C49H80NO8P	Glycerophospholipids; Glycerophospholipids; Glycerophospholipids; Glycerophospholipids; Glycerophospholipids; Glycerophospholipids; Glycerophospholipids; Glycerophospholipids; Glycerophospholipids; Glycerophospholipids; Glycerophospholipids; Glycerophospholipids; Glycerophospholipids; Glycerophospholipids; Glycerophospholipids; Glycerophospholipids; Glycerophospholipids; Glycerophospholipids	POS
53.2055	29.9558	95	116	509.107				NEG
53.2054	23.2928	96	114	418.784				NEG
53.2045	12.8991	91	120	573.453				POS
53.1862	24.8263	98	120	130.059				NEG
53.1799	20.7581	98	120	366.251				NEG
53.1711	25.5003	89	111	493.317				NEG
53.1638	19.9914	98	120	365.247				NEG
53.1602	20.9845	88	119	380.816				NEG
53.1372	14.9877	93	120	513.356	11a,12a-Epoxy-3b-hydroxy-28,13-oleananolide 3-acetate; 3beta-Acetoxy-12-oxo-28,13beta-oleananolide; Ganoderic acid S; Ganoderic acid Mf; Ganoderic acid X; 3alpha-Acetoxy-11-keto-beta-boswellic acid	C32H48O5; C32H48O5; C32H48O5; C32H48O5; C32H48O5; C32H48O5	Prenol lipids; Prenol lipids; Prenol lipids; Prenol lipids; Prenol lipids; Prenol lipids	POS
53.1238	24.751	95	113	342.266	Dodecanoylcarnitine	C19H37NO4	Fatty Acyls	NEG
53.0957	23.076	98	120	148.044	L-Methionine; Penicillamine; Racemethionine	C5H11NO2S; C5H11NO2S; C5H11NO2S	Carboxylic acids and derivatives; Carboxylic acids and derivatives; Carboxylic acids and derivatives	NEG
53.0606	14.1578	98	120	185.129	N-(3-acetamidopropyl)pyrrolidin-2-one	C9H16N2O2	Pyrrolidines	POS
53.0427	22.7481	98	120	128.973				NEG
52.9946	27.208	86	114	418.872				NEG
52.9595	27.7378	98	120	532.732				NEG
52.9497	27.5099	93	120	556.753				NEG
52.8755	20.8309	96	120	486.78				NEG
52.8738	23.4824	96	118	384.843				NEG
52.8647	28.9491	97	120	544.711				NEG
52.8457	17.2037	97	118	576.287				NEG
52.8392	26.9298	94	119	650.215				NEG
52.8338	18.1623	97	119	566.452				NEG
52.8275	21.2071	97	120	442.77				NEG
52.8113	22.0674	93	120	618.732				NEG
52.8053	24.4437	87	109	324.826				NEG
52.7959	24.347	97	120	240.944				NEG
52.7924	24.3494	98	120	611.491				NEG
52.7877	22.9242	98	120	561.417				NEG
52.7772	21.7681	89	111	553.487				NEG
52.7354	13.4975	91	120	582.459				POS
52.7079	20.7879	97	120	500.789				NEG
52.6941	16.3664	98	119	590.452				NEG
52.6934	24.7982	83	118	381.196				NEG
52.6932	28.7719	91	117	526.458				NEG
52.6924	21.9972	90	116	384.907				NEG
52.6838	29.2988	66	113	424.316				NEG
52.6574	17.4164	85	115	672.243				NEG
52.6448	25.986	95	114	645.453	Glycerol 1-(9Z-octadecenoate) 2-tetradecanoate 3-phosphate; PA(16:1(9Z)/16:0); PA(18:0/14:1(9Z)); PA(18:1(11Z)/14:0); PA(18:1(9Z)/14:0)	C35H67O8P; C35H67O8P; C35H67O8P; C35H67O8P; C35H67O8P	Glycerophospholipids; Glycerophospholipids; Glycerophospholipids; Glycerophospholipids; Glycerophospholipids	NEG
52.6343	23.8292	94	119	338.833				NEG
52.6278	21.8712	92	114	616.198				NEG
52.6203	26.5523	98	120	305.249	8,11,14-Eicosatrienoic acid; 5,8,11-Eicosatrienoic acid ; Sciadonic acid; Sagittariol; 11,14,17-Eicosatrienoic acid	C20H34O2; C20H34O2; C20H34O2; C20H34O2; C20H34O2	Fatty Acyls; Fatty Acyls; Fatty Acyls; Prenol lipids; Fatty Acyls	NEG
52.6171	21.7057	98	120	470.778				NEG
52.6091	28.3084	97	120	740.667				NEG
52.5793	24.4687	96	120	435.349	5a-Cholestane-3a,7a,12a,25-tetrol; 5beta-Cholestane-3alpha,7alpha,12alpha,25-tetrol; 27-Deoxy-5b-cyprinol; 5b-Cholestane-3a,7a,12a,23-Tetrol; 27-Deoxy-5alpha-cyprinol; 5beta-Cholestane-3alpha,7alpha,24,26-tetrol	C27H48O4; C27H48O4; C27H48O4; C27H48O4; C27H48O4; C27H48O4	Steroids and steroid derivatives; Steroids and steroid derivatives; Steroids and steroid derivatives; Steroids and steroid derivatives; Steroids and steroid derivatives; Steroids and steroid derivatives	NEG
52.5767	23.8019	91	113	656.747				NEG
52.5601	22.9863	98	120	129.056	2-Methyl-3-ketovaleric acid; 3-Methyl-2-oxovaleric acid; Ketoleucine; 2-Ketohexanoic acid; Mevalonolactone; 3-Oxohexanoic acid; Adipate semialdehyde; 5-Ethoxy-4,5-dihydro-2(3H)furanone; Ethyl acetoacetate; Sherry lactone; (4S,6S)-3,4,5,6-Tetrahydro-4-hydroxy-6-methyl-2H-pyran-2-one; Acetoin acetate; Methyl levulinate; 4-Acetylbutyrate	C6H10O3; C6H10O3; C6H10O3; C6H10O3; C6H10O3; C6H10O3; C6H10O3; C6H10O3; C6H10O3; C6H10O3; C6H10O3; C6H10O3; C6H10O3; C6H10O3	Keto acids and derivatives; Keto acids and derivatives; Keto acids and derivatives; Keto acids and derivatives; Lactones; Keto acids and derivatives; Fatty Acyls; Lactones; Keto acids and derivatives; Lactones; Lactones; Organooxygen compounds; Keto acids and derivatives; Fatty Acyls	NEG
52.5543	22.8503	97	120	698.68				NEG
52.5491	26.7878	98	120	158.998				NEG
52.5423	20.8759	88	119	402.855				NEG
52.5162	24.6774	91	115	276.909				NEG
52.5085	18.8256	98	120	654.332				POS
52.494	29.2876	90	120	216.893				NEG
52.4673	20.8811	95	120	376.857				NEG
52.4191	26.5139	95	119	264.995				NEG
52.4113	25.8756	98	120	156.042	N-Methylethanolaminium phosphate	C3H10NO4P	Organic phosphoric acids and derivatives	POS
52.4051	22.3247	96	120	664.741				NEG
52.4007	29.3914	96	120	567.099				NEG
52.4002	16.075	91	120	552.402	LysoPC(20:0/0:0); Aliskiren	C28H58NO7P; C30H53N3O6	Glycerophospholipids; Carboxylic acids and derivatives	POS
52.3986	26.2713	98	120	104.035	L-Serine; D-Serine; Protein serine	C3H7NO3; C3H7NO3; C3H7NO3	Carboxylic acids and derivatives; Carboxylic acids and derivatives; Carboxylic acids and derivatives	NEG
52.3761	29.0505	97	120	132.983				NEG
52.3758	25.5	98	120	439.38	MG(0:0/24:1(15Z)/0:0); MG(24:1(15Z)/0:0/0:0)	C27H52O4; C27H52O4	Glycerolipids; Glycerolipids	NEG
52.3585	23.255	83	120	467.374				POS
52.3577	29.687	86	111	337.312	Erucic acid; Cetoleic acid; Catelaidic acid; Phytyl acetate; 7,9-Docosanedione; 6,8-Docosanedione; 5,7-Docosanedione; 4,6-Docosanedione; N-butyl Oleate	C22H42O2; C22H42O2; C22H42O2; C22H42O2; C22H42O2; C22H42O2; C22H42O2; C22H42O2; C22H42O2	Fatty Acyls; Fatty Acyls; Fatty Acyls; Prenol lipids; Organooxygen compounds; Organooxygen compounds; Organooxygen compounds; Organooxygen compounds; Fatty Acyls	NEG
52.3328	26.029	93	120	282.865				NEG
52.3314	21.5739	98	120	611.289				NEG
52.3046	21.1984	98	120	131.046	Ureidopropionic acid; L-Asparagine; Glycyl-glycine; N-Carbamoylsarcosine; D-Asparagine; N-carbamoyl-beta-alaninate	C4H8N2O3; C4H8N2O3; C4H8N2O3; C4H8N2O3; C4H8N2O3; C4H8N2O3	Organic carbonic acids and derivatives; Carboxylic acids and derivatives; Carboxylic acids and derivatives; Carboxylic acids and derivatives; Carboxylic acids and derivatives; Organic carbonic acids and derivatives	NEG
52.2942	28.775	98	120	89.0245	L-Lactic acid; Hydroxypropionic acid; Glyceraldehyde; D-Lactic acid; Dihydroxyacetone; Dimethyl carbonate; Monoethyl carbonate; Methoxyacetic acid; 2-hydroxypropanoic acid	C3H6O3; C3H6O3; C3H6O3; C3H6O3; C3H6O3; C3H6O3; C3H6O3; C3H6O3; C3H6O3	Hydroxy acids and derivatives; Hydroxy acids and derivatives; Organooxygen compounds; Hydroxy acids and derivatives; Organooxygen compounds; Organic carbonic acids and derivatives; Organic carbonic acids and derivatives; Carboxylic acids and derivatives; Hydroxy acids and derivatives	NEG
52.2764	24.3062	96	120	472.136				NEG
52.2722	20.1004	47	116	519.335				NEG
52.2694	24.9234	72	113	605.305				NEG
52.264	27.3472	98	120	567.263				NEG
52.2599	14.7172	91	113	337.274				NEG
52.2548	24.6736	87	120	423.349				NEG
52.2538	23.653	72	119	228.129				POS
52.1911	24.3024	98	120	262.872				NEG
52.1474	25.4722	98	120	524.28	LysoPE(0:0/22:6(4Z,7Z,10Z,13Z,16Z,19Z)); LysoPE(22:6(4Z,7Z,10Z,13Z,16Z,19Z)/0:0)	C27H44NO7P; C27H44NO7P	Glycerophospholipids; Glycerophospholipids	NEG
52.1361	28.8963	96	116	407.016				NEG
52.121	21.943	97	118	577.745				NEG
52.1177	23.7203	96	120	564.436				NEG
52.11	20.618	98	120	104.954				NEG
52.1059	27.5934	94	120	530.096				NEG
52.0756	18.9388	94	119	363.217	Tetrahydrocortisone; Dihydrocortisol; 3a,11b,21-Trihydroxy-20-oxo-5b-pregnan-18-al; 11b,21-Dihydroxy-3,20-oxo-5b-pregnan-18-al; 11b,17a,21-Trihydroxypreg-nenolone; 18-Hydroxy-11-dehydrotetrahydrocorticosterone; Vanillin 3-(L-menthoxy)propane-1,2-diol acetal	C21H32O5; C21H32O5; C21H32O5; C21H32O5; C21H32O5; C21H32O5; C21H32O5	Steroids and steroid derivatives; Steroids and steroid derivatives; Steroids and steroid derivatives; Steroids and steroid derivatives; Steroids and steroid derivatives; Hydroxy acids and derivatives; Prenol lipids	NEG
52.0569	20.1472	98	120	469.252				NEG
52.0273	23.8829	88	108	527.396				NEG
52.0234	21.1179	98	120	198.111				NEG
52.0202	24.134	98	120	609.476				NEG
51.9817	17.7022	88	113	447.277	(ent-2b,4S,9a)-2,4,9-Trihydroxy-10(14)-oplopen-3-one 2-(2-methylbutanoate) 9-(3-methyl-2E-pentenoate)	C26H40O6	Prenol lipids	NEG
51.9789	21.1504	98	120	410.822				NEG
51.9654	21.7574	98	120	116.973				NEG
51.9096	25.247	95	118	425.329				NEG
51.9074	28.9907	91	113	742.663				NEG
51.897	19.7537	98	120	367.244				NEG
51.8703	20.0827	76	113	435.061				NEG
51.8699	20.5714	86	116	364.22				NEG
51.8675	20.6295	98	120	412.818				NEG
51.8577	14.7845	78	119	559.298				POS
51.8533	24.0225	84	111	674.39				NEG
51.846	21.7479	86	118	613.507				NEG
51.8366	21.4597	83	111	455.887				NEG
51.7978	28.0214	81	111	831.425				NEG
51.7111	23.1149	98	119	322.829				NEG
51.7008	28.8427	97	120	546.708				NEG
51.6872	16.2357	98	120	85.0284	4-Hydroxy-2-butenoic acid gamma-lactone; Furanone A	C4H4O2; C4H4O2	Dihydrofurans; Dihydrofurans	POS
51.6828	28.3586	97	120	542.715				NEG
51.6759	26.1549	98	120	157.001				NEG
51.6581	20.2931	98	120	432.801				NEG
51.6352	26.84	97	120	168.028				NEG
51.6095	14.7836	97	120	229.119	Prolylhydroxyproline; Hydroxyprolyl-Proline; Prolyl-Hydroxyproline; Tetraacetylethylenediamine; Pyroglutamylvaline	C10H16N2O4; C10H16N2O4; C10H16N2O4; C10H16N2O4; C10H16N2O4	Carboxylic acids and derivatives; Carboxylic acids and derivatives; Carboxylic acids and derivatives; Carboxylic acids and derivatives; Carboxylic acids and derivatives	POS
51.5773	27.2542	97	120	156.907				NEG
51.5764	22.17	98	120	565.449				NEG
51.5656	12.4361	88	120	576.502				POS
51.5654	12.216	98	120	424.343	Linoelaidyl carnitine; Linoleyl carnitine	C25H45NO4; C25H45NO4	Fatty Acyls; Fatty Acyls	POS
51.5549	25.5862	79	111	554.414				NEG
51.5366	12.4052	88	120	500.274				POS
51.5336	24.2713	96	118	553.412				NEG
51.5171	23.8381	98	120	140.934				NEG
51.5088	28.898	79	118	422.315				NEG
51.5018	17.7187	92	114	676.252				NEG
51.4925	28.283	97	120	466.308	Tiropramide	C28H41N3O3	Carboxylic acids and derivatives	NEG
51.481	13.963	90	109	496.857				NEG
51.4804	25.1032	98	120	264.869				NEG
51.4432	16.1687	89	119	489.908				NEG
51.4327	18.8563	97	119	374.86				NEG
51.4287	25.9356	95	120	147.066	Mevalonic acid; (R) 2,3-Dihydroxy-3-methylvalerate; Glycerol 1-propanoate; (R)-mevalonate; (2-Methoxyethoxy)propanoic acid	C6H12O4; C6H12O4; C6H12O4; C6H12O4; C6H12O4	Fatty Acyls; Fatty Acyls; Glycerolipids; Fatty Acyls; Carboxylic acids and derivatives	NEG
51.4083	23.7201	84	120	289.22				POS
51.4075	18.7451	89	117	616.296				NEG
51.3683	19.0047	75	112	720.704				NEG
51.3574	26.2789	87	117	368.281	cis-5-Tetradecenoylcarnitine; trans-2-Tetradecenoylcarnitine; O-(2-tetradecenoyl)carnitine	C21H39NO4; C21H39NO4; C21H39NO4	Fatty Acyls; Hydroxy acids and derivatives; Fatty Acyls	NEG
51.3471	25.1693	98	120	500.279	Fexofenadine; LysoPE(0:0/20:4(5Z,8Z,11Z,14Z)); LysoPE(0:0/20:4(8Z,11Z,14Z,17Z)); LysoPE(20:4(5Z,8Z,11Z,14Z)/0:0); LysoPE(20:4(8Z,11Z,14Z,17Z)/0:0)	C32H39NO4; C25H44NO7P; C25H44NO7P; C25H44NO7P; C25H44NO7P	Benzene and substituted derivatives; Glycerophospholipids; Glycerophospholipids; Glycerophospholipids; Glycerophospholipids	NEG
51.3439	22.0197	97	118	628.225				NEG
51.3255	28.0774	61	111	436.201				NEG
51.2913	24.0619	89	120	190.163				POS
51.2777	23.4409	98	120	91.9461				NEG
51.2576	27.4762	96	120	479.411				NEG
51.2087	20.3627	95	119	333.018				NEG
51.1986	21.4062	96	119	384.812				NEG
51.1986	24.2733	97	119	638.697				NEG
51.1708	18.8498	93	120	494.795				NEG
51.1475	25.2266	98	120	607.461				NEG
51.1171	21.9749	98	120	246.898				NEG
51.0887	17.4649	82	119	499.859				NEG
51.0642	17.2501	98	120	260.186	Hexanoylcarnitine; L-Hexanoylcarnitine	C13H25NO4; C13H25NO4	Fatty Acyls; Fatty Acyls	POS
51.0541	22.0941	96	120	413.822				NEG
51.0396	26.9325	95	119	292.957				NEG
51.0201	23.4393	98	120	119.006				NEG
51.0045	22.8608	87	112	526.297	LysoPE(0:0/22:5(4Z,7Z,10Z,13Z,16Z)); LysoPE(0:0/22:5(7Z,10Z,13Z,16Z,19Z)); LysoPE(22:5(4Z,7Z,10Z,13Z,16Z)/0:0); LysoPE(22:5(7Z,10Z,13Z,16Z,19Z)/0:0)	C27H46NO7P; C27H46NO7P; C27H46NO7P; C27H46NO7P	Glycerophospholipids; Glycerophospholipids; Glycerophospholipids; Glycerophospholipids	NEG
50.9955	21.6946	97	120	472.775				NEG
50.9925	28.9203	87	120	219.022				NEG
50.9695	20.4356	98	120	203.021	Daucic acid	C7H8O7	Hydroxy acids and derivatives	NEG
50.9692	21.8452	98	120	360.824				NEG
50.9459	21.4191	81	120	469.877				NEG
50.9439	23.8766	98	120	142.931				NEG
50.9302	29.5016	96	120	438.368				NEG
50.9234	21.695	87	114	390.816				NEG
50.9222	23.9862	70	115	408.841				NEG
50.9187	26.929	83	108	353.977				NEG
50.9137	23.112	17	120	277.096				POS
50.8965	20.9272	97	120	414.816				NEG
50.8866	19.2373	97	119	587.432				NEG
50.8833	16.3977	98	120	752.522	PC(14:0/20:5(5Z,8Z,11Z,14Z,17Z)); PC(14:1(9Z)/20:4(5Z,8Z,11Z,14Z)); PC(14:1(9Z)/20:4(8Z,11Z,14Z,17Z)); PC(16:1(9Z)/18:4(6Z,9Z,12Z,15Z)); PC(18:4(6Z,9Z,12Z,15Z)/16:1(9Z)); PC(20:4(5Z,8Z,11Z,14Z)/14:1(9Z)); PC(20:4(8Z,11Z,14Z,17Z)/14:1(9Z)); PC(20:5(5Z,8Z,11Z,14Z,17Z)/14:0); PE(15:0/22:5(4Z,7Z,10Z,13Z,16Z)); PE(15:0/22:5(7Z,10Z,13Z,16Z,19Z)); PE(22:5(4Z,7Z,10Z,13Z,16Z)/15:0); PE(22:5(7Z,10Z,13Z,16Z…	C42H74NO8P; C42H74NO8P; C42H74NO8P; C42H74NO8P; C42H74NO8P; C42H74NO8P; C42H74NO8P; C42H74NO8P; C42H74NO8P; C42H74NO8P; C42H74NO8P; C42H74NO8P; C42H74NO8P; C42H74NO8P; C42H74NO8P; C42H74NO8P; C42H74NO8P; C42H74NO8P; C42H74NO8P; C42H74NO8P; C42H74NO8P; C42H74NO8P; C42H74NO8P; C42H74NO8P; C42H74NO8P; C42H74NO8P; C42H74NO8P; C42H74NO8P; C42H74NO8P; C42H74NO8P; C42H74NO8P; C42H74NO8P; C42H74NO8P; C42…	Glycerophospholipids; Glycerophospholipids; Glycerophospholipids; Glycerophospholipids; Glycerophospholipids; Glycerophospholipids; Glycerophospholipids; Glycerophospholipids; Glycerophospholipids; Glycerophospholipids; Glycerophospholipids; Glycerophospholipids; Glycerophospholipids; Glycerophospholipids; Glycerophospholipids; Glycerophospholipids; Glycerophospholipids; Glycerophospholipids; Gly…	POS
50.8803	28.7809	97	120	738.671				NEG
50.8787	22.8081	97	120	118.97				NEG
50.8742	14.1069	97	120	317.252				POS
50.8699	23.9877	98	120	118.012				NEG
50.8581	12.3858	98	120	480.309	LysoPE(0:0/18:1(11Z)); LysoPE(0:0/18:1(9Z)); LysoPE(18:1(11Z)/0:0); LysoPE(18:1(9Z)/0:0)	C23H46NO7P; C23H46NO7P; C23H46NO7P; C23H46NO7P	Glycerophospholipids; Glycerophospholipids; Glycerophospholipids; Glycerophospholipids	POS
50.8491	20.965	97	120	589.448				NEG
50.8275	25.7784	98	120	288.887				NEG
50.8094	21.3395	94	120	640.849				NEG
50.8045	24.8718	94	118	486.858				NEG
50.7898	14.1983	98	120	754.537	PC(14:0/20:4(5Z,8Z,11Z,14Z)); PC(14:0/20:4(8Z,11Z,14Z,17Z)); PC(14:1(9Z)/20:3(5Z,8Z,11Z)); PC(14:1(9Z)/20:3(8Z,11Z,14Z)); PC(16:0/18:4(6Z,9Z,12Z,15Z)); PC(16:1(9Z)/18:3(6Z,9Z,12Z)); PC(16:1(9Z)/18:3(9Z,12Z,15Z)); PC(18:3(6Z,9Z,12Z)/16:1(9Z)); PC(18:3(9Z,12Z,15Z)/16:1(9Z)); PC(18:4(6Z,9Z,12Z,15Z)/16:0); PC(20:3(5Z,8Z,11Z)/14:1(9Z)); PC(20:3(8Z,11Z,14Z)/14:1(9Z)); PC(20:4(5Z,8Z,11Z,14Z)/14:0); PC(2…	C42H76NO8P; C42H76NO8P; C42H76NO8P; C42H76NO8P; C42H76NO8P; C42H76NO8P; C42H76NO8P; C42H76NO8P; C42H76NO8P; C42H76NO8P; C42H76NO8P; C42H76NO8P; C42H76NO8P; C42H76NO8P; C42H76NO8P; C42H76NO8P; C42H76NO8P; C42H76NO8P; C42H76NO8P; C42H76NO8P; C42H76NO8P; C42H76NO8P; C42H76NO8P; C42H76NO8P; C42H76NO8P; C42H76NO8P; C42H76NO8P; C42H76NO8P; C42H76NO8P; C42H76NO8P; C42H76NO8P; C42H76NO8P; C42H76NO8P; C42…	; ; ; ; ; ; ; ; Glycerophospholipids; ; ; Glycerophospholipids; ; ; Glycerophospholipids; Glycerophospholipids; Glycerophospholipids; Glycerophospholipids; Glycerophospholipids; Glycerophospholipids; Glycerophospholipids; Glycerophospholipids; Glycerophospholipids; Glycerophospholipids; Glycerophospholipids; Glycerophospholipids; Glycerophospholipids; Glycerophospholipids; Glycerophospholipids; G…	POS
50.7691	24.6601	71	110	710.724				NEG
50.7619	20.0839	98	120	182.923				NEG
50.7412	27.7373	95	120	577.098				NEG
50.7288	24.4685	95	120	594.838				NEG
50.7209	23.5373	95	119	429.302	MG(24:6(6Z,9Z,12Z,15Z,18Z,21Z)/0:0/0:0); 7alpha-Hydroxy-3-oxo-4-cholestenoate; Australigenin; Barogenin; Schidigeragenin C; 25-Hydroxyvitamin D3-26,23-lactol; 24-Oxo-1alpha,25-dihydroxyvitamin D3; (25R)-3beta-hydroxycholest-5-en-7-one-26-oate	C27H42O4; C27H42O4; C27H42O4; C27H42O4; C27H42O4; C27H42O4; C27H42O4; C27H42O4	Glycerolipids; Steroids and steroid derivatives; Prenol lipids; Steroids and steroid derivatives; Prenol lipids; Steroids and steroid derivatives; Steroids and steroid derivatives; Steroids and steroid derivatives	NEG
50.7199	14.5614	97	120	562.382				POS
50.7137	21.0845	98	120	662.744				NEG
50.7098	27.2044	80	115	828.664				NEG
50.7017	14.8009	98	120	755.541				POS
50.6972	23.6785	97	120	696.684				NEG
50.6821	22.1631	98	120	563.433				NEG
50.6802	25.6769	80	108	591.722				NEG
50.6532	21.4109	97	120	652.763				NEG
50.6126	28.0656	92	115	562.77				NEG
50.6038	19.1001	94	113	528.312	LysoPE(0:0/22:4(7Z,10Z,13Z,16Z)); LysoPE(22:4(7Z,10Z,13Z,16Z)/0:0)	C27H48NO7P; C27H48NO7P	Glycerophospholipids; Glycerophospholipids	NEG
50.5862	20.1687	98	120	102.957				NEG
50.5825	16.5132	41	120	573.305	Ganoderic acid H; 1-Palmitoylglycerophosphoinositol; 1-hexadecanoyl-sn-glycero-3-phospho-D-myo-inositol	C32H44O9; C25H49O12P; C25H49O12P	Prenol lipids; Glycerophospholipids; Glycerophospholipids	POS
50.5778	21.4574	87	120	580.301				NEG
50.5703	23.2717	98	120	89.949				NEG
50.5684	15.9753	74	112	375.929				NEG
50.544	29.8759	81	111	595.872				NEG
50.5398	19.5568	88	114	413.98				NEG
50.5225	24.981	98	120	286.89				NEG
50.5055	13.146	98	120	314.233	9-Decenoylcarnitine	C17H31NO4	Hydroxy acids and derivatives	POS
50.497	26.6289	97	117	740.212				NEG
50.47	21.7974	97	120	173.042				POS
50.4658	28.5045	89	112	594.716				NEG
50.457	23.4131	93	115	670.199				NEG
50.4419	18.2137	88	109	487.341	Bassic acid; Glabric acid; 28-Hydroxyglycyrrhetic acid; 24-Hydroxyglycyrrhetic acid; (3beta,15alpha,22S,24E)-3,15,22-Trihydroxylanosta-7,9(11),24-trien-26-oic acid; (2xi,20beta)-2,20-Dihydroxy-3-oxo-12-ursen-28-oic acid; Ceanothic acid; Actinidic acid; Melilotigenin; 18alpha-Hydroxyglycyrrhetic acid; Lucyin A	C30H46O5; C30H46O5; C30H46O5; C30H46O5; C30H46O5; C30H46O5; C30H46O5; C30H46O5; C30H46O5; C30H46O5; C30H46O5	Steroids and steroid derivatives; Prenol lipids; Prenol lipids; Prenol lipids; Prenol lipids; Prenol lipids; Prenol lipids; Prenol lipids; Prenol lipids; Prenol lipids; Prenol lipids	POS
50.428	19.4361	98	110	368.248				NEG
50.427	21.8512	98	120	248.895				NEG
50.4245	23.2183	96	117	642.81				NEG
50.4119	20.3788	98	120	637.305				POS
50.4112	25.1909	88	117	677.081				NEG
50.3997	20.9202	75	110	470.843				NEG
50.3935	21.9021	98	120	174.088	Citrulline; Argininic acid	C6H13N3O3; C6H13N3O3	Carboxylic acids and derivatives; Carboxylic acids and derivatives	NEG
50.3884	22.3853	98	120	225.002				NEG
50.385	25.6201	73	115	721.556				POS
50.3837	11.8632	97	120	591.327				POS
50.3633	26.5174	91	119	517.321				NEG
50.3489	25.5883	88	109	548.766				NEG
50.3254	23.07	92	112	514.763				NEG
50.3158	22.7922	80	116	782.785				NEG
50.3112	10.6224	98	120	396.281				POS
50.2935	21.7907	98	120	532.447				NEG
50.2238	25.073	95	117	786.677				NEG
50.2221	18.9689	88	120	448.788				NEG
50.2218	23.1234	98	120	117.009				NEG
50.2134	19.3992	85	110	596.498				POS
50.2077	26.8973	76	110	521.882				NEG
50.2045	25.1726	88	116	758.641				NEG
50.1861	20.0227	2	120	396.045				POS
50.1856	20.4002	97	120	492.199				NEG
50.1842	20.3989	93	116	366.878				NEG
50.1724	26.812	96	116	511.126	3,4,5-trihydroxy-6-(2-{5-hydroxy-8,8-dimethyl-2-oxo-2H,8H-pyrano[2,3-f]chromen-4-yl}phenoxy)oxane-2-carboxylic acid; 3,4,5-trihydroxy-6-{[4-(2-hydroxyphenyl)-8,8-dimethyl-2-oxo-2H,8H-pyrano[2,3-f]chromen-5-yl]oxy}oxane-2-carboxylic acid; 3,4,5-trihydroxy-6-(3-{5-hydroxy-8,8-dimethyl-2-oxo-2H,8H-pyrano[2,3-f]chromen-4-yl}phenoxy)oxane-2-carboxylic acid; 3,4,5-trihydroxy-6-{[4-(3-hydroxyphenyl)-8,8…	C26H24O11; C26H24O11; C26H24O11; C26H24O11; C26H24O11; C26H24O11; C26H24O11; C26H24O11; C26H24O11; C26H24O11; C26H24O11; C26H24O11	Neoflavonoids; Coumarins and derivatives; Neoflavonoids; Coumarins and derivatives; Neoflavonoids; Coumarins and derivatives; Coumarins and derivatives; Coumarins and derivatives; Flavonoids; Flavonoids; Isoflavonoids; Isoflavonoids	NEG
50.1641	16.3351	98	120	288.217	L-Octanoylcarnitine	C15H29NO4	Fatty Acyls	POS
50.1425	29.4993	22	111	329.154				NEG
50.1384	24.4781	95	118	375.065				NEG
50.0981	23.8314	91	116	688.279				NEG
50.0975	25.0759	93	120	262.929				NEG
50.07	20.042	97	120	156.985				POS
50.0192	25.5203	69	118	396.166				NEG
49.9157	26.4556	96	120	664.259				NEG
49.8878	23.1452	96	120	176.901				NEG
49.8671	15.4447	92	120	332.243	3-hydroxydecanoyl carnitine	C17H33NO5	Fatty Acyls	POS
49.8479	14.7796	98	120	186.113	Pseudoecgonine; Ecgonine; 2-Hepteneoylglycine; 3-Hepteneoylglycine; 4-Hepteneoylglycine; 5-Hepteneoylglycine	C9H15NO3; C9H15NO3; C9H15NO3; C9H15NO3; C9H15NO3; C9H15NO3	Tropane alkaloids; Tropane alkaloids; Carboxylic acids and derivatives; Carboxylic acids and derivatives; Carboxylic acids and derivatives; Carboxylic acids and derivatives	POS
49.8433	20.9579	98	120	462.828				NEG
49.8029	21.5993	90	118	434.798				NEG
49.7711	22.3811	96	119	474.773				NEG
49.7674	23.0813	98	120	223.976				NEG
49.7658	21.5827	81	111	635.25				NEG
49.7347	27.3432	97	120	722.701				NEG
49.7253	27.8453	93	116	788.673				NEG
49.722	22.3049	93	116	356.033				NEG
49.7028	11.0092	98	120	590.323				POS
49.6953	14.3615	98	120	731.543				POS
49.6922	19.8432	92	114	595.29				NEG
49.6903	17.4515	90	120	494.89				NEG
49.6902	25.7071	76	114	425.222	Darifenacin	C28H30N2O2	Benzene and substituted derivatives	NEG
49.6786	22.6633	90	117	695.23				NEG
49.6666	20.6249	97	120	386.862				NEG
49.6637	26.4026	87	110	776.52	PC(14:1(9Z)/22:6(4Z,7Z,10Z,13Z,16Z,19Z)); PC(18:3(6Z,9Z,12Z)/18:4(6Z,9Z,12Z,15Z)); PC(18:3(9Z,12Z,15Z)/18:4(6Z,9Z,12Z,15Z)); PC(18:4(6Z,9Z,12Z,15Z)/18:3(6Z,9Z,12Z)); PC(18:4(6Z,9Z,12Z,15Z)/18:3(9Z,12Z,15Z)); PC(22:6(4Z,7Z,10Z,13Z,16Z,19Z)/14:1(9Z)); PE-NMe(16:1(9Z)/22:6(4Z,7Z,10Z,13Z,16Z,19Z)); PE-NMe(18:2(9Z,12Z)/20:5(5Z,8Z,11Z,14Z,17Z)); PE-NMe(18:3(6Z,9Z,12Z)/20:4(5Z,8Z,11Z,14Z)); PE-NMe(18:3(…	C44H74NO8P; C44H74NO8P; C44H74NO8P; C44H74NO8P; C44H74NO8P; C44H74NO8P; C44H74NO8P; C44H74NO8P; C44H74NO8P; C44H74NO8P; C44H74NO8P; C44H74NO8P; C44H74NO8P; C44H74NO8P; C44H74NO8P; C44H74NO8P; C44H74NO8P; C44H74NO8P; C44H74NO8P; C44H74NO8P; C44H74NO8P; C44H74NO8P	Glycerophospholipids; Glycerophospholipids; Glycerophospholipids; Glycerophospholipids; Glycerophospholipids; Glycerophospholipids; Glycerophospholipids; Glycerophospholipids; Glycerophospholipids; Glycerophospholipids; Glycerophospholipids; Glycerophospholipids; Glycerophospholipids; Glycerophospholipids; Glycerophospholipids; Glycerophospholipids; Glycerophospholipids; Glycerophospholipids; Gly…	POS
49.5938	21.2731	90	117	550.386	LysoPC(20:0/0:0); Aliskiren	C28H58NO7P; C30H53N3O6	Glycerophospholipids; Carboxylic acids and derivatives	NEG
49.5918	21.5245	94	120	372.834				NEG
49.5761	20.3292	98	119	344.85				NEG
49.5673	19.0891	98	120	682.25				NEG
49.5629	15.3359	85	120	603.497	DG(15:0/20:4(5Z,8Z,11Z,14Z)/0:0); DG(15:0/20:4(8Z,11Z,14Z,17Z)/0:0); DG(20:4(5Z,8Z,11Z,14Z)/15:0/0:0); DG(20:4(8Z,11Z,14Z,17Z)/15:0/0:0); DG(15:0/0:0/20:4n6); DG(15:0/0:0/20:4n3)	C38H66O5; C38H66O5; C38H66O5; C38H66O5; C38H66O5; C38H66O5	Glycerolipids; Glycerolipids; Glycerolipids; Glycerolipids; Fatty Acyls; Fatty Acyls	POS
49.5546	19.1655	97	120	412.836				NEG
49.5504	29.674	96	120	411.348	MG(0:0/22:1(13Z)/0:0); MG(22:1(13Z)/0:0/0:0)	C25H48O4; C25H48O4	Glycerolipids; Glycerolipids	NEG
49.546	13.429	98	120	730.539	PC(14:0/18:2(9Z,12Z)); PC(14:1(9Z)/18:1(11Z)); PC(14:1(9Z)/18:1(9Z)); PC(16:1(9Z)/16:1(9Z)); PC(18:1(11Z)/14:1(9Z)); PC(18:1(9Z)/14:1(9Z)); PC(18:2(9Z,12Z)/14:0); PE(15:0/20:2(11Z,14Z)); PE(20:2(11Z,14Z)/15:0); PE-NMe(14:1(9Z)/20:1(11Z)); PE-NMe(16:1(9Z)/18:1(9Z)); PE-NMe(16:1(9Z)/18:1(11Z)); PE-NMe(14:0/20:2(11Z,14Z)); PE-NMe(16:0/18:2(9Z,12Z)); PE-NMe(18:1(11Z)/16:1(9Z)); PE-NMe(18:1(9Z)/16:1(9…	C40H76NO8P; C40H76NO8P; C40H76NO8P; C40H76NO8P; C40H76NO8P; C40H76NO8P; C40H76NO8P; C40H76NO8P; C40H76NO8P; C40H76NO8P; C40H76NO8P; C40H76NO8P; C40H76NO8P; C40H76NO8P; C40H76NO8P; C40H76NO8P; C40H76NO8P; C40H76NO8P; C40H76NO8P; C40H76NO8P; C40H76NO8P	Glycerophospholipids; Glycerophospholipids; Glycerophospholipids; Glycerophospholipids; Glycerophospholipids; Glycerophospholipids; Glycerophospholipids; Glycerophospholipids; Glycerophospholipids; Glycerophospholipids; Glycerophospholipids; Glycerophospholipids; Glycerophospholipids; Glycerophospholipids; Glycerophospholipids; Glycerophospholipids; Glycerophospholipids; Glycerophospholipids; Gly…	POS
49.546	15.4784	98	120	189.16	N6,N6,N6-Trimethyl-L-lysine	C9H20N2O2	Carboxylic acids and derivatives	POS
49.5289	19.3071	94	112	696.222				NEG
49.5186	19.6888	98	120	180.926				NEG
49.4877	22.1124	86	119	347.85				NEG
49.4772	20.2386	96	120	448.883				NEG
49.4405	17.1395	97	118	388.831				NEG
49.4401	16.4584	98	120	168.024				NEG
49.435	16.6733	97	119	639.495				POS
49.4145	24.5526	78	117	485.756				NEG
49.3722	27.8133	85	114	491.338	Homodolicholide	C29H48O6	Steroids and steroid derivatives	NEG
49.3676	27.2283	98	120	223.129				NEG
49.3243	27.71	79	110	466.327				NEG
49.3136	28.015	82	113	564.226				POS
49.3128	26.3207	77	109	367.968				NEG
49.3072	21.6655	90	118	345.854				NEG
49.2888	21.1876	95	114	442.802				NEG
49.2887	24.3413	97	120	453.396				NEG
49.2393	26.9019	86	117	480.416				NEG
49.2346	18.2619	97	120	490.775				NEG
49.2315	16.9217	97	120	634.539				POS
49.2193	21.0441	98	119	655.336				POS
49.2121	23.3247	97	119	695.51				POS
49.2074	12.855	98	120	583.472				POS
49.2039	15.8394	73	116	483.21				NEG
49.1962	24.3297	95	120	401.088	5-Hydroxy-3,3',7,8-tetramethoxy-4',5'-methylenedioxyflavone; 5,7-dihydroxy-2-(4-hydroxyphenyl)-8-(3,4,5-trihydroxyoxan-2-yl)-4H-chromen-4-one; 5,6,7-trihydroxy-2-phenyl-8-(3,4,5-trihydroxyoxan-2-yl)-4H-chromen-4-one; 5,7-dihydroxy-2-(3-hydroxyphenyl)-8-(3,4,5-trihydroxyoxan-2-yl)-4H-chromen-4-one	C20H18O9; C20H18O9; C20H18O9; C20H18O9	Flavonoids; Flavonoids; Flavonoids; Flavonoids	NEG
49.1474	13.8126	98	120	633.528				POS
49.1405	24.1667	98	120	576.742				NEG
49.1192	20.1439	87	110	641.122				NEG
49.1125	16.7775	96	114	551.397				NEG
49.1033	20.2987	82	116	465.959				NEG
49.0741	29.8287	97	120	195.086				NEG
49.0723	25.6364	98	120	504.813				NEG
49.0349	25.0922	95	114	438.853				NEG
49.0136	23.6692	98	120	630.713				NEG
48.996	28.9412	86	118	613.444				POS
48.9932	29.2441	95	115	714.513				NEG
48.9612	29.4098	91	119	723.524				NEG
48.9434	25.6609	95	120	321.242	15(S)-Hydroxyeicosatrienoic acid; Austroinulin; 8-HETrE; 3,4-Dimethyl-5-pentyl-2-furannonanoic acid; 3,ג€‹4-ג€‹Dimethyl-ג€‹5-ג€‹propyl-2-ג€‹furanundecanoic acid; 12R-hydroxy-5Z,8Z,12Z-eicosatrienoic acid; 12(S)-HETrE; 5-Heptyl-3,4-dimethyl-2-furanheptanoic acid; 5-Hexyl-3-methyl-2-furannonanoic acid	C20H34O3; C20H34O3; C20H34O3; C20H34O3; C20H34O3; C20H34O3; C20H34O3; C20H34O3; C20H34O3	Fatty Acyls; Prenol lipids; Fatty Acyls; Fatty Acyls; Fatty Acyls; Fatty Acyls; Fatty Acyls; Fatty Acyls; Fatty Acyls	NEG
48.8989	20.4046	70	112	424.837				NEG
48.8962	16.1839	89	111	346.847				NEG
48.8906	22.3563	96	119	665.51				POS
48.8731	12.6506	95	120	541.387				POS
48.8723	22.2037	98	120	224.97				NEG
48.8691	19.6823	97	120	168.018				NEG
48.8687	27.3459	98	120	209.004				NEG
48.8224	27.5499	94	120	783.283				NEG
48.8161	17.5572	97	120	428.919				NEG
48.7616	22.8586	84	109	376.002				NEG
48.7604	28.6887	94	120	225.973				NEG
48.7602	13.6696	93	120	515.372	16-Acetylpriverogenin A; Oleanderolide 3-acetate; Tsugaric acid C	C32H50O5; C32H50O5; C32H50O5	Prenol lipids; Prenol lipids; Prenol lipids	POS
48.7444	17.9263	98	120	134.019				POS
48.7378	16.5568	98	120	491.196				NEG
48.717	25.3534	88	118	592.842				NEG
48.6853	21.9062	96	120	498.262	LysoPE(0:0/20:5(5Z,8Z,11Z,14Z,17Z)); LysoPE(20:5(5Z,8Z,11Z,14Z,17Z)/0:0)	C25H42NO7P; C25H42NO7P	Glycerophospholipids; Glycerophospholipids	NEG
48.664	18.2635	90	112	413.007				NEG
48.6614	16.813	65	119	569.419				POS
48.6602	27.043	90	115	523.162				NEG
48.6404	20.8994	93	114	524.367				NEG
48.629	25.6867	75	115	395.151	Gartanin; BR-Xanthone A; gamma-Mangostin; Curcumin I; 4-(1,1-Dimethyl-2-propenyl)-1,3,5,6-tetrahydroxy-7-prenylxanthone	C23H24O6; C23H24O6; C23H24O6; C23H24O6; C23H24O6	Benzopyrans; Benzopyrans; Benzopyrans; Benzene and substituted derivatives; Benzopyrans	NEG
48.6106	21.6566	98	120	531.444				NEG
48.5821	27.4718	98	120	222.916				NEG
48.577	19.0907	92	117	574.267				POS
48.5554	26.5273	97	120	710.513				NEG
48.5458	28.103	96	119	263.969				NEG
48.5356	16.9592	98	120	167.021	Uric acid	C5H4N4O3	Imidazopyrimidines	NEG
48.5181	20.9805	98	120	622.752				NEG
48.5164	18.8604	97	120	368.931				NEG
48.5115	13.9941	98	120	413.267	Boviquinone 4	C26H36O4	Prenol lipids	POS
48.4875	18.7966	97	119	390.924				NEG
48.4864	17.7921	86	120	514.36				POS
48.4704	24.7313	97	120	709.509				NEG
48.4567	22.1627	95	116	500.911				NEG
48.4094	21.131	98	120	222.973				NEG
48.4089	18.7651	96	119	716.522	PE(14:0/20:2(11Z,14Z)); PE(14:1(9Z)/20:1(11Z)); PE(16:0/18:2(9Z,12Z)); PE(16:1(9Z)/18:1(11Z)); PE(16:1(9Z)/18:1(9Z)); PE(18:1(11Z)/16:1(9Z)); PE(18:1(9Z)/16:1(9Z)); PE(18:2(9Z,12Z)/16:0); PE(20:1(11Z)/14:1(9Z)); PE(20:2(11Z,14Z)/14:0); PE-NMe(15:0/18:2(9Z,12Z)); PE-NMe(18:2(9Z,12Z)/15:0); PE-NMe2(14:1(9Z)/18:1(9Z)); PE-NMe2(14:1(9Z)/18:1(11Z)); PE-NMe2(16:1(9Z)/16:1(9Z)); PE-NMe2(14:0/18:2(9Z,12Z…	C39H74NO8P; C39H74NO8P; C39H74NO8P; C39H74NO8P; C39H74NO8P; C39H74NO8P; C39H74NO8P; C39H74NO8P; C39H74NO8P; C39H74NO8P; C39H74NO8P; C39H74NO8P; C39H74NO8P; C39H74NO8P; C39H74NO8P; C39H74NO8P; C39H74NO8P; C39H74NO8P; C39H74NO8P	Glycerophospholipids; Glycerophospholipids; Glycerophospholipids; Glycerophospholipids; Glycerophospholipids; Glycerophospholipids; Glycerophospholipids; Glycerophospholipids; Glycerophospholipids; Glycerophospholipids; Glycerophospholipids; Glycerophospholipids; Glycerophospholipids; Glycerophospholipids; Glycerophospholipids; Glycerophospholipids; Glycerophospholipids; Glycerophospholipids; Gly…	POS
48.4015	28.9725	96	120	178.934				NEG
48.3802	26.9771	98	120	465.305	Cholesterol sulfate	C27H46O4S	Steroids and steroid derivatives	NEG
48.3543	27.6525	95	118	316.882				NEG
48.3409	27.9615	87	120	154.02				POS
48.2851	28.5083	92	119	206.911				NEG
48.2767	22.665	80	113	325.014				NEG
48.2595	24.4279	98	120	238.947				NEG
48.2404	21.0504	97	119	320.925				NEG
48.2263	27.0489	85	119	232.954				POS
48.2238	17.9247	98	120	372.845				NEG
48.2019	16.7987	98	120	130.086	Pipecolic acid; L-Pipecolic acid; N4-Acetylaminobutanal; D-Pipecolic acid; Vigabatrin; L-trans-4-Methyl-2-pyrrolidinecarboxylic acid; 2-Pyrrolidineacetic acid; 3-Acetamidobutanal; (2E)-Decenoyl-ACP; D-pipecolate; N-Methyl proline; 1-Piperidine carboxylic acid	C6H11NO2; C6H11NO2; C6H11NO2; C6H11NO2; C6H11NO2; C6H11NO2; C6H11NO2; C6H11NO2; C6H11NO2; C6H11NO2; C6H11NO2; C6H11NO2	Carboxylic acids and derivatives; Carboxylic acids and derivatives; Organooxygen compounds; Carboxylic acids and derivatives; Carboxylic acids and derivatives; Carboxylic acids and derivatives; Pyrrolidines; Organooxygen compounds; Carboxylic acids and derivatives; Carboxylic acids and derivatives; Carboxylic acids and derivatives; Piperidines	POS
48.1992	20.2802	94	118	668.768				NEG
48.1854	24.4345	87	114	447.009				NEG
48.1795	19.7391	92	116	549.382				NEG
48.1742	21.0272	72	108	404.898				NEG
48.1731	24.2711	97	119	552.851				NEG
48.1559	26.8785	97	119	692.404				NEG
48.1438	21.0855	98	120	173.104	L-Arginine; D-Arginine	C6H14N4O2; C6H14N4O2	Carboxylic acids and derivatives; Carboxylic acids and derivatives	NEG
48.1417	18.1895	98	120	229.155	Isoleucylproline; Leucylproline	C11H20N2O3; C11H20N2O3	Carboxylic acids and derivatives; Carboxylic acids and derivatives	POS
48.1252	20.4342	95	114	525.381				NEG
48.1221	20.5195	97	120	322.955				NEG
48.1182	24.0501	98	120	578.739				NEG
48.1079	26.3062	96	120	509.777				NEG
48.1029	24.4437	98	120	574.746				NEG
48.0883	21.7844	80	114	360.978				NEG
48.0819	24.4699	69	115	486.83				NEG
48.0574	21.9898	92	116	660.555				POS
48.0274	22.3586	98	120	203.083	L-Tryptophan; D-Tryptophan; 3-Hydroxymethylantipyrine; Ethotoin; (ֲ±)-Tryptophan; Nirvanol; 4-Hydroxyantipyrine; S-nirvanol	C11H12N2O2; C11H12N2O2; C11H12N2O2; C11H12N2O2; C11H12N2O2; C11H12N2O2; C11H12N2O2; C11H12N2O2	Indoles and derivatives; Indoles and derivatives; Azoles; Azolidines; Indoles and derivatives; Azolidines; Azoles; Azolidines	NEG
48.0177	29.7196	85	120	653.269				NEG
48.0136	22.0568	89	113	756.639				NEG
48.0107	13.4764	98	120	615.497	DG(14:0/22:5(4Z,7Z,10Z,13Z,16Z)/0:0); DG(14:0/22:5(7Z,10Z,13Z,16Z,19Z)/0:0); DG(14:1(9Z)/22:4(7Z,10Z,13Z,16Z)/0:0); DG(16:0/20:5(5Z,8Z,11Z,14Z,17Z)/0:0); DG(16:1(9Z)/20:4(5Z,8Z,11Z,14Z)/0:0); DG(16:1(9Z)/20:4(8Z,11Z,14Z,17Z)/0:0); DG(18:1(11Z)/18:4(6Z,9Z,12Z,15Z)/0:0); DG(18:1(9Z)/18:4(6Z,9Z,12Z,15Z)/0:0); DG(18:2(9Z,12Z)/18:3(6Z,9Z,12Z)/0:0); DG(18:2(9Z,12Z)/18:3(9Z,12Z,15Z)/0:0); DG(18:3(6Z,9Z,…	C39H66O5; C39H66O5; C39H66O5; C39H66O5; C39H66O5; C39H66O5; C39H66O5; C39H66O5; C39H66O5; C39H66O5; C39H66O5; C39H66O5; C39H66O5; C39H66O5; C39H66O5; C39H66O5; C39H66O5; C39H66O5; C39H66O5; C39H66O5; C39H66O5; C39H66O5; C39H66O5; C39H66O5; C39H66O5; C39H66O5; C39H66O5; C39H66O5	Glycerolipids; Glycerolipids; Glycerolipids; Glycerolipids; Glycerolipids; Glycerolipids; Fatty Acyls; Fatty Acyls; Fatty Acyls; Fatty Acyls; Fatty Acyls; Fatty Acyls; Fatty Acyls; Fatty Acyls; Glycerolipids; Glycerolipids; Glycerolipids; Glycerolipids; Glycerolipids; Glycerolipids; Glycerolipids; Glycerolipids; Fatty Acyls; Glycerolipids; Fatty Acyls; Fatty Acyls; Fatty Acyls; Fatty Acyls	POS
47.9977	29.6856	91	112	398.336				NEG
47.9877	12.7969	94	120	570.259				POS
47.9768	24.8362	89	113	565.103				NEG
47.9731	26.4208	98	120	262.966	Thioxanthine monophosphate	C5H5N4O5PS	Imidazopyrimidines	NEG
47.9626	16.4886	98	120	494.858				NEG
47.9543	20.3496	97	120	405.265	7-Ketodeoxycholic acid; 3,7-Dihydroxy-12-oxocholanoic acid; 3-Oxocholic acid; Annocherin A; (6b,7b,13R)-6,7-Diacetoxy-8,14-labdadiene-13-ol	C24H38O5; C24H38O5; C24H38O5; C24H38O5; C24H38O5	Steroids and steroid derivatives; Steroids and steroid derivatives; Steroids and steroid derivatives; Prenol lipids; Prenol lipids	NEG
47.936	24.938	84	111	675.084				NEG
47.9228	20.2322	94	119	397.928				NEG
47.9212	16.3612	88	113	360.946				NEG
47.8893	16.0999	40	115	562.942				NEG
47.8874	22.8908	95	116	613.244				NEG
47.882	14.3355	98	120	610.542				POS
47.8716	14.9909	79	114	397.107				POS
47.8294	17.5103	98	120	446.854				NEG
47.8229	21.4124	93	120	400.931				NEG
47.8183	18.7863	91	114	799.667				POS
47.8138	22.9956	58	117	800.674				POS
47.8095	11.6302	92	120	561.412				POS
47.8087	24.4278	81	116	504.752				NEG
47.7945	28.607	98	120	561.491				NEG
47.7813	20.329	55	118	280.154	(ֲ±)-Metalaxyl	C15H21NO4	Carboxylic acids and derivatives	POS
47.7799	25.0714	97	120	506.433				NEG
47.7686	24.3342	87	110	516.288				NEG
47.6995	19.9975	89	119	417.978				NEG
47.6975	23.1259	84	118	560.403				NEG
47.6968	22.0291	96	120	231.145				POS
47.6958	22.9986	98	118	180.06				NEG
47.6613	13.4202	95	120	543.402				POS
47.6384	18.586	98	120	428.793				NEG
47.6249	23.7985	88	120	433.368	13'-Hydroxy-gamma-tocopherol; gamma-Tocopheryl quinone; beta-Tocopheryl quinone; 8alpha-Hydroxy-gama-tocopherone	C28H48O3; C28H48O3; C28H48O3; C28H48O3	Prenol lipids; Prenol lipids; Prenol lipids; Prenol lipids	POS
47.6244	15.1676	31	120	343.226	Guggulsterone; 2-Hydroxy-6-(8,11,14-pentadecatrienyl)benzoic acid; 17-Hydroxymethylethisterone; 14-oxo-DoHE(1-)	C22H30O3; C22H30O3; C22H30O3; C22H30O3	Steroids and steroid derivatives; Benzene and substituted derivatives; Steroids and steroid derivatives; Fatty Acyls	POS
47.596	18.1109	96	120	428.871				NEG
47.593	15.3037	89	120	562.413				POS
47.5801	12.3652	96	120	561.416				POS
47.58	22.1397	79	118	574.455				POS
47.5778	18.9769	84	117	439.915				NEG
47.5772	24.839	97	120	511.775				NEG
47.5597	29.8139	91	115	407.316				NEG
47.5487	28.2804	97	120	502.758				NEG
47.5435	18.4773	79	120	365.157	N-Acetylmuramoyl-Ala	C14H24N2O9	Organooxygen compounds	POS
47.5315	27.8518	98	120	120.009				NEG
47.5123	22.9795	85	111	543.882				NEG
47.5099	21.7895	85	119	603.31				NEG
47.5014	12.775	98	120	592.34				POS
47.4948	18.8345	65	116	340.249				POS
47.4947	27.7482	95	119	582.706				NEG
47.4887	21.1089	97	119	386.841				NEG
47.4848	26.9682	90	120	192.988				NEG
47.471	29.5264	92	119	327.079				NEG
47.4706	20.2602	8	120	305.223				POS
47.4365	22.9699	95	120	468.319				NEG
47.4318	23.1501	66	111	497.89				NEG
47.4249	28.3564	90	120	774.17				NEG
47.4228	11.2429	18	120	558.259				POS
47.4209	19.5025	98	120	230.158				POS
47.3674	20.2282	98	120	119.035	(S)-3,4-Dihydroxybutyric acid; 2,4-Dihydroxybutanoic acid; 4-Deoxyerythronic acid; 4-Deoxythreonic acid; A,b-Dihydroxyisobutyric acid; Erythrose; L-Erythrulose	C4H8O4; C4H8O4; C4H8O4; C4H8O4; C4H8O4; C4H8O4; C4H8O4	Hydroxy acids and derivatives; Hydroxy acids and derivatives; Organooxygen compounds; Organooxygen compounds; Hydroxy acids and derivatives; Organooxygen compounds; Organooxygen compounds	NEG
47.3636	17.9777	94	119	693.162				NEG
47.3617	18.6432	92	117	382.994				NEG
47.357	21.1311	94	120	600.857				NEG
47.3525	25.0801	93	118	250.178				POS
47.3222	18.3127	98	120	426.796				NEG
47.3072	21.1308	81	120	479.36				POS
47.3048	18.8696	92	113	434.816				NEG
47.2904	21.8627	87	111	735.914				NEG
47.2664	27.7987	80	111	477.356	Homodolichosterone; (2alpha,3alpha,5alpha,22R,23R)-2,3,22,23-Tetrahydroxy-25-methylergost-24(28)en-6-one	C29H48O5; C29H48O5	Steroids and steroid derivatives; Steroids and steroid derivatives	POS
47.2589	18.3142	90	113	690.738				NEG
47.2086	27.5765	97	120	415.324				NEG
47.1477	23.3794	98	120	523.364	1-Stearoylglycerophosphocholine	C26H55NO7P	Glycerophospholipids	NEG
47.1304	29.731	96	120	572.724				NEG
47.1204	17.4097	74	120	299.139				POS
47.0974	18.5719	97	120	430.79				NEG
47.065	19.1087	97	118	387.053				NEG
47.055	19.8851	97	120	210.918				NEG
47.0509	25.1511	19	120	127.034				NEG
47.0411	20.711	83	120	582.24				NEG
47.0317	18.8515	92	120	479.298	Erinacine D; 25-Acetylvulgaroside	C27H42O7; C27H42O7	Prenol lipids; Prenol lipids	POS
47.0203	27.0874	95	117	270.252				NEG
47.0189	19.961	97	119	320.988				NEG
47.0149	25.8932	93	120	571.137				NEG
47.0125	20.6504	97	120	694.226				NEG
47.0106	24.4753	98	120	508.774				NEG
47.004	15.6419	98	120	478.81				NEG
46.9999	22.8533	94	115	624.29				NEG
46.9961	24.5528	98	120	512.768				NEG
46.9817	29.1843	65	112	476.347				NEG
46.9357	20.9312	92	115	594.804				NEG
46.9205	13.6337	98	120	611.545				POS
46.9025	24.1428	98	120	510.771				NEG
46.8943	18.1244	97	120	466.788				NEG
46.8924	20.2625	90	114	376.84				NEG
46.8842	15.321	97	120	441.902				NEG
46.8828	17.7885	98	119	430.916				NEG
46.8697	24.2633	93	113	550.82				NEG
46.861	12.495	98	119	574.386				POS
46.8032	19.3506	98	120	346.91				NEG
46.794	29.9417	70	117	438.298	PE(P-16:0e/0:0)	C21H44NO6P	Glycerophospholipids	POS
46.7886	16.6393	98	120	473.148				POS
46.7736	22.7932	98	120	505.43				NEG
[truncated: 2,355 more rows]
