# Supplementary material for: Fast and sensitive flow-injection mass spectrometry metabolomics by analyzing sample-specific ion distributions
Source: Nat Commun. 2020 Jun 24;11:3186. doi: 10.1038/s41467-020-17026-6 (PMC7314751; doi:10.1038/s41467-020-17026-6)
Supplement: Supplementary file 6 — Supplementary Data 3 [file 41467_2020_17026_MOESM6_ESM.xlsx]

## Sheet: Title
Supplementary Data File 3. m/z features detected in HeLa cells and media extracts with our optimized ranges FI-MS method (applied in both negative and positive ionization modes) and corresponding putative annotations.

## Sheet: HeLa cellular extract NEG
mz	name_list	formula_list	class_list	sub_class_list
71.9827
72.9697
74.0247	Glycine; Acetohydroxamic Acid; Ethyl nitrite	C2H5NO2; C2H5NO2; C2H5NO2	Carboxylic acids and derivatives; Carboxylic acids and derivatives; Organonitrogen compounds	Amino acids, peptides, and analogues; Carboxylic acid derivatives; Organic nitroso compounds
74.9618
76.9589
78.959
81.0321
82.0395
82.9746
83.0115
83.0474
84.9907
86.9699
90.9357
92.9279
94.9251
95.9618
96.9221
96.9604	Sulfate	H2O4S	Non-metal oxoanionic compounds	Non-metal sulfates
96.9696	Hydrogen phosphate; Phosphate; Dihydrogen phosphate; Phosphoric acid	H3O4P; H3O4P; H3O4P; H3O4P	Non-metal oxoanionic compounds; Non-metal oxoanionic compounds; Non-metal oxoanionic compounds; Non-metal oxoanionic compounds	Non-metal phosphates; Non-metal phosphates; Non-metal phosphates; Non-metal phosphates
96.9883
97.027
97.0628
98.0306
98.9669
98.9738
99.0064	ETF	C2H3F3O	Halohydrins	Fluorohydrins
99.0428
100.046
100.965
100.986
101.039
101.047
102.056	Dimethylglycine; gamma-Aminobutyric acid; L-alpha-Aminobutyric acid; D-alpha-Aminobutyric acid; 2-Aminoisobutyric acid; (S)-b-aminoisobutyric acid; (R)-b-aminoisobutyric acid; 3-Aminoisobutanoic acid; Butyl nitrite; 3-Aminobutanoic acid; O-Acetylethanolamine; N-Ethylglycine; N-Methylalanine; 3-Aminobutyrate	C4H9NO2; C4H9NO2; C4H9NO2; C4H9NO2; C4H9NO2; C4H9NO2; C4H9NO2; C4H9NO2; C4H9NO2; C4H9NO2; C4H9NO2; C4H9NO2; C4H9NO2; C4H9NO2	Carboxylic acids and derivatives; Carboxylic acids and derivatives; Carboxylic acids and derivatives; Carboxylic acids and derivatives; Carboxylic acids and derivatives; Carboxylic acids and derivatives; Carboxylic acids and derivatives; Carboxylic acids and derivatives; Organonitrogen compounds; Carboxylic acids and derivatives; Carboxylic acids and derivatives; Carboxylic acids and derivatives;…	Amino acids, peptides, and analogues; Amino acids, peptides, and analogues; Amino acids, peptides, and analogues; Amino acids, peptides, and analogues; Amino acids, peptides, and analogues; Amino acids, peptides, and analogues; Amino acids, peptides, and analogues; Amino acids, peptides, and analogues; Organic nitroso compounds; Amino acids, peptides, and analogues; Carboxylic acid derivatives; A…
102.957
102.99
103.057
104.035	L-Serine; D-Serine; Protein serine	C3H7NO3; C3H7NO3; C3H7NO3	Carboxylic acids and derivatives; Carboxylic acids and derivatives; Carboxylic acids and derivatives	Amino acids, peptides, and analogues; Amino acids, peptides, and analogues; Amino acids, peptides, and analogues
108.902
110.899
113.001
113.024	Norfuraneol; cis-Acetylacrylate	C5H6O3; C5H6O3	Dihydrofurans; Keto acids and derivatives	Furanones; Short-chain keto acids and derivatives
113.058
114.03
114.056	L-Proline; D-Proline; Acetamidopropanal; 4-Amino-2-methylenebutanoic acid; Pterolactam	C5H9NO2; C5H9NO2; C5H9NO2; C5H9NO2; C5H9NO2	Carboxylic acids and derivatives; Carboxylic acids and derivatives; Carbonyl compounds; Carboxylic acids and derivatives; Pyrrolidines	Amino acids, peptides, and analogues; Amino acids, peptides, and analogues; Aldehydes; Amino acids, peptides, and analogues; Pyrrolidones
114.954
114.993
115.017
116.02
116.072	Betaine; L-Valine; Vaporole; N-Methyl-a-aminoisobutyric acid; 5-Aminopentanoic acid; Norvaline; Amyl Nitrite	C5H11NO2; C5H11NO2; C5H11NO2; C5H11NO2; C5H11NO2; C5H11NO2; C5H11NO2	Carboxylic acids and derivatives; Carboxylic acids and derivatives; Organonitrogen compounds; Carboxylic acids and derivatives; Carboxylic acids and derivatives; Carboxylic acids and derivatives; Organonitrogen compounds	Amino acids, peptides, and analogues; Amino acids, peptides, and analogues; Organic nitroso compounds; Amino acids, peptides, and analogues; Amino acids, peptides, and analogues; Amino acids, peptides, and analogues; Organic nitroso compounds
116.951
116.96
116.972
117.009
117.075
118.012
118.051	L-Threonine; L-Homoserine; L-Allothreonine; Aminoethoxyacetic acid; Hydroxyethyl glycine; 4-Amino-3-hydroxybutyrate	C4H9NO3; C4H9NO3; C4H9NO3; C4H9NO3; C4H9NO3; C4H9NO3	Carboxylic acids and derivatives; Carboxylic acids and derivatives; Carboxylic acids and derivatives; Carboxylic acids and derivatives; Carboxylic acids and derivatives; Carboxylic acids and derivatives	Amino acids, peptides, and analogues; Amino acids, peptides, and analogues; Amino acids, peptides, and analogues; Amino acids, peptides, and analogues; Amino acids, peptides, and analogues; Amino acids, peptides, and analogues
118.951
118.957
119.006
119.054
119.947
120.009
120.012	L-Cysteine; D-Cysteine	C3H7NO2S; C3H7NO2S	Carboxylic acids and derivatives; Carboxylic acids and derivatives	Amino acids, peptides, and analogues; Amino acids, peptides, and analogues
120.949
121.944
122.968
122.985
123.971
124.007	Taurine	C2H7NO3S	Organic sulfonic acids and derivatives	Organosulfonic acids and derivatives
124.972
124.983
125.058	Melamine	C3H6N6	Triazines	1,3,5-triazines
126.062
127.038
127.051	Dihydrothymine; Squamolone; L-Cyclo(alanylglycyl); Pyroglutamine	C5H8N2O2; C5H8N2O2; C5H8N2O2; C5H8N2O2	Diazines; Pyrrolidines; Diazinanes; Carboxylic acids and derivatives	Pyrimidines and pyrimidine derivatives; Pyrrolidine carboxylic acids and derivatives; Piperazines; Amino acids, peptides, and analogues
128.033
128.041
128.98
129.039
130.051	4-Hydroxyproline; N-Acetyl-L-alanine; Propionylglycine; 5-Aminolevulinic acid; L-Glutamic gamma-semialdehyde; 3-Hydroxy-L-proline; 5-Amino-2-oxopentanoic acid; 4-Hydroxy-2-pyrrolidinecarboxylic acid; Trans-3-hydroxy-L-proline; cis-4-Hydroxy-D-proline; N-Acetyl-beta-alanine; cis-4-Hydroxyproline	C5H9NO3; C5H9NO3; C5H9NO3; C5H9NO3; C5H9NO3; C5H9NO3; C5H9NO3; C5H9NO3; C5H9NO3; C5H9NO3; C5H9NO3; C5H9NO3	Carboxylic acids and derivatives; Carboxylic acids and derivatives; Carboxylic acids and derivatives; Carboxylic acids and derivatives; Carboxylic acids and derivatives; Carboxylic acids and derivatives; Keto acids and derivatives; Carboxylic acids and derivatives; Carboxylic acids and derivatives; Carboxylic acids and derivatives; Carboxylic acids and derivatives; Carboxylic acids and derivatives	Amino acids, peptides, and analogues; Amino acids, peptides, and analogues; Amino acids, peptides, and analogues; Amino acids, peptides, and analogues; Amino acids, peptides, and analogues; Amino acids, peptides, and analogues; Short-chain keto acids and derivatives; Amino acids, peptides, and analogues; Amino acids, peptides, and analogues; Amino acids, peptides, and analogues; Carboxylic acids;…
130.087	L-Isoleucine; L-Alloisoleucine; L-Leucine; L-Norleucine; Aminocaproic acid; Beta-Leucine; D-Leucine; 3-Aminocaproic acid; (ֲ±)-erythro-Isoleucine; 6-Deoxyfagomine; N-(2-Hydroxyethyl)-morpholine; N-methylvaline; 3,3,5-triiodo-L-thyronine-beta-D-glucuronoside	C6H13NO2; C6H13NO2; C6H13NO2; C6H13NO2; C6H13NO2; C6H13NO2; C6H13NO2; C6H13NO2; C6H13NO2; C6H13NO2; C6H13NO2; C6H13NO2; C6H13NO2	Carboxylic acids and derivatives; Carboxylic acids and derivatives; Carboxylic acids and derivatives; Carboxylic acids and derivatives; Fatty Acyls; Carboxylic acids and derivatives; Carboxylic acids and derivatives; Carboxylic acids and derivatives; Carboxylic acids and derivatives; Piperidines; Oxazinanes; Carboxylic acids and derivatives; Carboxylic acids and derivatives	Amino acids, peptides, and analogues; Amino acids, peptides, and analogues; Amino acids, peptides, and analogues; Amino acids, peptides, and analogues; Fatty acids and conjugates; Amino acids, peptides, and analogues; Amino acids, peptides, and analogues; Amino acids, peptides, and analogues; Amino acids, peptides, and analogues; ; Morpholines; Amino acids, peptides, and analogues; Amino acids, p…
131.091	2-Heptanethiol; Heptane-1-thiol	C7H16S; C7H16S	Thiols; Thiols	Alkylthiols; Alkylthiols
132.03	L-Aspartic acid; D-Aspartic acid; Iminodiacetic acid; 1-deoxy-1-(N6-lysino)-D-fructose; N-acetyl-seryl-aspartate	C4H7NO4; C4H7NO4; C4H7NO4; C4H7NO4; C4H7NO4	Carboxylic acids and derivatives; Carboxylic acids and derivatives; Carboxylic acids and derivatives; Carboxylic acids and derivatives; Carboxylic acids and derivatives	Amino acids, peptides, and analogues; Amino acids, peptides, and analogues; Amino acids, peptides, and analogues; Amino acids, peptides, and analogues; Amino acids, peptides, and analogues
132.868
132.9
132.921
132.946
132.983
133.014	L-Malic acid; Malic acid; D-Malic acid; Velcorin	C4H6O5; C4H6O5; C4H6O5; C4H6O5	Hydroxy acids and derivatives; Hydroxy acids and derivatives; Fatty Acyls; Carboxylic acids and derivatives	Beta hydroxy acids and derivatives; Beta hydroxy acids and derivatives; Fatty acids and conjugates; Tetracarboxylic acids and derivatives
133.033	Ethyl 2-mercaptopropionate; Methyl 3-mercaptobutanoate; Methyl 3-(methylthio)propanoate; Ethyl 2-(methylthio)acetate; Ethyl 3-mercaptopropanoic acid	C5H10O2S; C5H10O2S; C5H10O2S; C5H10O2S; C5H10O2S	Carboxylic acids and derivatives; Fatty Acyls; Carboxylic acids and derivatives; Carboxylic acids and derivatives; Carboxylic acids and derivatives	Carboxylic acid derivatives; Fatty acid esters; Carboxylic acid derivatives; Carboxylic acid derivatives; Carboxylic acid derivatives
134.018
134.865
134.895
134.918
134.926
134.943
134.98
135.019
135.03	Erythronic acid; Threonic acid; 1-Pentanesulfenothioic acid; Ethyl propyl disulfide; Ethyl isopropyl disulfide; L-threonic Acid	C4H8O5; C4H8O5; C5H12S2; C5H12S2; C5H12S2; C4H8O5	Organooxygen compounds; Organooxygen compounds; Sulfenyl compounds; Organic disulfides; Organic disulfides; Organooxygen compounds	Carbohydrates and carbohydrate conjugates; Carbohydrates and carbohydrate conjugates; ; Dialkyldisulfides; Dialkyldisulfides; Carbohydrates and carbohydrate conjugates
135.895
136.863
136.892
136.915
136.918
136.923
136.962
137.892
138.861
138.89
138.942
138.999
139.035
139.074
140.038
140.078
140.92
140.934
140.94
140.978	Dimethylthiophosphate	C2H7O3PS	Organic acids and derivatives	Organic thiophosphoric acids and derivatives
141.017
141.054
141.09
142.048
142.093
142.931
142.949
143.012
143.032
143.094
143.096
144.036
144.097
144.975
145.014	Oxoglutaric acid; 3-Oxoglutaric acid	C5H6O5; C5H6O5	Keto acids and derivatives; Keto acids and derivatives	Gamma-keto acids and derivatives; Short-chain keto acids and derivatives
145.037
145.062	L-Glutamine; Ureidoisobutyric acid; D-Glutamine; Alanylglycine	C5H10N2O3; C5H10N2O3; C5H10N2O3; C5H10N2O3	Carboxylic acids and derivatives; Organic carbonic acids and derivatives; Carboxylic acids and derivatives; Carboxylic acids and derivatives	Amino acids, peptides, and analogues; Ureas; Amino acids, peptides, and analogues; Amino acids, peptides, and analogues
145.098	L-Lysine; D-Lysine; (3S)-3,6-Diaminohexanoate; (3S,5S)-3,5-Diaminohexanoate; 2,6-diaminohexanoic acid	C6H14N2O2; C6H14N2O2; C6H14N2O2; C6H14N2O2; C6H14N2O2	Carboxylic acids and derivatives; Carboxylic acids and derivatives; Carboxylic acids and derivatives; Carboxylic acids and derivatives; Carboxylic acids and derivatives	Amino acids, peptides, and analogues; Amino acids, peptides, and analogues; Amino acids, peptides, and analogues; Amino acids, peptides, and analogues; Amino acids, peptides, and analogues
145.979
146.046	L-Glutamic acid; N-Methyl-D-aspartic acid; N-Acetylserine; O-Acetylserine; D-Glutamic acid; L-4-Hydroxyglutamate semialdehyde; 3-(Carboxymethylamino)propanoic acid; DL-Glutamate; N-lactoyl-Glycine	C5H9NO4; C5H9NO4; C5H9NO4; C5H9NO4; C5H9NO4; C5H9NO4; C5H9NO4; C5H9NO4; C5H9NO4	Carboxylic acids and derivatives; Carboxylic acids and derivatives; Carboxylic acids and derivatives; Carboxylic acids and derivatives; Carboxylic acids and derivatives; Carboxylic acids and derivatives; Carboxylic acids and derivatives; Carboxylic acids and derivatives; Carboxylic acids and derivatives	Amino acids, peptides, and analogues; Amino acids, peptides, and analogues; Amino acids, peptides, and analogues; Amino acids, peptides, and analogues; Amino acids, peptides, and analogues; Amino acids, peptides, and analogues; Amino acids, peptides, and analogues; Amino acids, peptides, and analogues; Amino acids, peptides, and analogues
146.065
147.049	3-(Methylthio)propyl acetate; Ethyl 3-mercaptobutyrate; Methyl 3-(methylthio)butanoate; Propyl 2-mercaptopropionate; 3-Mercapto-3-methylbutyl formate; Methyl 4-(methylthio)butyrate; Methylthiomethyl butyrate; 2,4,6-Trimethyl-1,3,5-dioxathiane; Ethyl 3-(methylthio)propanoate; Methyl 2-(methylthio)butyrate	C6H12O2S; C6H12O2S; C6H12O2S; C6H12O2S; C6H12O2S; C6H12O2S; C6H12O2S; C6H12O2S; C6H12O2S; C6H12O2S	Carboxylic acids and derivatives; Fatty Acyls; Fatty Acyls; Carboxylic acids and derivatives; Carboxylic acids and derivatives; Fatty Acyls; Fatty Acyls; Dioxathiolanes; Carboxylic acids and derivatives; Fatty Acyls	Carboxylic acid derivatives; Fatty acid esters; Fatty acid esters; Carboxylic acid derivatives; Carboxylic acid derivatives; Fatty acid esters; Fatty acid esters; ; Carboxylic acid derivatives; Fatty acid esters
148.043	L-Methionine; Penicillamine; Racemethionine	C5H11NO2S; C5H11NO2S; C5H11NO2S	Carboxylic acids and derivatives; Carboxylic acids and derivatives; Carboxylic acids and derivatives	Amino acids, peptides, and analogues; Amino acids, peptides, and analogues; Amino acids, peptides, and analogues
148.05
150.887
150.962
152.012
152.534
152.883
153.067
153.868
154.012
154.062	L-Histidine; L-2-Amino-3-(1-pyrazolyl)propanoic acid	C6H9N3O2; C6H9N3O2	Carboxylic acids and derivatives; Carboxylic acids and derivatives	Amino acids, peptides, and analogues; Amino acids, peptides, and analogues
154.928
154.996
155.048
156.907
156.925
156.965
157.001
157.027
157.063
158.005
158.067
158.904
158.944
158.999
159.006
159.062
160.01
160.062	Aminoadipic acid; Acetylhomoserine; (ֲ±)-2,2'-Iminobispropanoic acid; Glutamate, gamma-methyl ester; N-Acetylthreonine; N-methyl-L-glutamic Acid; hydroxybutyrylglycine	C6H11NO4; C6H11NO4; C6H11NO4; C6H11NO4; C6H11NO4; C6H11NO4; C6H11NO4	Carboxylic acids and derivatives; Carboxylic acids and derivatives; Carboxylic acids and derivatives; Carboxylic acids and derivatives; Carboxylic acids and derivatives; Carboxylic acids and derivatives; Carboxylic acids and derivatives	Amino acids, peptides, and analogues; Amino acids, peptides, and analogues; Amino acids, peptides, and analogues; Amino acids, peptides, and analogues; Amino acids, peptides, and analogues; Amino acids, peptides, and analogues; Amino acids, peptides, and analogues
160.842
160.941
160.949
160.998
161.005
162.839
162.947
162.96
162.998
164.072	L-Phenylalanine; 3-Pyridinebutanoic acid; Benzocaine; Norsalsolinol; Gentiatibetine; Ethyl 2-aminobenzoate; Methyl N-methylanthranilate; Benzyl glycinate; 4-Hydroxy-1-(3-pyridinyl)-1-butanone; 5-(3-Pyridyl)-2-hydroxytetrahydrofuran	C9H11NO2; C9H11NO2; C9H11NO2; C9H11NO2; C9H11NO2; C9H11NO2; C9H11NO2; C9H11NO2; C9H11NO2; C9H11NO2	Carboxylic acids and derivatives; Pyridines and derivatives; Benzene and substituted derivatives; Tetrahydroisoquinolines; Pyranopyridines; Benzene and substituted derivatives; Benzene and substituted derivatives; Carboxylic acids and derivatives; Organooxygen compounds; Pyridines and derivatives	Amino acids, peptides, and analogues; ; Benzoic acids and derivatives; ; ; Benzoic acids and derivatives; Benzoic acids and derivatives; Amino acids, peptides, and analogues; Carbonyl compounds;
164.957
165.014
165.075	3-(4-Methyl-3-pentenyl)thiophene	C10H14S	Heteroaromatic compounds
166.018	Homocysteinesulfinic acid; N-Acetyltaurine	C4H9NO4S; C4H9NO4S	Carboxylic acids and derivatives; Organic sulfonic acids and derivatives	Amino acids, peptides, and analogues; Organosulfonic acids and derivatives
166.937
166.957
167.03
167.044
167.837
167.961
168.028
168.043	Phosphodimethylethanolamine	C4H12NO4P	Organic phosphoric acids and derivatives	Phosphate esters
168.066	Norepinephrine; Pyridoxine; 6-Hydroxydopamine; 5-Hydroxydopamine; 6-Acetyl-2,3-dihydro-2-(hydroxymethyl)-4(1H)-pyridinone; xi-Norepinephrine	C8H11NO3; C8H11NO3; C8H11NO3; C8H11NO3; C8H11NO3; C8H11NO3	Phenols; Pyridines and derivatives; Phenols; Phenols; Pyridines and derivatives; Phenols	Benzenediols; Pyridoxines; Benzenediols; Benzenediols; Hydropyridines; Benzenediols
168.836
168.962
168.973
169.031
169.834
170.833
170.902
171.006	Glycerol 3-phosphate; Beta-Glycerophosphoric acid	C3H9O6P; C3H9O6P	Glycerophospholipids; Glycerophospholipids	Glycerophosphates; Glycerophosphates
172.83
173.104	L-Arginine; D-Arginine	C6H14N4O2; C6H14N4O2	Carboxylic acids and derivatives; Carboxylic acids and derivatives	Amino acids, peptides, and analogues; Amino acids, peptides, and analogues
174.041	N-Acetyl-L-aspartic acid; N-Formyl-L-glutamic acid; D-N-(Carboxyacetyl)alanine; 2-Amino-3-oxoadipate	C6H9NO5; C6H9NO5; C6H9NO5; C6H9NO5	Carboxylic acids and derivatives; Carboxylic acids and derivatives; Carboxylic acids and derivatives; Carboxylic acids and derivatives	Amino acids, peptides, and analogues; Amino acids, peptides, and analogues; Amino acids, peptides, and analogues; Amino acids, peptides, and analogues
174.918
175.044	Methylthio 2-(propanoyloxy)propanoate	C7H12O3S	Thiocarboxylic acids and derivatives	Thioesters
176.91
176.936	Pyrophosphate	H4O7P2	Non-metal oxoanionic compounds	Non-metal pyrophosphates
178.907
178.934
178.973
179.009
179.056	D-Glucose; D-Galactose; D-Mannose; myo-Inositol; 3-Deoxyarabinohexonic acid; Beta-D-Glucose; D-Fructose; Allose; L-Sorbose; Alpha-D-Glucose; D-Tagatose; Beta-D-Galactose; scyllo-Inositol; L-Gulose; Dihydroxyacetone (dimer); L-Galactose; Levoinositol; Alpha-D-Glucopyranoside; muco-Inositol; D-Glucopyranoside; Glycoprotein-phospho-D-mannose; Fructose-1P; 2,5-bis(hydroxymethyl)oxolane-2,3,4-triol; e…	C6H12O6; C6H12O6; C6H12O6; C6H12O6; C6H12O6; C6H12O6; C6H12O6; C6H12O6; C6H12O6; C6H12O6; C6H12O6; C6H12O6; C6H12O6; C6H12O6; C6H12O6; C6H12O6; C6H12O6; C6H12O6; C6H12O6; C6H12O6; C6H12O6; C6H12O6; C6H12O6; C6H12O6; C6H12O6; C6H12O6; C6H12O6; C6H12O6	Organooxygen compounds; Organooxygen compounds; Organooxygen compounds; Organooxygen compounds; Hydroxy acids and derivatives; Organooxygen compounds; Organooxygen compounds; Organooxygen compounds; Organooxygen compounds; Organooxygen compounds; Organooxygen compounds; Organooxygen compounds; Organooxygen compounds; Organooxygen compounds; Dioxanes; Organooxygen compounds; Organooxygen compounds…	Carbohydrates and carbohydrate conjugates; Carbohydrates and carbohydrate conjugates; Carbohydrates and carbohydrate conjugates; Alcohols and polyols; Medium-chain hydroxy acids and derivatives; Carbohydrates and carbohydrate conjugates; Carbohydrates and carbohydrate conjugates; Carbohydrates and carbohydrate conjugates; Carbohydrates and carbohydrate conjugates; Carbohydrates and carbohydrate c…
179.066
180.013
180.067	L-Tyrosine; 4-Hydroxy-4-(3-pyridyl)-butanoic acid; L-Threo-3-Phenylserine; Beta-Tyrosine; o-Tyrosine; Meta-Tyrosine; 4,6,7-Trihydroxy-1,2,3,4-tetrahydroisoquinoline	C9H11NO3; C9H11NO3; C9H11NO3; C9H11NO3; C9H11NO3; C9H11NO3; C9H11NO3	Carboxylic acids and derivatives; Pyridines and derivatives; Carboxylic acids and derivatives; Carboxylic acids and derivatives; Carboxylic acids and derivatives; Carboxylic acids and derivatives; Tetrahydroisoquinolines	Amino acids, peptides, and analogues; ; Amino acids, peptides, and analogues; Amino acids, peptides, and analogues; Amino acids, peptides, and analogues; Amino acids, peptides, and analogues;
180.926
180.952
180.988
181.009
181.046
181.082
181.992	Saccharin	C7H5NO3S	Benzothiazoles
182.059
182.085
182.923
182.931
183.025
183.086
183.934
184.002	Phosphoserine; DL-O-Phosphoserine	C3H8NO6P; C3H8NO6P	Carboxylic acids and derivatives; Carboxylic acids and derivatives	Amino acids, peptides, and analogues; Amino acids, peptides, and analogues
184.028
184.929
184.968
185.029
185.079
185.971
186.082
186.939
187.022
188.939
189.943
189.989
190.054	N-Acetyl-L-methionine	C7H13NO3S	Carboxylic acids and derivatives	Amino acids, peptides, and analogues
190.943
190.955
192.876
192.884
192.988
194.005
194.946
194.983
195.051	Galactonic acid; Gluconic acid; Gulonic acid	C6H12O7; C6H12O7; C6H12O7	Hydroxy acids and derivatives; Organooxygen compounds; Hydroxy acids and derivatives	Medium-chain hydroxy acids and derivatives; Carbohydrates and carbohydrate conjugates; Medium-chain hydroxy acids and derivatives
195.811
196.022
196.9
196.926
197.056	Mimosine	C8H10N2O4	Carboxylic acids and derivatives	Amino acids, peptides, and analogues
197.808
198.892
198.897
198.905
198.999	Sevoflurane	C4H3F7O	Organooxygen compounds	Ethers
199.805
200.09
200.889
200.955
200.991
201.053
201.994
202.049
202.886
202.934
202.996
203.02	Daucic acid	C7H8O7	Hydroxy acids and derivatives	Beta hydroxy acids and derivatives
203.082	L-Tryptophan; D-Tryptophan; 3-Hydroxymethylantipyrine; Ethotoin; (ֲ±)-Tryptophan; Nirvanol; 4-Hydroxyantipyrine; S-nirvanol	C11H12N2O2; C11H12N2O2; C11H12N2O2; C11H12N2O2; C11H12N2O2; C11H12N2O2; C11H12N2O2; C11H12N2O2	Indoles and derivatives; Indoles and derivatives; Azoles; Azolidines; Indoles and derivatives; Azolidines; Azoles; Azolidines	Indolyl carboxylic acids and derivatives; Indolyl carboxylic acids and derivatives; Pyrazoles; Imidazolidines; Indolyl carboxylic acids and derivatives; Imidazolidines; Pyrazoles; Imidazolidines
204.004
204.913
204.97
205.007
205.917
206.001
206.01
206.911
207.036
208.02
208.921
209.004
210.028	Phosphocreatine	C4H10N3O5P	Carboxylic acids and derivatives	Amino acids, peptides, and analogues
212.127
212.887
214.049	Glycerylphosphorylethanolamine; sn-glycero-3-Phosphoethanolamine	C5H14NO6P; C5H14NO6P	Organic phosphoric acids and derivatives; Glycerophospholipids	Organic phosphoramides; Glycerophosphoethanolamines
214.866
215.033
216.036
216.863
216.902
216.928
216.965
217.03
217.048
218.033
218.103	Pantothenic acid	C9H17NO5	Alcohols and polyols	Polyols
218.899
218.908
219.106
220.032
220.887
220.918
220.981	Acetazolamide	C4H6N4O3S2	Azoles	Thiadiazoles
221.055
222.936
222.973
223.129
223.976
224.916
224.97
224.978
225.002
225.072
225.986
227.015
227.983
229.044	6-Methoxy-3-(2-thiazolyl)-1H-indole	C12H10N2OS	Indoles and derivatives	Indoles
233.002
234.868
236.051
238.885
238.91
238.947
239.092	3-(3,4,5-Trimethoxyphenyl)propanoic acid; Ethyl 3,4,5-trimethoxybenzoate; Isopropyl 3-(3,4-dihydroxyphenyl)-2-hydroxypropanoate; 3-Carboxy-4-methyl-5-propyl-2-furanpropionic acid; 7-methoxy-2,2-dimethyl-3,4-dihydro-2H-1-benzopyran-4,5,6-triol; 2-(hydroxymethyl)-7-methoxy-2-methyl-3,4-dihydro-2H-1-benzopyran-4,5-diol; 4-hydroxy-5-(4-hydroxy-3-methoxyphenyl)pentanoic acid; 4-hydroxy-5-(3-hydroxy-4-…	C12H16O5; C12H16O5; C12H16O5; C12H16O5; C12H16O5; C12H16O5; C12H16O5; C12H16O5; C12H16O5; C12H16O5; C12H16O5; C12H16O5	Phenylpropanoic acids; Benzene and substituted derivatives; Phenols; Fatty Acyls; Benzopyrans; Benzopyrans; Phenols; Phenols; Benzodioxoles; Phenols; Phenols; Phenylpropanoic acids	; Benzoic acids and derivatives; Benzenediols; Fatty acids and conjugates; 1-benzopyrans; 1-benzopyrans; Methoxyphenols; Methoxyphenols; ; Methoxyphenols; Methoxyphenols;
239.199
240.881
240.889
240.944
240.983
242.052
243.037
244.059
244.905
245.043
246.898
247.017
247.054	Dapsone; Enoximone	C12H12N2O2S; C12H12N2O2S	Benzene and substituted derivatives; Organooxygen compounds	Benzenesulfonyl compounds; Carbonyl compounds
248.057	2-{[hydroxy(4-methoxy-1-benzofuran-5-yl)methylidene]amino}acetic acid	C12H11NO5
248.895
249.083
250.067
256.85
258.848
258.949
259.976
262.872
262.965	Thioxanthine monophosphate	C5H5N4O5PS	Imidazopyrimidines	Purines and purine derivatives
263.027
264.869
270.979
271.12
271.982
272.064
272.089
272.826
272.901
272.984
273.008	Ferulic acid 4-sulfate; Isoferulic acid 3-sulfate; 3-[3-methoxy-4-(sulfooxy)phenyl]prop-2-enoic acid; 3-[4-methoxy-3-(sulfooxy)phenyl]prop-2-enoic acid	C10H10O7S; C10H10O7S; C10H10O7S; C10H10O7S	Cinnamic acids and derivatives; Cinnamic acids and derivatives; ; Cinnamic acids and derivatives	Hydroxycinnamic acids and derivatives; Hydroxycinnamic acids and derivatives; ; Hydroxycinnamic acids and derivatives
273.092	Bakers yeast extract	C19H14O2	Fluorenes
273.972
273.993
274.821
274.887
274.925
275.054
275.089	gamma-Glutamylglutamic acid; Glutamylglutamic acid; Thymidine glycol	C10H16N2O7; C10H16N2O7; C10H16N2O7	Carboxylic acids and derivatives; Carboxylic acids and derivatives; Pyrimidine nucleosides	Amino acids, peptides, and analogues; Amino acids, peptides, and analogues; Pyrimidine 2'-deoxyribonucleosides
275.952
276.867
276.921
278.846
278.858
278.941
279.003
279.123	Artabsinolide A; Dihydromarasmone; Nigellic acid; 13-Hydroxyabscisic acid; Crispolide; (1beta,4alpha,5alpha,6beta,8alpha,10b)-1,10:4,5-Diepoxy-6-hydroxy-7(11)-germacren-12,8-olide; Vulgarolide; 8-Deoxy-11,13-dihydroxygrosheimin; 2-hydroxy-3-[4-hydroxy-3-methoxy-5-(3-methylbut-2-en-1-yl)phenyl]propanoic acid	C15H20O5; C15H20O5; C15H20O5; C15H20O5; C15H20O5; C15H20O5; C15H20O5; C15H20O5; C15H20O5	Lactones; Furofurans; Prenol lipids; Prenol lipids; Prenol lipids; Prenol lipids; Oxanes; Prenol lipids; Phenylpropanoic acids	Gamma butyrolactones; ; Sesquiterpenoids; Sesquiterpenoids; Terpene lactones; Terpene lactones; ; Terpene lactones;
280.037
280.843
280.883
280.932
280.959
281
281.108
282.876
282.93
283.031
283.265	Stearic acid; Ethyl hexadecanoate; 16-Methylheptadecanoic acid; Hexyl dodecanoate	C18H36O2; C18H36O2; C18H36O2; C18H36O2	Fatty Acyls; Fatty Acyls; Fatty Acyls; Fatty Acyls	Fatty acids and conjugates; Fatty acid esters; Fatty acids and conjugates; Fatty acid esters
284.035
284.268
284.872
284.899
284.927
285.073
285.271
286.081
286.273
286.891
286.953
287.002
287.047
287.893
287.957
287.976
287.986
288.05
288.066
288.887
288.896
288.951
288.957
288.983
289.051	2-(4-Hydroxyphenyl)naphthalic anhydride	C18H10O4	Naphthalenes	Phenylnaphthalenes
289.966
290.961
292.072
293.077
294.011
294.07
295.954
295.989
296.844
296.908
296.951
297.126
297.281	Nonadecanoic acid; Pristanic acid; Tuberculostearic acid; Methyl stearate; Isopropyl hexadecanoate; 4-Hydroxy-6-nonadecanone; 6-Hydroxy-4-nonadecanone; xi-17-Methyloctadecanoic acid; xi-16-Methyloctadecanoic acid; 17-Methylstearate	C19H38O2; C19H38O2; C19H38O2; C19H38O2; C19H38O2; C19H38O2; C19H38O2; C19H38O2; C19H38O2; C19H38O2	Fatty Acyls; Prenol lipids; Fatty Acyls; Fatty Acyls; Fatty Acyls; Fatty Acyls; Fatty Acyls; Fatty Acyls; Fatty Acyls; Fatty Acyls	Fatty acids and conjugates; Diterpenoids; Fatty acids and conjugates; Fatty acid esters; Fatty acid esters; Fatty alcohols; Fatty alcohols; Fatty acids and conjugates; Fatty acids and conjugates; Fatty acids and conjugates
298.841
298.849
298.903
298.942
299.005
299.969
300.182
300.838
300.848
302.053
302.102
302.533
302.865
302.927
302.958
303.022
303.084	N-Acetylaspartylglutamic acid	C11H16N2O8	Carboxylic acids and derivatives	Amino acids, peptides, and analogues
303.233	Arachidonic acid; Cis-8,11,14,17-Eicosatetraenoic acid; Mesterolone; Drostanolone; Sideridiol; ent-17-Hydroxy-16beta-kauran-19-al; Yucalexin P21; Copalic acid; Junicedral; 7,13-Eperudien-15-oic acid; Oryzalexin S; Oryzalexin E; Arachidonate	C20H32O2; C20H32O2; C20H32O2; C20H32O2; C20H32O2; C20H32O2; C20H32O2; C20H32O2; C20H32O2; C20H32O2; C20H32O2; C20H32O2; C20H32O2	Fatty Acyls; Fatty Acyls; Steroids and steroid derivatives; Steroids and steroid derivatives; Prenol lipids; Prenol lipids; Prenol lipids; Prenol lipids; Prenol lipids; Prenol lipids; Prenol lipids; Phenanthrenes and derivatives; Fatty Acyls	Fatty acids and conjugates; Fatty acids and conjugates; Androstane steroids; Androstane steroids; Diterpenoids; Diterpenoids; Diterpenoids; Diterpenoids; Diterpenoids; Diterpenoids; Diterpenoids; Hydrophenanthrenes; Fatty acids and conjugates
303.93
304.061	Cepharadione A	C18H11NO4	Aporphines	4,5-dioxoaporphines
304.086
304.856
304.926
305.013
305.17
306.017
306.077	Glutathione; Hallacridone; Aristolodione; Glutathionate(1-)	C10H17N3O6S; C18H13NO4; C18H13NO4; C10H17N3O6S	Carboxylic acids and derivatives; Quinolines and derivatives; Aporphines; Carboxylic acids and derivatives	Amino acids, peptides, and analogues; Benzoquinolines; 4,5-dioxoaporphines; Amino acids, peptides, and analogues
306.854
307.01
307.019
307.042
307.081
307.114
307.157
307.96
308.012	Lamivudine-monophosphate	C8H12N3O6PS	Nucleoside and nucleotide analogues
308.027
308.073
308.082
308.099	N-Acetylneuraminic acid; N-Acetyl-a-neuraminic acid	C11H19NO9; C11H19NO9	Organooxygen compounds; Organooxygen compounds	Carbohydrates and carbohydrate conjugates; Carbohydrates and carbohydrate conjugates
308.85
308.984
309.076	6,11-Dihydroxy-2,2-dimethylpyrano[3,2-c]xanthen-7(2H)-one	C18H14O5	Benzopyrans	1-benzopyrans
309.086
309.97
310.006	4'-Hydroxydiclofenac; 3'-Hydroxydiclofenac; 5-Hydroxydiclofenac	C14H11Cl2NO3; C14H11Cl2NO3; C14H11Cl2NO3	Benzene and substituted derivatives; Benzene and substituted derivatives; Benzene and substituted derivatives	Halobenzenes; Halobenzenes; Halobenzenes
310.878
311.081
311.296	3D,7D,11D-Phytanic acid; 3L,7D,11D-Phytanic acid; Phytanic acid; Arachidic acid; 2,2,6,10,14-Pentamethylpentadecanoic acid; Ethyl stearate; 5-Hydroxy-7-eicosanone; 4-Hydroxy-6-eicosanone; 3,7R,11R,15-tetramethyl-hexadecanoic acid	C20H40O2; C20H40O2; C20H40O2; C20H40O2; C20H40O2; C20H40O2; C20H40O2; C20H40O2; C20H40O2	Prenol lipids; Prenol lipids; Prenol lipids; Fatty Acyls; Prenol lipids; Fatty Acyls; Fatty Acyls; Fatty Acyls; Prenol lipids	Diterpenoids; Diterpenoids; Diterpenoids; Fatty acids and conjugates; Diterpenoids; Fatty acid esters; Fatty alcohols; Fatty alcohols; Diterpenoids
311.883
312.3
312.818
312.876
313
313.985
315.042
316.807
317.937
318.097
318.84
318.853
318.901
319.101
320.064	Beta-Citryl-L-glutamic acid	C11H15NO10	Carboxylic acids and derivatives	Amino acids, peptides, and analogues
320.163
320.832
321.006	Chloramphenicol	C11H12Cl2N2O5	Benzene and substituted derivatives	Nitrobenzenes
321.089	Flazine methyl ether	C18H14N2O4	Harmala alkaloids
322.009
322.828
322.868
322.93
323.003
323.151	AF Toxin II; 3-Acetoxyscirpene-4,15-diol; Blumealactone C; 4-Acetoxyscirpene-3,15-diol; Monoacetoxyscirpenol	C17H24O6; C17H24O6; C17H24O6; C17H24O6; C17H24O6	Fatty Acyls; Prenol lipids; Prenol lipids; Prenol lipids; Prenol lipids	Fatty acids and conjugates; Sesquiterpenoids; Terpene lactones; Sesquiterpenoids; Sesquiterpenoids
324.006
324.865
325
325.007
325.066
325.127
326.003
326.852
326.946
327.004
327.949
328.059
328.851
328.937
329.063
329.094
329.153
329.941
330.055	Piroxicam	C15H13N3O4S	Benzothiazines
330.064
330.098	R-95913; Citbrasine	C18H18FNO2S; C17H17NO6	; Quinolines and derivatives	; Benzoquinolines
330.157
330.935
330.943
330.967
331.149	Spectinomycin	C14H24N2O7	Dioxanes	1,4-dioxanes
331.264	Adrenic acid; 1-Hydroxy-1-phenyl-3-hexadecanone; 3-Hydroxy-1-phenyl-1-hexadecanone; 2-Methyl-5-(8-pentadecenyl)-1,3-benzenediol; (7Z,10Z,13Z,16Z)-docosatetraenoate; Ethyl Arachidonate	C22H36O2; C22H36O2; C22H36O2; C22H36O2; C22H36O2; C22H36O2	Fatty Acyls; Fatty Acyls; Fatty Acyls; ; Fatty Acyls; Fatty Acyls	Fatty acids and conjugates; Fatty alcohols; Fatty alcohols; ; Fatty acids and conjugates; Fatty acid esters
331.939
331.951
332.06
332.964
333.061	1-(sn-Glycero-3-phospho)-1D-myo-inositol ; Xanthotoxol arabinoside; Hovenitin I; 7-hydroxy-6-methoxy-3-(2,3,4,5-tetrahydroxyphenyl)-3,4-dihydro-2H-1-benzopyran-4-one; 6,7-dihydroxy-3-(2,3,5-trihydroxy-4-methoxyphenyl)-3,4-dihydro-2H-1-benzopyran-4-one; 7-hydroxy-6-methoxy-3-(2,3,4,6-tetrahydroxyphenyl)-3,4-dihydro-2H-1-benzopyran-4-one; 6,7-dihydroxy-3-(2,3,6-trihydroxy-4-methoxyphenyl)-3,4-dihyd…	C9H19O11P; C16H14O8; C16H14O8; C16H14O8; C16H14O8; C16H14O8; C16H14O8; C16H14O8; C16H14O8; C16H14O8; C16H14O8; C16H14O8; C16H14O8; C16H14O8; C16H14O8; C16H14O8; C16H14O8; C16H14O8; C16H14O8; C16H14O8; C16H14O8; C16H14O8; C16H14O8; C16H14O8; C16H14O8; C16H14O8	Glycerophospholipids; Coumarins and derivatives; Flavonoids; Isoflavonoids; Isoflavonoids; Isoflavonoids; Isoflavonoids; Isoflavonoids; Isoflavonoids; Isoflavonoids; Isoflavonoids; Benzopyrans; Benzopyrans; Flavonoids; Linear 1,3-diarylpropanoids; Linear 1,3-diarylpropanoids; Benzopyrans; Benzopyrans; Flavonoids; Linear 1,3-diarylpropanoids; Flavonoids; Linear 1,3-diarylpropanoids; Flavonoids; Fl…	Glycerophosphoinositols; Coumarin glycosides; Flavans; O-methylated isoflavonoids; O-methylated isoflavonoids; O-methylated isoflavonoids; O-methylated isoflavonoids; O-methylated isoflavonoids; O-methylated isoflavonoids; O-methylated isoflavonoids; O-methylated isoflavonoids; 1-benzopyrans; 1-benzopyrans; O-methylated flavonoids; Chalcones and dihydrochalcones; Chalcones and dihydrochalcones; 1…
333.092	Penicillin G	C16H18N2O4S	Carboxylic acids and derivatives	Amino acids, peptides, and analogues
333.112
333.949
336.805
338.802
338.842
338.89
338.904
338.99	1D-Myo-inositol 1,4-bisphosphate; D-Fructose 2,6-bisphosphate; Fructose 1,6-bisphosphate; Alpha-D-Glucose 1,6-bisphosphate; 1D-Myo-inositol 1,3-bisphosphate; 1D-Myo-inositol 3,4-bisphosphate; D-Tagatose 1,6-bisphosphate; D-Mannose 1,6-bisphosphate; beta-D-Fructose 1,6-bisphosphate; 1-phosphatidyl-1D-myo-inositol-3,4-bisphosphate; 1D-myo-inositol 1,4-bisphosphate(4-)	C6H14O12P2; C6H14O12P2; C6H14O12P2; C6H14O12P2; C6H14O12P2; C6H14O12P2; C6H14O12P2; C6H14O12P2; C6H14O12P2; C6H14O12P2; C6H14O12P2	Organooxygen compounds; Organooxygen compounds; Organooxygen compounds; Organooxygen compounds; Organooxygen compounds; Organooxygen compounds; Organooxygen compounds; Organooxygen compounds; Organooxygen compounds; Alcohols and polyols;	Alcohols and polyols; Carbohydrates and carbohydrate conjugates; Carbohydrates and carbohydrate conjugates; Carbohydrates and carbohydrate conjugates; Alcohols and polyols; Alcohols and polyols; Carbohydrates and carbohydrate conjugates; Carbohydrates and carbohydrate conjugates; Carbohydrates and carbohydrate conjugates; Cyclic alcohols and derivatives;
339.328	Behenic acid; 6-Hydroxy-8-docosanone; 8-Hydroxy-6-docosanone; 5-Hydroxy-7-docosanone; 4-Hydroxy-6-docosanone; Butyl octadecanoate	C22H44O2; C22H44O2; C22H44O2; C22H44O2; C22H44O2; C22H44O2	Fatty Acyls; Fatty Acyls; Fatty Acyls; Fatty Acyls; Fatty Acyls; Fatty Acyls	Fatty acids and conjugates; Fatty alcohols; Fatty alcohols; Fatty alcohols; Fatty alcohols; Fatty acid esters
340.333
340.84
340.888
342.018
342.045
342.885
343.048	Aflatoxin GM1; Wharangin; 5-hydroxy-11-methoxy-6,8,19-trioxapentacyclo[10.7.0.0ֲ²,ג¹.0ֲ³,ג·.0ֲ¹ֲ³,ֲ¹ג·]nonadeca-1(12),2(9),10,13(17)-tetraene-4,16,18-trione	C17H12O8; C17H12O8; C17H12O8	Coumarins and derivatives; Flavonoids; Coumarins and derivatives	Furanocoumarins; O-methylated flavonoids; Furanocoumarins
344.033
344.85
344.912
345.007
345.068
345.915
345.983
346.056	Adenosine monophosphate; 2'-Deoxyguanosine 5'-monophosphate; 3'-AMP; Adenosine 2'-phosphate; 2-hydroxy-dAMP	C10H14N5O7P; C10H14N5O7P; C10H14N5O7P; C10H14N5O7P; C10H14N5O7P	Purine nucleotides; Purine nucleotides; Ribonucleoside 3'-phosphates; Organooxygen compounds; Purine nucleotides	Purine ribonucleotides; Purine deoxyribonucleotides; ; Carbohydrates and carbohydrate conjugates; Purine deoxyribonucleotides
346.855
346.91
347.048
347.103
347.926
350.041
351.045
351.136	Moschamine	C20H20N2O4	Indoles and derivatives	Tryptamines and derivatives
351.874
352.037
352.864
353.048
353.161	Propofol glucuronide	C18H26O7	Organooxygen compounds	Carbohydrates and carbohydrate conjugates
353.344	Tricosanoic acid; 6-Hydroxy-8-tricosanone; 8-Hydroxy-6-tricosanone; 4-Hydroxy-6-tricosanone; 6-Hydroxy-4-tricosanone	C23H46O2; C23H46O2; C23H46O2; C23H46O2; C23H46O2	Fatty Acyls; Fatty Acyls; Fatty Acyls; Fatty Acyls; Fatty Acyls	Fatty acids and conjugates; Fatty alcohols; Fatty alcohols; Fatty alcohols; Fatty alcohols
354.075
354.106
354.803
354.86
354.942
355.049	{3-[2-hydroxy-3-(2,4,6-trihydroxyphenyl)propyl]phenyl}oxidanesulfonic acid; {[1-(3-hydroxyphenyl)-3-(2,4,6-trihydroxyphenyl)propan-2-yl]oxy}sulfonic acid; {[4-(7-hydroxy-8-methoxy-2-oxo-2H-chromen-6-yl)-2-methylbut-2-en-1-yl]oxy}sulfonic acid; {[2-hydroxy-4-(7-methoxy-2-oxo-2H-chromen-6-yl)-2-methylbut-3-en-1-yl]oxy}sulfonic acid; ({3-[(7-methoxy-2-oxo-2H-chromen-8-yl)methyl]-2-methyloxiran-2-yl}…	C15H16O8S; C15H16O8S; C15H16O8S; C15H16O8S; C15H16O8S; C15H16O8S; C15H16O8S; C15H16O8S; C15H16O8S; C15H16O8S; C15H16O8S	Linear 1,3-diarylpropanoids; Linear 1,3-diarylpropanoids; Coumarins and derivatives; ; Coumarins and derivatives; Coumarins and derivatives; Coumarins and derivatives; Coumarins and derivatives; Coumarins and derivatives; Coumarins and derivatives; Coumarins and derivatives	Cinnamylphenols; Cinnamylphenols; Hydroxycoumarins; ; ; Hydroxycoumarins; ; ; ; ;
356.032
356.863
356.983
357.302	MG(18:0/0:0/0:0); MG(0:0/18:0/0:0); MG(i-18:0/0:0/0:0); MG(0:0/i-18:0/0:0)	C21H42O4; C21H42O4; C21H42O4; C21H42O4	Glycerolipids; Glycerolipids; Glycerolipids; Glycerolipids	Monoradylglycerols; Monoradylglycerols; Monoradylglycerols; Monoradylglycerols
357.986
358.98
359.983
360.824
360.885
360.976
361.98
362.816
362.829
362.922
362.975
363.977
364.026
364.811
365.247
365.943
366.016
366.11
366.25
366.845
367.106
368.838
368.932
368.994
369.842
369.997
370.835
370.961
370.992
371.025
371.943
372.008
372.024
372.161
372.23
373.027
374.246
375.16	Kanzonol V	C24H24O4	2-arylbenzofuran flavonoids
375.249
375.975
376.162
376.252
376.798
377.085
377.255
378.791
378.973
379.283
379.957
380.786
380.828
380.961
381.916
382.783
384.001
384.811
384.966
385.007
385.999
386.018
386.808
386.848
386.897
387.001	dUDP	C9H14N2O11P2	Pyrimidine nucleotides	Pyrimidine deoxyribonucleotides
387.022
387.052
387.918
387.997
388.014
388.157
388.84
388.894
389.161	Tryptophyl-Tryptophan; (2S,4S,6S)-2-[2-(4-Hydroxy-3-meyhoxyphenyl)ethyl]tetrahydro-6-(4,5-dihydroxy-3-methoxyphenyl)-2H-pyran-4-ol; Rosmic acid; 10-butanoyl-5,7-dihydroxy-4-(2-hydroxypropyl)-8,8-dimethyl-2H,6H,7H,8H-pyrano[3,2-g]chromen-2-one; 5,7-dihydroxy-10-(3-hydroxybutanoyl)-8,8-dimethyl-4-propyl-2H,6H,7H,8H-pyrano[3,2-g]chromen-2-one; 10-butanoyl-5,7-dihydroxy-4-(3-hydroxypropyl)-8,8-dimeth…	C22H22N4O3; C21H26O7; C21H26O7; C21H26O7; C21H26O7; C21H26O7; C21H26O7	Carboxylic acids and derivatives; Diarylheptanoids; Prenol lipids; Coumarins and derivatives; Coumarins and derivatives; Coumarins and derivatives; Coumarins and derivatives	Amino acids, peptides, and analogues; Linear diarylheptanoids; Terpene lactones; Pyranocoumarins; Pyranocoumarins; Pyranocoumarins; Pyranocoumarins
389.328
390.241
390.299
390.835
390.923
391.025
391.245
392.009
392.046
392.246
392.856
393.279	7,8-Dehydro-beta-micropteroxanthin	C27H38O2	Prenol lipids	Sesquiterpenoids
393.922
393.942
393.99
394.004
394.282
394.917
394.948
395.275
395.932
396.228
396.279
396.801
397.282
400.934
401.329	Bis(2-methylundecan-2-yl) Disulfide	C24H50S2	Organic disulfides	Dialkyldisulfides
401.994
402.012	CDP	C9H15N3O11P2	Pyrimidine nucleotides	Pyrimidine ribonucleotides
402.809
402.822
402.93
402.997	Uridine 5'-diphosphate	C9H14N2O12P2	Pyrimidine nucleotides	Pyrimidine ribonucleotides
403.99
404.152
404.804
404.816
404.869
404.927
405.935
406.812
407.26	Apo-10'-violaxanthal	C27H36O3	Prenol lipids	Sesterterpenoids
408.001
408.207
408.83
408.893
409.004
409.239
409.273	5,8-Epoxy-5,8-dihydro-10'-apo-b,y-carotene-3,10'-diol; 5,6-Epoxy-5,6-dihydro-10'-apo-b,y-carotene-3,10'-diol	C27H38O3; C27H38O3	Prenol lipids; Prenol lipids	Sesterterpenoids; Sesterterpenoids
409.996
410.223
410.941
411.226
412.017
412.219
412.819
413.005
413.198	Eplerenone; Armillaripin; 4-O-Methylmelleolide; Armillarin; Clausarinol	C24H30O6; C24H30O6; C24H30O6; C24H30O6; C24H30O6	Steroids and steroid derivatives; Prenol lipids; Prenol lipids; Prenol lipids; Coumarins and derivatives	Steroid lactones; Sesquiterpenoids; Sesquiterpenoids; Sesquiterpenoids; Pyranocoumarins
413.223
413.992
414.201
414.225
414.816
415.203
417.226
417.24	CPA(18:1(11Z)/0:0); CPA(18:1(9Z)/0:0)	C21H39O6P; C21H39O6P	Glycerophospholipids; Glycerophospholipids	Glycerophosphates; Glycerophosphates
418.21
418.781
418.966
419.212	Levocabastine	C26H29FN2O2	Piperidines	Phenylpiperidines
419.259	CPA(18:0/0:0)	C21H41O6P	Glycerophospholipids	Glycerophosphates
419.95
420.777
421.156	Losartan	C22H23ClN6O	Benzene and substituted derivatives	Biphenyls and derivatives
421.311
422.159
422.774
422.824
423.153
423.9
423.973
424.155	Domperidone	C22H24ClN5O2	Benzimidazoles
424.769
424.803
424.817
424.977
425.083
426.023	Adenosine 3',5'-diphosphate; dGDP; ADP	C10H15N5O10P2; C10H15N5O10P2; C10H15N5O10P2	Purine nucleotides; Purine nucleotides; Purine nucleotides	Purine ribonucleotides; Purine deoxyribonucleotides; Purine ribonucleotides
426.036
426.217
426.795
427.028
427.221
428.212
428.792
428.833
428.894
429.191	Mammea E/BB; Mammea E/BA; Armillarilin; Melleolide H	C24H30O7; C24H30O7; C24H30O7; C24H30O7	Coumarins and derivatives; Coumarins and derivatives; Prenol lipids;	Hydroxycoumarins; Hydroxycoumarins; Sesquiterpenoids;
429.204	1-(6Z,9Z,12Z,15Z-octadecatetraenoyl)-glycero-3-phosphate; LysoPA(18:4(6Z,9Z,12Z,15Z)/0:0)	C21H35O7P; C21H35O7P	Glycerophospholipids; Glycerophospholipids	Glycerophosphates; Glycerophosphates
429.965
429.982
430.789
431.221	1-(6Z,9Z,12Z-octadecatrienoyl)-glycero-3-phosphate; 1-(9Z,12Z,15Z-octadecatrienoyl)-glycero-3-phosphate; LysoPA(18:3(6Z,9Z,12Z)/0:0); LysoPA(18:3(9Z,12Z,15Z)/0:0)	C21H37O7P; C21H37O7P; C21H37O7P; C21H37O7P	Glycerophospholipids; Glycerophospholipids; Glycerophospholipids; Glycerophospholipids	Glycerophosphates; Glycerophosphates; Glycerophosphates; Glycerophosphates
431.338
431.978
432.205
432.225
432.817
433.218
434.183
434.222
434.815
434.903
434.938
435.187
435.923
436.246
436.284	PE(P-16:0e/0:0)	C21H44NO6P	Glycerophospholipids	Glycerophosphoethanolamines
436.75
436.897
436.932
437.305
437.914
441.285	Ascorbyl stearate	C24H42O7	Fatty Acyls	Fatty acid esters
441.947
442.019	Guanosine diphosphate; 8-oxo-dGDP	C10H15N5O11P2; C10H15N5O11P2	Purine nucleotides; Purine nucleotides	Purine ribonucleotides; Purine deoxyribonucleotides
442.768
443.173	6-[(3,3-dimethyloxiran-2-yl)methyl]-5-hydroxy-7-methoxy-2-(3,4,5-trimethoxyphenyl)-3,4-dihydro-2H-1-benzopyran-4-one	C24H28O8	Flavonoids	Flavans
443.976
444.807
445.189	Estrone glucuronide; Cubebininolide; 5'-O-Methylmelledonal	C24H30O8; C24H30O8; C24H30O8	Steroids and steroid derivatives; Furanoid lignans; Prenol lipids	Steroidal glycosides; Tetrahydrofuran lignans; Sesquiterpenoids
445.957
445.975
446.798
447.214
448.004
448.018
448.794
449.174	Arnamiol	C24H31ClO6	Prenol lipids	Sesquiterpenoids
449.229
450.177	Doxazosin	C23H25N5O5	Diazinanes	Piperazines
450.814
450.876
451.171
451.184
452.175
452.82
452.872
452.907
453.201
453.889
454.186
456.005
456.183
457.235	1-Lyso-2-arachidonoyl-phosphatidate; 1-(5Z,8Z,11Z,14Z-eicosatetraenoyl)-sn-glycero-3-phosphate; LysoPA(20:4(8Z,11Z,14Z,17Z)/0:0)	C23H39O7P; C23H39O7P; C23H39O7P	Glycerophospholipids; Glycerophospholipids; Glycerophospholipids	Glycerophosphates; Glycerophosphates; Glycerophosphates
458.266
460.767
460.78
460.824
463.154	Armillarinin	C24H29ClO7	Prenol lipids	Sesquiterpenoids
464.77
465.169
465.305	Cholesterol sulfate	C27H46O4S	Steroids and steroid derivatives	Cholestane steroids
465.959
466.173	Bis-N-butyl phthalate	C22H29NO10	Organooxygen compounds	Carbohydrates and carbohydrate conjugates
466.308	Tiropramide	C28H41N3O3	Carboxylic acids and derivatives	Amino acids, peptides, and analogues
466.788
466.85
467.166
467.315	Ganoderic acid DM; Glabrolide; Isomasticadienonalic acid; Isoglabrolide; Uralenolide; Colupone; 16beta-16-Hydroxy-3-oxo-1,12-oleanadien-28-oic acid	C30H44O4; C30H44O4; C30H44O4; C30H44O4; C30H44O4; C30H44O4; C30H44O4	Prenol lipids; Prenol lipids; Prenol lipids; Prenol lipids; ; Carbonyl compounds; Prenol lipids	Triterpenoids; Triterpenoids; Triterpenoids; Triterpenoids; ; Ketones; Triterpenoids
467.956
468.13
468.171
469.986
470.001
470.16	2-amino-4-({1-[(carboxymethyl)-C-hydroxycarbonimidoyl]-2-[(2,3-dihydroxy-2-methyl-1-phenylpropyl)sulfanyl]ethyl}-C-hydroxycarbonimidoyl)butanoic acid; 2-amino-4-({1-[(carboxymethyl)-C-hydroxycarbonimidoyl]-2-[(1,3-dihydroxy-2-methyl-1-phenylpropan-2-yl)sulfanyl]ethyl}-C-hydroxycarbonimidoyl)butanoic acid; 2-amino-4-({1-[(carboxymethyl)-C-hydroxycarbonimidoyl]-2-[(2,3-dihydroxy-1-phenylbutyl)sulfa…	C20H29N3O8S; C20H29N3O8S; C20H29N3O8S; C20H29N3O8S	Carboxylic acids and derivatives; Carboxylic acids and derivatives; Carboxylic acids and derivatives; Carboxylic acids and derivatives	Amino acids, peptides, and analogues; Amino acids, peptides, and analogues; Amino acids, peptides, and analogues; Amino acids, peptides, and analogues
470.777
471.906
472.223
472.775
474.176	Codeine-6-glucuronide	C24H29NO9	Morphinans
474.801
475.245
475.804
476.168
476.293
476.741
476.798
476.924
477.908
477.971
477.987
478.293	LysoPE(0:0/18:1(11Z)); LysoPE(0:0/18:1(9Z)); LysoPE(18:1(11Z)/0:0); LysoPE(18:1(9Z)/0:0)	C23H46NO7P; C23H46NO7P; C23H46NO7P; C23H46NO7P	Glycerophospholipids; Glycerophospholipids; Glycerophospholipids; Glycerophospholipids	Glycerophosphoethanolamines; Glycerophosphoethanolamines; Glycerophosphoethanolamines; Glycerophosphoethanolamines
478.736
478.922
478.99
479.149	Melledonal C	C24H29ClO8	Prenol lipids	Sesquiterpenoids
479.217
479.288
480.31	LysoPC(15:0); LysoPE(0:0/18:0); LysoPE(18:0/0:0)	C23H48NO7P; C23H48NO7P; C23H48NO7P	Glycerophospholipids; Glycerophospholipids; Glycerophospholipids	Glycerophosphocholines; Glycerophosphoethanolamines; Glycerophosphoethanolamines
480.731
480.982	Thymidine 5'-triphosphate	C10H17N2O14P3	Pyrimidine nucleotides	Pyrimidine deoxyribonucleotides
481.164	Melleolide D	C24H31ClO8	Prenol lipids	Sesquiterpenoids
481.978	Cytidine triphosphate	C9H16N3O14P3	Organooxygen compounds	Carbohydrates and carbohydrate conjugates
482.168
482.255
482.761
482.962	Uridine triphosphate	C9H15N2O15P3	Pyrimidine nucleotides	Pyrimidine ribonucleotides
483.161
483.965
483.983
484.214	hydroxynefazodone	C25H32ClN5O3	Diazinanes	Piperazines
484.282
484.754
484.937
484.965
485.921
486.751
486.79
487.306
487.879
487.94
488.749
488.797
489.278
490.281
490.775
491.984
492.346
492.772
492.811
492.898
493.303
493.882
493.961
494.204
494.307
495.208
495.873
496.183
496.705
496.8
497.109	3,4-Dicaffeoyl-1,5-quinolactone	C25H22O11	Cinnamic acids and derivatives	Hydroxycinnamic acids and derivatives
498.819
499.26
499.38
499.824
499.952
499.969
500.277	LysoPE(0:0/20:4(5Z,8Z,11Z,14Z)); LysoPE(0:0/20:4(8Z,11Z,14Z,17Z)); LysoPE(20:4(5Z,8Z,11Z,14Z)/0:0); LysoPE(20:4(8Z,11Z,14Z,17Z)/0:0)	C25H44NO7P; C25H44NO7P; C25H44NO7P; C25H44NO7P	Glycerophospholipids; Glycerophospholipids; Glycerophospholipids; Glycerophospholipids	Glycerophosphoethanolamines; Glycerophosphoethanolamines; Glycerophosphoethanolamines; Glycerophosphoethanolamines
500.383
500.728
500.91
501.283
501.895
502.292	LysoPE(0:0/20:3(11Z,14Z,17Z)); LysoPE(0:0/20:3(5Z,8Z,11Z)); LysoPE(0:0/20:3(8Z,11Z,14Z)); LysoPE(20:3(11Z,14Z,17Z)/0:0); LysoPE(20:3(5Z,8Z,11Z)/0:0); LysoPE(20:3(8Z,11Z,14Z)/0:0)	C25H46NO7P; C25H46NO7P; C25H46NO7P; C25H46NO7P; C25H46NO7P; C25H46NO7P	Glycerophospholipids; Glycerophospholipids; Glycerophospholipids; Glycerophospholipids; Glycerophospholipids; Glycerophospholipids	Glycerophosphoethanolamines; Glycerophosphoethanolamines; Glycerophosphoethanolamines; Glycerophosphoethanolamines; Glycerophosphoethanolamines; Glycerophosphoethanolamines
503.241	2-(2,4-dihydroxy-5-methoxyphenyl)-3-(3,7-dimethylocta-2,6-dien-1-yl)-7-hydroxy-8-(3-methylbut-2-en-1-yl)-4H-chromen-4-one	C31H36O6	Flavonoids	Flavones
503.959
504.944	C.I. Acid Yellow 17; C.I. Pigment Yellow	C16H12Cl2N4O7S2; C16H12Cl2N4O7S2	Azoles; Benzene and substituted derivatives	Pyrazoles; Benzenesulfonic acids and derivatives
505.34
505.951
505.989	Adenosine triphosphate; dGTP; 2-hydroxy-dATP	C10H16N5O13P3; C10H16N5O13P3; C10H16N5O13P3	Purine nucleotides; Purine nucleotides; Purine nucleotides	Purine ribonucleotides; Purine deoxyribonucleotides; Purine deoxyribonucleotides
506.749
506.992
507.993
508.771
509.054
510.778
512.775
513.964
514.793
514.855
515.926
516.161
516.222
518.782
518.884
520.315
520.78
520.916
521.897
521.983	Guanosine triphosphate; 8-Oxo-dGTP	C10H16N5O14P3; C10H16N5O14P3	Purine nucleotides; Purine nucleotides	Purine ribonucleotides; Purine deoxyribonucleotides
522.26
522.987
523.295
523.809
524.277	LysoPE(0:0/22:6(4Z,7Z,10Z,13Z,16Z,19Z)); LysoPE(22:6(4Z,7Z,10Z,13Z,16Z,19Z)/0:0)	C27H44NO7P; C27H44NO7P	Glycerophospholipids; Glycerophospholipids	Glycerophosphoethanolamines; Glycerophosphoethanolamines
524.299	1-Stearoylglycerophosphoserine	C24H48NO9P	Glycerophospholipids	Glycerophosphoserines
524.746
524.929
525.913
525.941
526.294	LysoPE(0:0/22:5(4Z,7Z,10Z,13Z,16Z)); LysoPE(0:0/22:5(7Z,10Z,13Z,16Z,19Z)); LysoPE(22:5(4Z,7Z,10Z,13Z,16Z)/0:0); LysoPE(22:5(7Z,10Z,13Z,16Z,19Z)/0:0)	C27H46NO7P; C27H46NO7P; C27H46NO7P; C27H46NO7P	Glycerophospholipids; Glycerophospholipids; Glycerophospholipids; Glycerophospholipids	Glycerophosphoethanolamines; Glycerophosphoethanolamines; Glycerophosphoethanolamines; Glycerophosphoethanolamines
526.75
526.926
527.971
528.31	LysoPE(0:0/22:4(7Z,10Z,13Z,16Z)); LysoPE(22:4(7Z,10Z,13Z,16Z)/0:0)	C27H48NO7P; C27H48NO7P	Glycerophospholipids; Glycerophospholipids	Glycerophosphoethanolamines; Glycerophosphoethanolamines
528.417
528.736
528.975
529.42
529.864
529.937
529.956
529.975
530.764
531.242
532.76
534.488	N-[(4E,8E)-1,3-dihydroxyoctadeca-4,8-dien-2-yl]hexadecanamide	C34H65NO3	Sphingolipids	Ceramides
534.756
535.945
536.505	N-Palmitoylsphingosine; Ceramide (d18:1/16:0)	C34H67NO3; C34H67NO3	Sphingolipids; Sphingolipids	Ceramides; Ceramides
536.754
537.942
539.323
540.053
540.777
540.865
541.056
542.896
543.879
543.944
543.965
544.354
545.35	Hovenidulcigenin B	C32H50O7	Prenol lipids	Terpene lactones
546.353
548.732
548.907
549.953
550.729
550.957
551.918
553.946
554.757
555.322
556.327
556.45
556.841
557.266
557.33
557.453
557.912
558.269
558.335
558.784
558.871
559.855
561.971
562.037
563.04
564.396
565.049	Uridine diphosphate glucose; Uridine diphosphategalactose; [(2R,3S,4R,5R)-5-(2,4-dioxo-1,2,3,4-tetrahydropyrimidin-1-yl)-3,4-dihydroxyoxolan-2-yl]methyl {[(3R,4S,5S,6R)-3,4,5-trihydroxy-6-(hydroxymethyl)oxan-2-yl phosphonato]oxy}phosphonate; UDP-D-galactose(2-)	C15H24N2O17P2; C15H24N2O17P2; C15H24N2O17P2; C15H24N2O17P2	Pyrimidine nucleotides; Pyrimidine nucleotides; Pyrimidine nucleotides; Pyrimidine nucleotides	Pyrimidine nucleotide sugars; Pyrimidine nucleotide sugars; Pyrimidine nucleotide sugars; Pyrimidine nucleotide sugars
565.928
565.949
566.052
566.249
566.789
567.054
567.961
568.264
570.467
570.733
570.89
571.47
571.938
572.482
572.753
573.485
574.478
576.74
577.87
577.944
579.028	Uridine diphosphate glucuronic acid; UDP-D-galacturonate; UDP-L-iduronate	C15H22N2O18P2; C15H22N2O18P2; C15H22N2O18P2	Pyrimidine nucleotides; Pyrimidine nucleotides; Pyrimidine nucleotides	Pyrimidine nucleotide sugars; Pyrimidine nucleotide sugars; Pyrimidine nucleotide sugars
580.031
580.766
581.033
582.132
582.317
582.342
582.763
582.888
582.951
583.874
583.954
584.358
584.885
585.361
585.93
587.03
587.909
587.929
588.034
588.075	GDP-L-fucose; GDP-D-Rhamnose; ADP-Mannose; ADP-glucose; guanosine 5'-diphospho-fucose; ADP Alpha-D-glucoside(2-)	C16H25N5O15P2; C16H25N5O15P2; C16H25N5O15P2; C16H25N5O15P2; C16H25N5O15P2; C16H25N5O15P2	Purine nucleotides; Purine nucleotides; Purine nucleotides; Purine nucleotides; Purine nucleotides; Purine nucleotides	Purine nucleotide sugars; Purine nucleotide sugars; Purine nucleotide sugars; Purine nucleotide sugars; Purine nucleotide sugars; Purine nucleotide sugars
588.441
588.726
589.444
590.719
590.902
591.403	PA(20:0/8:0); PA(8:0/20:0); PA(10:0/i-18:0); PA(8:0/i-20:0); PA(a-13:0/a-15:0); PA(a-13:0/i-15:0); PA(i-12:0/i-16:0); PA(i-13:0/a-15:0); PA(i-13:0/i-15:0); PA(i-14:0/i-14:0); PA(i-20:0/8:0)	C31H61O8P; C31H61O8P; C31H61O8P; C31H61O8P; C31H61O8P; C31H61O8P; C31H61O8P; C31H61O8P; C31H61O8P; C31H61O8P; C31H61O8P	Glycerophospholipids; Glycerophospholipids; Glycerophospholipids; Glycerophospholipids; Glycerophospholipids; Glycerophospholipids; Glycerophospholipids; Glycerophospholipids; Glycerophospholipids; Glycerophospholipids; Glycerophospholipids	Glycerophosphates; Glycerophosphates; Glycerophosphates; Glycerophosphates; Glycerophosphates; Glycerophosphates; Glycerophosphates; Glycerophosphates; Glycerophosphates; Glycerophosphates; Glycerophosphates
591.886
592.426
592.715
593.429
593.919
596.739
597.305	1-Oleoylglycerophosphoinositol	C27H51O12P	Glycerophospholipids	Glycerophosphoinositols
598.735
599.323
599.846
599.926
600.363
601.01
601.366
602.013
602.456
603.003	Gallagic acid	C28H12O16	Tannins	Hydrolyzable tannins
603.438
604.07	Guanosine diphosphate mannose; GDP-glucose; GDP-alpha-D-mannose(2-)	C16H25N5O16P2; C16H25N5O16P2; C16H25N5O16P2	Purine nucleotides; Purine nucleotides; Purine nucleotides	Purine nucleotide sugars; Purine nucleotide sugars; Purine nucleotide sugars
604.325
605.456	FAHFA(22:6(4Z,7Z,10Z,13Z,16Z,19Z)/9-O-18:2(10E,12Z)); FAHFA(22:6(4Z,7Z,10Z,13Z,16Z,19Z)/13-O-18:2(9Z,ג€‹11E))	C40H62O4; C40H62O4	Fatty Acyls; Fatty Acyls	Lineolic acids and derivatives; Lineolic acids and derivatives
605.915
606.075	Uridine diphosphate-N-acetylglucosamine; Uridine diphosphate-N-acetylgalactosamine; UDP-N-acetyl-D-mannosamine; UDP-N-acetyl-alpha-D-galactosamine; UDP-N-acetyl-alpha-D-glucosamine(2-)	C17H27N3O17P2; C17H27N3O17P2; C17H27N3O17P2; C17H27N3O17P2; C17H27N3O17P2	Pyrimidine nucleotides; Pyrimidine nucleotides; Pyrimidine nucleotides; Pyrimidine nucleotides; Pyrimidine nucleotides	Pyrimidine nucleotide sugars; Pyrimidine nucleotide sugars; Pyrimidine nucleotide sugars; Pyrimidine nucleotide sugars; Pyrimidine nucleotide sugars
607.078
607.859
607.912
608.079
609.012
609.083
609.913
610.017
610.06
610.424
611.147	Oxidized glutathione	C20H32N6O12S2	Carboxylic acids and derivatives	Amino acids, peptides, and analogues
612.15
612.716
613.142	Cytidine monophosphate N-acetylneuraminic acid; CMP-N-acetyl-beta-neuraminate(2-)	C20H31N4O16P; C20H31N4O16P	Pyrimidine nucleotides;	Pyrimidine nucleotide sugars;
614.146
614.458
615.191
615.462
616.474	CerP(d18:1/16:0)	C34H68NO6P	Sphingolipids	Phosphosphingolipids
617.422	3,6-Epoxy-5,5',6,6'-tetrahydro-b,b-carotene-3',5,5',6'-tetrol; PA(16:0/14:1(9Z)); PA(16:1(9Z)/14:0)	C40H58O5; C33H63O8P; C33H63O8P	Prenol lipids; Glycerophospholipids; Glycerophospholipids	Tetraterpenoids; Glycerophosphates; Glycerophosphates
617.477
618.425
618.484	CerP(d18:0/16:0)	C34H70NO6P	Sphingolipids	Phosphosphingolipids
618.739
619.29	1-Arachidonoylglycerophosphoinositol; 1-arachidonoyl-sn-glycero-3-phospho-1D-myo-inositol	C29H49O12P; C29H49O12P	Glycerophospholipids; Glycerophospholipids	Glycerophosphoinositols; Glycerophosphoinositols
619.437	PA(8:0/22:0); PA(16:0/14:0); PA(20:0/10:0); PA(22:0/8:0); PA(10:0/i-20:0); PA(8:0/i-22:0); PA(a-13:0/a-17:0); PA(a-13:0/i-17:0); PA(i-12:0/i-18:0); PA(i-13:0/a-17:0); PA(i-13:0/i-17:0); PA(i-14:0/i-16:0); PA(i-20:0/10:0); PA(i-22:0/8:0)	C33H65O8P; C33H65O8P; C33H65O8P; C33H65O8P; C33H65O8P; C33H65O8P; C33H65O8P; C33H65O8P; C33H65O8P; C33H65O8P; C33H65O8P; C33H65O8P; C33H65O8P; C33H65O8P	Glycerophospholipids; Glycerophospholipids; Glycerophospholipids; Glycerophospholipids; Glycerophospholipids; Glycerophospholipids; Glycerophospholipids; Glycerophospholipids; Glycerophospholipids; Glycerophospholipids; Glycerophospholipids; Glycerophospholipids; Glycerophospholipids; Glycerophospholipids	Glycerophosphates; Glycerophosphates; Glycerophosphates; Glycerophosphates; Glycerophosphates; Glycerophosphates; Glycerophosphates; Glycerophosphates; Glycerophosphates; Glycerophosphates; Glycerophosphates; Glycerophosphates; Glycerophosphates; Glycerophosphates
619.931
620.292
620.44
620.822
621.305
621.444
622.308
622.993
624.44
624.748
625.95
628.059
629.062
629.456
629.777
629.895
630.063
630.46
630.896
630.995
631.437	PA(16:1(9Z)/15:0)	C34H65O8P	Glycerophospholipids	Glycerophosphates
631.473
631.878
632.206	3'-Sialyllactose; 6'-Sialyllactose	C23H39NO19; C23H39NO19	Organooxygen compounds; Organooxygen compounds	Carbohydrates and carbohydrate conjugates; Carbohydrates and carbohydrate conjugates
632.44
632.475
633.129
633.452	DG(18:4(6Z,9Z,12Z,15Z)/20:5(5Z,8Z,11Z,14Z,17Z)/0:0); DG(20:5(5Z,8Z,11Z,14Z,17Z)/18:4(6Z,9Z,12Z,15Z)/0:0); DG(18:4n3/0:0/20:5n3); PA(10:0/21:0); PA(16:0/15:0); PA(21:0/10:0); PA(10:0/a-21:0); PA(10:0/i-21:0); PA(a-13:0/i-18:0); PA(a-21:0/10:0); PA(i-12:0/i-19:0); PA(i-13:0/i-18:0); PA(i-14:0/a-17:0); PA(i-14:0/i-17:0); PA(i-21:0/10:0)	C41H62O5; C41H62O5; C41H62O5; C34H67O8P; C34H67O8P; C34H67O8P; C34H67O8P; C34H67O8P; C34H67O8P; C34H67O8P; C34H67O8P; C34H67O8P; C34H67O8P; C34H67O8P; C34H67O8P	Glycerolipids; Glycerolipids; Fatty Acyls; Glycerophospholipids; Glycerophospholipids; Glycerophospholipids; Glycerophospholipids; Glycerophospholipids; Glycerophospholipids; Glycerophospholipids; Glycerophospholipids; Glycerophospholipids; Glycerophospholipids; Glycerophospholipids; Glycerophospholipids	Diradylglycerols; Diradylglycerols; Eicosanoids; Glycerophosphates; Glycerophosphates; Glycerophosphates; Glycerophosphates; Glycerophosphates; Glycerophosphates; Glycerophosphates; Glycerophosphates; Glycerophosphates; Glycerophosphates; Glycerophosphates; Glycerophosphates
633.488
635.123
635.294
635.337
636.298
636.341
636.44
637.335
638.339
638.455
639.458
641.419	PA(14:0/18:3(6Z,9Z,12Z)); PA(14:0/18:3(9Z,12Z,15Z)); PA(14:1(9Z)/18:2(9Z,12Z)); PA(18:2(9Z,12Z)/14:1(9Z)); PA(18:3(6Z,9Z,12Z)/14:0); PA(18:3(9Z,12Z,15Z)/14:0)	C35H63O8P; C35H63O8P; C35H63O8P; C35H63O8P; C35H63O8P; C35H63O8P	Glycerophospholipids; Glycerophospholipids; Glycerophospholipids; Glycerophospholipids; Glycerophospholipids; Glycerophospholipids	Glycerophosphates; Glycerophosphates; Glycerophosphates; Glycerophosphates; Glycerophosphates; Glycerophosphates
642.423
642.489
643.437	PA(14:0/18:2(9Z,12Z)); PA(18:1(11Z)/14:1(9Z)); PA(18:1(9Z)/14:1(9Z)); PA(18:2(9Z,12Z)/14:0)	C35H65O8P; C35H65O8P; C35H65O8P; C35H65O8P	Glycerophospholipids; Glycerophospholipids; Glycerophospholipids; Glycerophospholipids	Glycerophosphates; Glycerophosphates; Glycerophosphates; Glycerophosphates
643.492
644.033
644.44
644.602
645.452	Glycerol 1-(9Z-octadecenoate) 2-tetradecanoate 3-phosphate; PA(16:1(9Z)/16:0); PA(18:0/14:1(9Z)); PA(18:1(11Z)/14:0); PA(18:1(9Z)/14:0)	C35H67O8P; C35H67O8P; C35H67O8P; C35H67O8P; C35H67O8P	Glycerophospholipids; Glycerophospholipids; Glycerophospholipids; Glycerophospholipids; Glycerophospholipids	Glycerophosphates; Glycerophosphates; Glycerophosphates; Glycerophosphates; Glycerophosphates
645.604
646.456
646.616	Cer(d18:1/24:1(15Z))	C42H81NO3	Sphingolipids	Ceramides
647.468	PA(16:0/16:0); PA(10:0/22:0); PA(18:0/14:0); PA(20:0/12:0); PA(22:0/10:0); PA(10:0/i-22:0); PA(20:0/i-12:0); PA(8:0/i-24:0); PA(a-13:0/i-19:0); PA(i-12:0/i-20:0); PA(i-13:0/i-19:0); PA(i-20:0/12:0); PA(i-20:0/i-12:0); PA(i-22:0/10:0); PA(i-24:0/8:0)	C35H69O8P; C35H69O8P; C35H69O8P; C35H69O8P; C35H69O8P; C35H69O8P; C35H69O8P; C35H69O8P; C35H69O8P; C35H69O8P; C35H69O8P; C35H69O8P; C35H69O8P; C35H69O8P; C35H69O8P	Glycerophospholipids; Glycerophospholipids; Glycerophospholipids; Glycerophospholipids; Glycerophospholipids; Glycerophospholipids; Glycerophospholipids; Glycerophospholipids; Glycerophospholipids; Glycerophospholipids; Glycerophospholipids; Glycerophospholipids; Glycerophospholipids; Glycerophospholipids; Glycerophospholipids	Glycerophosphates; Glycerophosphates; Glycerophosphates; Glycerophosphates; Glycerophosphates; Glycerophosphates; Glycerophosphates; Glycerophosphates; Glycerophosphates; Glycerophosphates; Glycerophosphates; Glycerophosphates; Glycerophosphates; Glycerophosphates; Glycerophosphates
647.853
647.93
648.473
649.846
650.04
651.044
651.288
652.471
653.407
654.411
654.7
655.423
655.472	PA(P-16:0e/18:2(9Z,12Z))	C37H69O7P	Glycerophospholipids	Glycerophosphates
656.426
656.697
657.452	PA(15:0/18:2(9Z,12Z)); PA(18:2(9Z,12Z)/15:0)	C36H67O8P; C36H67O8P	Glycerophospholipids; Glycerophospholipids	Glycerophosphates; Glycerophosphates
657.488
658.491
659.468	DG(18:4(6Z,9Z,12Z,15Z)/22:6(4Z,7Z,10Z,13Z,16Z,19Z)/0:0); DG(20:5(5Z,8Z,11Z,14Z,17Z)/20:5(5Z,8Z,11Z,14Z,17Z)/0:0); DG(22:6(4Z,7Z,10Z,13Z,16Z,19Z)/18:4(6Z,9Z,12Z,15Z)/0:0); DG(18:4n3/0:0/22:6n3); DG(20:5n3/0:0/20:5n3); PA(18:1(11Z)/15:0); PA(18:1(9Z)/15:0)	C43H64O5; C43H64O5; C43H64O5; C43H64O5; C43H64O5; C36H69O8P; C36H69O8P	Glycerolipids; Glycerolipids; Glycerolipids; Glycerolipids; Fatty Acyls; Glycerophospholipids; Glycerophospholipids	Diradylglycerols; Diradylglycerols; Diradylglycerols; Diradylglycerols; Eicosanoids; Glycerophosphates; Glycerophosphates
659.504
660.433
660.466
660.507
660.721
662.104	Fenugreekine	C21H27N7O14P2	Purine nucleotides	Purine nucleotide sugars
662.806
663.107	NAD	C21H28N7O14P2	(5'-&gt;5')-dinucleotides
664.117	NADH	C21H29N7O14P2	(5'-&gt;5')-dinucleotides
664.471
664.747
665.418	PA(14:0/20:5(5Z,8Z,11Z,14Z,17Z)); PA(14:1(9Z)/20:4(5Z,8Z,11Z,14Z)); PA(14:1(9Z)/20:4(8Z,11Z,14Z,17Z)); PA(16:1(9Z)/18:4(6Z,9Z,12Z,15Z)); PA(18:4(6Z,9Z,12Z,15Z)/16:1(9Z)); PA(20:4(5Z,8Z,11Z,14Z)/14:1(9Z)); PA(20:4(8Z,11Z,14Z,17Z)/14:1(9Z)); PA(20:5(5Z,8Z,11Z,14Z,17Z)/14:0)	C37H63O8P; C37H63O8P; C37H63O8P; C37H63O8P; C37H63O8P; C37H63O8P; C37H63O8P; C37H63O8P	Glycerophospholipids; Glycerophospholipids; Glycerophospholipids; Glycerophospholipids; Glycerophospholipids; Glycerophospholipids; Glycerophospholipids; Glycerophospholipids	Glycerophosphates; Glycerophosphates; Glycerophosphates; Glycerophosphates; Glycerophosphates; Glycerophosphates; Glycerophosphates; Glycerophosphates
665.82
666.014
666.422
667.281
667.434	PA(14:0/20:4(5Z,8Z,11Z,14Z)); PA(14:0/20:4(8Z,11Z,14Z,17Z)); PA(14:1(9Z)/20:3(5Z,8Z,11Z)); PA(16:0/18:4(6Z,9Z,12Z,15Z)); PA(16:1(9Z)/18:3(6Z,9Z,12Z)); PA(16:1(9Z)/18:3(9Z,12Z,15Z)); PA(18:3(6Z,9Z,12Z)/16:1(9Z)); PA(18:3(9Z,12Z,15Z)/16:1(9Z)); PA(18:4(6Z,9Z,12Z,15Z)/16:0); PA(20:3(5Z,8Z,11Z)/14:1(9Z)); PA(20:4(5Z,8Z,11Z,14Z)/14:0); PA(20:4(8Z,11Z,14Z,17Z)/14:0); PA(14:1(9Z)/20:3(8Z,11Z,14Z)); PA(2…	C37H65O8P; C37H65O8P; C37H65O8P; C37H65O8P; C37H65O8P; C37H65O8P; C37H65O8P; C37H65O8P; C37H65O8P; C37H65O8P; C37H65O8P; C37H65O8P; C37H65O8P; C37H65O8P	Glycerophospholipids; Glycerophospholipids; Glycerophospholipids; Glycerophospholipids; Glycerophospholipids; Glycerophospholipids; Glycerophospholipids; Glycerophospholipids; Glycerophospholipids; Glycerophospholipids; Glycerophospholipids; Glycerophospholipids; Glycerophospholipids; Glycerophospholipids	Glycerophosphates; Glycerophosphates; Glycerophosphates; Glycerophosphates; Glycerophosphates; Glycerophosphates; Glycerophosphates; Glycerophosphates; Glycerophosphates; Glycerophosphates; Glycerophosphates; Glycerophosphates; Glycerophosphates; Glycerophosphates
669.452	PA(14:0/20:3(5Z,8Z,11Z)); PA(16:0/18:3(6Z,9Z,12Z)); PA(16:0/18:3(9Z,12Z,15Z)); PA(16:1(9Z)/18:2(9Z,12Z)); PA(18:2(9Z,12Z)/16:1(9Z)); PA(18:3(6Z,9Z,12Z)/16:0); PA(18:3(9Z,12Z,15Z)/16:0); PA(20:3(5Z,8Z,11Z)/14:0); PA(14:0/20:3(8Z,11Z,14Z)); PA(14:1(9Z)/20:2(11Z,14Z)); PA(20:2(11Z,14Z)/14:1(9Z)); PA(20:3(8Z,11Z,14Z)/14:0)	C37H67O8P; C37H67O8P; C37H67O8P; C37H67O8P; C37H67O8P; C37H67O8P; C37H67O8P; C37H67O8P; C37H67O8P; C37H67O8P; C37H67O8P; C37H67O8P	Glycerophospholipids; Glycerophospholipids; Glycerophospholipids; Glycerophospholipids; Glycerophospholipids; Glycerophospholipids; Glycerophospholipids; Glycerophospholipids; Glycerophospholipids; Glycerophospholipids; Glycerophospholipids; Glycerophospholipids	Glycerophosphates; Glycerophosphates; Glycerophosphates; Glycerophosphates; Glycerophosphates; Glycerophosphates; Glycerophosphates; Glycerophosphates; Glycerophosphates; Glycerophosphates; Glycerophosphates; Glycerophosphates
670.3
670.455
670.484	PE(14:1(9Z)/P-18:1(11Z)); PE(14:1(9Z)/P-18:1(9Z)); PE(P-18:1(11Z)/14:1(9Z)); PE(P-18:1(9Z)/14:1(9Z))	C37H70NO7P; C37H70NO7P; C37H70NO7P; C37H70NO7P	Glycerophospholipids; Glycerophospholipids; Glycerophospholipids; Glycerophospholipids	Glycerophosphoethanolamines; Glycerophosphoethanolamines; Glycerophosphoethanolamines; Glycerophosphoethanolamines
671.269
671.467	PA(16:0/18:2(9Z,12Z)); PA(18:1(11Z)/16:1(9Z)); PA(18:1(9Z)/16:1(9Z)); PA(18:2(9Z,12Z)/16:0); PA(20:1(11Z)/14:1(9Z)); PA(14:0/20:2(11Z,14Z)); PA(20:2(11Z,14Z)/14:0)	C37H69O8P; C37H69O8P; C37H69O8P; C37H69O8P; C37H69O8P; C37H69O8P; C37H69O8P	Glycerophospholipids; Glycerophospholipids; Glycerophospholipids; Glycerophospholipids; Glycerophospholipids; Glycerophospholipids; Glycerophospholipids	Glycerophosphates; Glycerophosphates; Glycerophosphates; Glycerophosphates; Glycerophosphates; Glycerophosphates; Glycerophosphates
672.022
672.272
672.47
672.499	PE(14:0/P-18:1(11Z)); PE(14:0/P-18:1(9Z)); PE(14:1(9Z)/P-18:0); PE(16:1(9Z)/P-16:0); PE(P-16:0/16:1(9Z)); PE(P-18:0/14:1(9Z)); PE(P-18:1(11Z)/14:0); PE(P-18:1(9Z)/14:0)	C37H72NO7P; C37H72NO7P; C37H72NO7P; C37H72NO7P; C37H72NO7P; C37H72NO7P; C37H72NO7P; C37H72NO7P	Glycerophospholipids; Glycerophospholipids; Glycerophospholipids; Glycerophospholipids; Glycerophospholipids; Glycerophospholipids; Glycerophospholipids; Glycerophospholipids	Glycerophosphoethanolamines; Glycerophosphoethanolamines; Glycerophosphoethanolamines; Glycerophosphoethanolamines; Glycerophosphoethanolamines; Glycerophosphoethanolamines; Glycerophosphoethanolamines; Glycerophosphoethanolamines
673.266
673.485
674.271
674.488
675.275
675.491
676.435
676.494	PC(14:0/14:0); PE(15:0/16:0); PE(16:0/15:0); PE-NMe(15:0/15:0); PE-NMe(14:0/16:0); PE-NMe(16:0/14:0); PE-NMe2(14:0/15:0); PE-NMe2(15:0/14:0)	C36H72NO8P; C36H72NO8P; C36H72NO8P; C36H72NO8P; C36H72NO8P; C36H72NO8P; C36H72NO8P; C36H72NO8P	Glycerophospholipids; Glycerophospholipids; Glycerophospholipids; Glycerophospholipids; Glycerophospholipids; Glycerophospholipids; Glycerophospholipids; Glycerophospholipids	Glycerophosphocholines; Glycerophosphoethanolamines; Glycerophosphoethanolamines; Glycerophosphoethanolamines; Glycerophosphoethanolamines; Glycerophosphoethanolamines; Glycerophosphoethanolamines; Glycerophosphoethanolamines
677.402
678.452
679.396
679.475
680.579
681.3
681.416
681.451	PA(15:0/20:4(5Z,8Z,11Z,14Z)); PA(15:0/20:4(8Z,11Z,14Z,17Z)); PA(20:4(5Z,8Z,11Z,14Z)/15:0); PA(20:4(8Z,11Z,14Z,17Z)/15:0)	C38H67O8P; C38H67O8P; C38H67O8P; C38H67O8P	Glycerophospholipids; Glycerophospholipids; Glycerophospholipids; Glycerophospholipids	Glycerophosphates; Glycerophosphates; Glycerophosphates; Glycerophosphates
681.488
681.584
682.303
682.493
682.599
683.432
683.506
683.601
684.088
684.431
684.466
684.509
685.091
685.446
685.485	DG(20:5(5Z,8Z,11Z,14Z,17Z)/22:6(4Z,7Z,10Z,13Z,16Z,19Z)/0:0); DG(22:6(4Z,7Z,10Z,13Z,16Z,19Z)/20:5(5Z,8Z,11Z,14Z,17Z)/0:0); DG(20:5n3/0:0/22:6n3); PA(15:0/20:2(11Z,14Z)); PA(20:2(11Z,14Z)/15:0)	C45H66O5; C45H66O5; C45H66O5; C38H71O8P; C38H71O8P	Glycerolipids; Glycerolipids; Glycerolipids; Glycerophospholipids; Glycerophospholipids	Diradylglycerols; Diradylglycerols; Diradylglycerols; Glycerophosphates; Glycerophosphates
685.521
686.018
686.449
686.481
686.522
687.106	{[6-({3-[3,5-dimethoxy-4-(sulfooxy)phenyl]-11-hydroxy-7-(4-oxocyclohexa-2,5-dien-1-ylidene)-2,8-dioxatricyclo[7.3.1.0גµ,ֲ¹ֲ³]trideca-1(12),3,5,9(13),10-pentaen-4-yl}oxy)-3,4,5-trihydroxyoxan-2-yl]methyl}oxidanium	C31H28O16S	Flavonoids	Flavonoid glycosides
687.458
687.485
687.548
687.734
688.496
688.73
689.417	PA(14:1(9Z)/22:6(4Z,7Z,10Z,13Z,16Z,19Z)); PA(18:3(6Z,9Z,12Z)/18:4(6Z,9Z,12Z,15Z)); PA(18:3(9Z,12Z,15Z)/18:4(6Z,9Z,12Z,15Z)); PA(18:4(6Z,9Z,12Z,15Z)/18:3(6Z,9Z,12Z)); PA(18:4(6Z,9Z,12Z,15Z)/18:3(9Z,12Z,15Z)); PA(22:6(4Z,7Z,10Z,13Z,16Z,19Z)/14:1(9Z))	C39H63O8P; C39H63O8P; C39H63O8P; C39H63O8P; C39H63O8P; C39H63O8P	Glycerophospholipids; Glycerophospholipids; Glycerophospholipids; Glycerophospholipids; Glycerophospholipids; Glycerophospholipids	Glycerophosphates; Glycerophosphates; Glycerophosphates; Glycerophosphates; Glycerophosphates; Glycerophosphates
690.505	PC(14:0/15:0); PC(15:0/14:0); PE(14:0/18:0); PE(16:0/16:0); PE(18:0/14:0); 3-Sn-phosphatidylethanolamine; PE-NMe(15:0/16:0); PE-NMe(16:0/15:0); PE-NMe2(15:0/15:0); PE-NMe2(14:0/16:0); PE-NMe2(16:0/14:0)	C37H74NO8P; C37H74NO8P; C37H74NO8P; C37H74NO8P; C37H74NO8P; C37H74NO8P; C37H74NO8P; C37H74NO8P; C37H74NO8P; C37H74NO8P; C37H74NO8P	Glycerophospholipids; Glycerophospholipids; Glycerophospholipids; Glycerophospholipids; Glycerophospholipids; Glycerophospholipids; Glycerophospholipids; Glycerophospholipids; Glycerophospholipids; Glycerophospholipids; Glycerophospholipids	Glycerophosphocholines; Glycerophosphocholines; Glycerophosphoethanolamines; Glycerophosphoethanolamines; Glycerophosphoethanolamines; Glycerophosphoethanolamines; Glycerophosphoethanolamines; Glycerophosphoethanolamines; Glycerophosphoethanolamines; Glycerophosphoethanolamines; Glycerophosphoethanolamines
691.402
691.434	9,12,15-Octadecatrienoic acid 1-[(phosphonoxy)methyl]-1,2-ethanediyl ester; PA(14:0/22:6(4Z,7Z,10Z,13Z,16Z,19Z)); PA(14:1(9Z)/22:5(4Z,7Z,10Z,13Z,16Z)); PA(14:1(9Z)/22:5(7Z,10Z,13Z,16Z,19Z)); PA(16:1(9Z)/20:5(5Z,8Z,11Z,14Z,17Z)); PA(18:2(9Z,12Z)/18:4(6Z,9Z,12Z,15Z)); PA(18:3(6Z,9Z,12Z)/18:3(6Z,9Z,12Z)); PA(18:3(6Z,9Z,12Z)/18:3(9Z,12Z,15Z)); PA(18:3(9Z,12Z,15Z)/18:3(6Z,9Z,12Z)); PA(18:3(9Z,12Z,15Z)…	C39H65O8P; C39H65O8P; C39H65O8P; C39H65O8P; C39H65O8P; C39H65O8P; C39H65O8P; C39H65O8P; C39H65O8P; C39H65O8P; C39H65O8P; C39H65O8P; C39H65O8P; C39H65O8P; C39H65O8P	Glycerophospholipids; Glycerophospholipids; Glycerophospholipids; Glycerophospholipids; Glycerophospholipids; Glycerophospholipids; Glycerophospholipids; Glycerophospholipids; Glycerophospholipids; Glycerophospholipids; Glycerophospholipids; Glycerophospholipids; Glycerophospholipids; Glycerophospholipids; Glycerophospholipids	Glycerophosphates; Glycerophosphates; Glycerophosphates; Glycerophosphates; Glycerophosphates; Glycerophosphates; Glycerophosphates; Glycerophosphates; Glycerophosphates; Glycerophosphates; Glycerophosphates; Glycerophosphates; Glycerophosphates; Glycerophosphates; Glycerophosphates
692.406
693.401
693.451	PA(14:0/22:5(4Z,7Z,10Z,13Z,16Z)); PA(14:1(9Z)/22:4(7Z,10Z,13Z,16Z)); PA(16:0/20:5(5Z,8Z,11Z,14Z,17Z)); PA(16:1(9Z)/20:4(5Z,8Z,11Z,14Z)); PA(16:1(9Z)/20:4(8Z,11Z,14Z,17Z)); PA(18:1(11Z)/18:4(6Z,9Z,12Z,15Z)); PA(18:1(9Z)/18:4(6Z,9Z,12Z,15Z)); PA(18:2(9Z,12Z)/18:3(6Z,9Z,12Z)); PA(18:2(9Z,12Z)/18:3(9Z,12Z,15Z)); PA(18:3(6Z,9Z,12Z)/18:2(9Z,12Z)); PA(18:3(9Z,12Z,15Z)/18:2(9Z,12Z)); PA(18:4(6Z,9Z,12Z,15…	C39H67O8P; C39H67O8P; C39H67O8P; C39H67O8P; C39H67O8P; C39H67O8P; C39H67O8P; C39H67O8P; C39H67O8P; C39H67O8P; C39H67O8P; C39H67O8P; C39H67O8P; C39H67O8P; C39H67O8P; C39H67O8P; C39H67O8P; C39H67O8P; C39H67O8P; C39H67O8P	Glycerophospholipids; Glycerophospholipids; Glycerophospholipids; Glycerophospholipids; Glycerophospholipids; Glycerophospholipids; Glycerophospholipids; Glycerophospholipids; Glycerophospholipids; Glycerophospholipids; Glycerophospholipids; Glycerophospholipids; Glycerophospholipids; Glycerophospholipids; Glycerophospholipids; Glycerophospholipids; Glycerophospholipids; Glycerophospholipids; Gly…	Glycerophosphates; Glycerophosphates; Glycerophosphates; Glycerophosphates; Glycerophosphates; Glycerophosphates; Glycerophosphates; Glycerophosphates; Glycerophosphates; Glycerophosphates; Glycerophosphates; Glycerophosphates; Glycerophosphates; Glycerophosphates; Glycerophosphates; Glycerophosphates; Glycerophosphates; Glycerophosphates; Glycerophosphates; Glycerophosphates
694.455
694.484	PE(18:4(6Z,9Z,12Z,15Z)/P-16:0); PE(P-16:0/18:4(6Z,9Z,12Z,15Z))	C39H70NO7P; C39H70NO7P	Glycerophospholipids; Glycerophospholipids	Glycerophosphoethanolamines; Glycerophosphoethanolamines
694.693
694.762
695.317
695.352
695.467	1,2-Di-(9Z,12Z-octadecadienoyl)-sn-glycero-3-phosphate; PA(14:0/22:4(7Z,10Z,13Z,16Z)); PA(16:0/20:4(5Z,8Z,11Z,14Z)); PA(16:1(9Z)/20:3(5Z,8Z,11Z)); PA(18:0/18:4(6Z,9Z,12Z,15Z)); PA(18:1(11Z)/18:3(6Z,9Z,12Z)); PA(18:1(11Z)/18:3(9Z,12Z,15Z)); PA(18:1(9Z)/18:3(6Z,9Z,12Z)); PA(18:1(9Z)/18:3(9Z,12Z,15Z)); PA(18:2(9Z,12Z)/18:2(9Z,12Z)); PA(18:3(6Z,9Z,12Z)/18:1(11Z)); PA(18:3(6Z,9Z,12Z)/18:1(9Z)); PA(18:…	C39H69O8P; C39H69O8P; C39H69O8P; C39H69O8P; C39H69O8P; C39H69O8P; C39H69O8P; C39H69O8P; C39H69O8P; C39H69O8P; C39H69O8P; C39H69O8P; C39H69O8P; C39H69O8P; C39H69O8P; C39H69O8P; C39H69O8P; C39H69O8P; C39H69O8P; C39H69O8P; C39H69O8P; C39H69O8P	Glycerophospholipids; Glycerophospholipids; Glycerophospholipids; Glycerophospholipids; Glycerophospholipids; Glycerophospholipids; Glycerophospholipids; Glycerophospholipids; Glycerophospholipids; Glycerophospholipids; Glycerophospholipids; Glycerophospholipids; Glycerophospholipids; Glycerophospholipids; Glycerophospholipids; Glycerophospholipids; Glycerophospholipids; Glycerophospholipids; Gly…	Glycerophosphates; Glycerophosphates; Glycerophosphates; Glycerophosphates; Glycerophosphates; Glycerophosphates; Glycerophosphates; Glycerophosphates; Glycerophosphates; Glycerophosphates; Glycerophosphates; Glycerophosphates; Glycerophosphates; Glycerophosphates; Glycerophosphates; Glycerophosphates; Glycerophosphates; Glycerophosphates; Glycerophosphates; Glycerophosphates; Glycerophosphates; …
696.317
696.355
696.416
696.471
696.501
696.686
696.869
697.294
697.484	PA(14:1(9Z)/22:2(13Z,16Z)); PA(16:0/20:3(5Z,8Z,11Z)); PA(18:0/18:3(6Z,9Z,12Z)); PA(18:0/18:3(9Z,12Z,15Z)); PA(18:1(11Z)/18:2(9Z,12Z)); PA(18:1(9Z)/18:2(9Z,12Z)); PA(18:2(9Z,12Z)/18:1(11Z)); PA(18:2(9Z,12Z)/18:1(9Z)); PA(18:3(6Z,9Z,12Z)/18:0); PA(18:3(9Z,12Z,15Z)/18:0); PA(20:3(5Z,8Z,11Z)/16:0); PA(22:2(13Z,16Z)/14:1(9Z)); PA(16:0/20:3(8Z,11Z,14Z)); PA(16:1(9Z)/20:2(11Z,14Z)); PA(20:2(11Z,14Z)/16:…	C39H71O8P; C39H71O8P; C39H71O8P; C39H71O8P; C39H71O8P; C39H71O8P; C39H71O8P; C39H71O8P; C39H71O8P; C39H71O8P; C39H71O8P; C39H71O8P; C39H71O8P; C39H71O8P; C39H71O8P; C39H71O8P	Glycerophospholipids; Glycerophospholipids; Glycerophospholipids; Glycerophospholipids; Glycerophospholipids; Glycerophospholipids; Glycerophospholipids; Glycerophospholipids; Glycerophospholipids; Glycerophospholipids; Glycerophospholipids; Glycerophospholipids; Glycerophospholipids; Glycerophospholipids; Glycerophospholipids; Glycerophospholipids	Glycerophosphates; Glycerophosphates; Glycerophosphates; Glycerophosphates; Glycerophosphates; Glycerophosphates; Glycerophosphates; Glycerophosphates; Glycerophosphates; Glycerophosphates; Glycerophosphates; Glycerophosphates; Glycerophosphates; Glycerophosphates; Glycerophosphates; Glycerophosphates
697.853
698.082
698.298
698.487
698.517
698.555	Glucosylceramide (d18:1/16:0); Galactosylceramide (d18:1/16:0)	C40H77NO8; C40H77NO8	Sphingolipids; Sphingolipids	Glycosphingolipids; Glycosphingolipids
698.683
699.301
699.499	PA(18:0/18:2(9Z,12Z)); PA(18:1(11Z)/18:1(11Z)); PA(18:1(11Z)/18:1(9Z)); PA(18:1(9Z)/18:1(11Z)); PA(18:1(9Z)/18:1(9Z)); 9-Octadecenoic acid 1-[(phosphonoxy)methyl]-1,2-ethanediyl ester; PA(14:1(9Z)/22:1(13Z)); PA(18:2(9Z,12Z)/18:0); PA(20:1(11Z)/16:1(9Z)); PA(22:1(13Z)/14:1(9Z)); PA(22:2(13Z,16Z)/14:0); PA(16:0/20:2(11Z,14Z)); PA(20:2(11Z,14Z)/16:0); PA(14:0/22:2(13Z,16Z))	C39H73O8P; C39H73O8P; C39H73O8P; C39H73O8P; C39H73O8P; C39H73O8P; C39H73O8P; C39H73O8P; C39H73O8P; C39H73O8P; C39H73O8P; C39H73O8P; C39H73O8P; C39H73O8P	Glycerophospholipids; Glycerophospholipids; Glycerophospholipids; Glycerophospholipids; Glycerophospholipids; Glycerophospholipids; Glycerophospholipids; Glycerophospholipids; Glycerophospholipids; Glycerophospholipids; Glycerophospholipids; Glycerophospholipids; Glycerophospholipids; Glycerophospholipids	Glycerophosphates; Glycerophosphates; Glycerophosphates; Glycerophosphates; Glycerophosphates; Glycerophosphates; Glycerophosphates; Glycerophosphates; Glycerophosphates; Glycerophosphates; Glycerophosphates; Glycerophosphates; Glycerophosphates; Glycerophosphates
700.304
700.502
700.532	PE(16:0/P-18:1(11Z)); PE(16:0/P-18:1(9Z)); PE(16:1(9Z)/P-18:0); PE(18:1(11Z)/P-16:0); PE(18:1(9Z)/P-16:0); PEP-16:0/18:1(11Z)); PE(P-16:0/18:1(9Z)); PE(P-18:0/16:1(9Z)); PE(P-18:1(11Z)/16:0); PE(P-18:1(9Z)/16:0)	C39H76NO7P; C39H76NO7P; C39H76NO7P; C39H76NO7P; C39H76NO7P; C39H76NO7P; C39H76NO7P; C39H76NO7P; C39H76NO7P; C39H76NO7P	Glycerophospholipids; Glycerophospholipids; Glycerophospholipids; Glycerophospholipids; Glycerophospholipids; Glycerophospholipids; Glycerophospholipids; Glycerophospholipids; Glycerophospholipids; Glycerophospholipids	Glycerophosphoethanolamines; Glycerophosphoethanolamines; Glycerophosphoethanolamines; Glycerophosphoethanolamines; Glycerophosphoethanolamines; Glycerophosphoethanolamines; Glycerophosphoethanolamines; Glycerophosphoethanolamines; Glycerophosphoethanolamines; Glycerophosphoethanolamines
701.403
701.509
701.535
701.565
702.512
702.541	PC(15:0/P-16:0); PE(16:0/P-18:0); PE(18:0/P-16:0); PE(P-16:0e/18:1(9Z)); PC(P-16:0/15:0); PE(P-16:0/18:0); PE(P-18:0/16:0)	C39H78NO7P; C39H78NO7P; C39H78NO7P; C39H78NO7P; C39H78NO7P; C39H78NO7P; C39H78NO7P	Glycerophospholipids; Glycerophospholipids; Glycerophospholipids; Glycerophospholipids; Glycerophospholipids; Glycerophospholipids; Glycerophospholipids	Glycerophosphocholines; Glycerophosphoethanolamines; Glycerophosphoethanolamines; Glycerophosphoethanolamines; Glycerophosphocholines; Glycerophosphoethanolamines; Glycerophosphoethanolamines
702.706
703.417
703.517
704.422	norerythromycin	C35H63NO13	Organooxygen compounds	Carbohydrates and carbohydrate conjugates
704.467
704.527
704.704
705.41
705.53
706.07
706.471	Spirolide D	C43H65NO7	Azepines
707.395
707.428
707.469
707.502
707.999
708.431	Fasciculic acid C	C38H63NO11	Prenol lipids	Triterpenoids
708.504
708.758
709.443
709.506
710.445
710.48	PE(14:0/20:4(5Z,8Z,11Z,14Z)); PE(14:0/20:4(8Z,11Z,14Z,17Z)); PE(14:1(9Z)/20:3(5Z,8Z,11Z)); PE(14:1(9Z)/20:3(8Z,11Z,14Z)); PE(16:0/18:4(6Z,9Z,12Z,15Z)); PE(16:1(9Z)/18:3(6Z,9Z,12Z)); PE(16:1(9Z)/18:3(9Z,12Z,15Z)); PE(18:3(6Z,9Z,12Z)/16:1(9Z)); PE(18:3(9Z,12Z,15Z)/16:1(9Z)); PE(18:4(6Z,9Z,12Z,15Z)/16:0); PE(20:3(5Z,8Z,11Z)/14:1(9Z)); PE(20:3(8Z,11Z,14Z)/14:1(9Z)); PE(20:4(5Z,8Z,11Z,14Z)/14:0); PE(2…	C39H70NO8P; C39H70NO8P; C39H70NO8P; C39H70NO8P; C39H70NO8P; C39H70NO8P; C39H70NO8P; C39H70NO8P; C39H70NO8P; C39H70NO8P; C39H70NO8P; C39H70NO8P; C39H70NO8P; C39H70NO8P; C39H70NO8P; C39H70NO8P; C39H70NO8P; C39H70NO8P; C39H70NO8P; C39H70NO8P; C39H70NO8P; C39H70NO8P	Glycerophospholipids; Glycerophospholipids; Glycerophospholipids; Glycerophospholipids; Glycerophospholipids; Glycerophospholipids; Glycerophospholipids; Glycerophospholipids; Glycerophospholipids; Glycerophospholipids; Glycerophospholipids; Glycerophospholipids; Glycerophospholipids; Glycerophospholipids; Glycerophospholipids; Glycerophospholipids; Glycerophospholipids; Glycerophospholipids; Gly…	Glycerophosphoethanolamines; Glycerophosphoethanolamines; Glycerophosphoethanolamines; Glycerophosphoethanolamines; Glycerophosphoethanolamines; Glycerophosphoethanolamines; Glycerophosphoethanolamines; Glycerophosphoethanolamines; Glycerophosphoethanolamines; Glycerophosphoethanolamines; Glycerophosphoethanolamines; Glycerophosphoethanolamines; Glycerophosphoethanolamines; Glycerophosphoethanola…
710.515
711.461	19'-Hexanoyloxymytiloxanthin	C46H64O6	Prenol lipids	Triterpenoids
712.466
712.495	PE(14:0/20:3(5Z,8Z,11Z)); PE(14:0/20:3(8Z,11Z,14Z)); PE(14:1(9Z)/20:2(11Z,14Z)); PE(16:0/18:3(6Z,9Z,12Z)); PE(16:0/18:3(9Z,12Z,15Z)); PE(16:1(9Z)/18:2(9Z,12Z)); PE(18:2(9Z,12Z)/16:1(9Z)); PE(18:3(6Z,9Z,12Z)/16:0); PE(18:3(9Z,12Z,15Z)/16:0); PE(20:2(11Z,14Z)/14:1(9Z)); PE(20:3(5Z,8Z,11Z)/14:0); PE(20:3(8Z,11Z,14Z)/14:0); PE-NMe(15:0/18:3(6Z,9Z,12Z)); PE-NMe(15:0/18:3(9Z,12Z,15Z)); PE-NMe(18:3(6Z,9…	C39H72NO8P; C39H72NO8P; C39H72NO8P; C39H72NO8P; C39H72NO8P; C39H72NO8P; C39H72NO8P; C39H72NO8P; C39H72NO8P; C39H72NO8P; C39H72NO8P; C39H72NO8P; C39H72NO8P; C39H72NO8P; C39H72NO8P; C39H72NO8P; C39H72NO8P; C39H72NO8P; C39H72NO8P; C39H72NO8P; C39H72NO8P; C39H72NO8P	Glycerophospholipids; Glycerophospholipids; Glycerophospholipids; Glycerophospholipids; Glycerophospholipids; Glycerophospholipids; Glycerophospholipids; Glycerophospholipids; Glycerophospholipids; Glycerophospholipids; Glycerophospholipids; Glycerophospholipids; Glycerophospholipids; Glycerophospholipids; Glycerophospholipids; Glycerophospholipids; Glycerophospholipids; Glycerophospholipids; Gly…	Glycerophosphoethanolamines; Glycerophosphoethanolamines; Glycerophosphoethanolamines; Glycerophosphoethanolamines; Glycerophosphoethanolamines; Glycerophosphoethanolamines; Glycerophosphoethanolamines; Glycerophosphoethanolamines; Glycerophosphoethanolamines; Glycerophosphoethanolamines; Glycerophosphoethanolamines; Glycerophosphoethanolamines; Glycerophosphoethanolamines; Glycerophosphoethanola…
712.533
713.476
713.826
714.511	PE(14:0/20:2(11Z,14Z)); PE(14:1(9Z)/20:1(11Z)); PE(16:0/18:2(9Z,12Z)); PE(16:1(9Z)/18:1(11Z)); PE(16:1(9Z)/18:1(9Z)); PE(18:1(11Z)/16:1(9Z)); PE(18:1(9Z)/16:1(9Z)); PE(18:2(9Z,12Z)/16:0); PE(20:1(11Z)/14:1(9Z)); PE(20:2(11Z,14Z)/14:0); PE-NMe(15:0/18:2(9Z,12Z)); PE-NMe(18:2(9Z,12Z)/15:0); PE-NMe2(14:1(9Z)/18:1(9Z)); PE-NMe2(14:1(9Z)/18:1(11Z)); PE-NMe2(16:1(9Z)/16:1(9Z)); PE-NMe2(14:0/18:2(9Z,12Z…	C39H74NO8P; C39H74NO8P; C39H74NO8P; C39H74NO8P; C39H74NO8P; C39H74NO8P; C39H74NO8P; C39H74NO8P; C39H74NO8P; C39H74NO8P; C39H74NO8P; C39H74NO8P; C39H74NO8P; C39H74NO8P; C39H74NO8P; C39H74NO8P; C39H74NO8P; C39H74NO8P; C39H74NO8P	Glycerophospholipids; Glycerophospholipids; Glycerophospholipids; Glycerophospholipids; Glycerophospholipids; Glycerophospholipids; Glycerophospholipids; Glycerophospholipids; Glycerophospholipids; Glycerophospholipids; Glycerophospholipids; Glycerophospholipids; Glycerophospholipids; Glycerophospholipids; Glycerophospholipids; Glycerophospholipids; Glycerophospholipids; Glycerophospholipids; Gly…	Glycerophosphoethanolamines; Glycerophosphoethanolamines; Glycerophosphoethanolamines; Glycerophosphoethanolamines; Glycerophosphoethanolamines; Glycerophosphoethanolamines; Glycerophosphoethanolamines; Glycerophosphoethanolamines; Glycerophosphoethanolamines; Glycerophosphoethanolamines; Glycerophosphoethanolamines; Glycerophosphoethanolamines; Glycerophosphoethanolamines; Glycerophosphoethanola…
715.456
715.514
715.712
716.526	PC(15:0/16:1(9Z)); PC(16:1(9Z)/15:0); PE(14:0/20:1(11Z)); PE(14:1(9Z)/20:0); PE(16:0/18:1(11Z)); PE(16:0/18:1(9Z)); PE(16:1(9Z)/18:0); PE(18:0/16:1(9Z)); PE(18:1(11Z)/16:0); PE(18:1(9Z)/16:0); PE(20:0/14:1(9Z)); PE(20:1(11Z)/14:0); PE-NMe(15:0/18:1(9Z)); PE-NMe(15:0/18:1(11Z)); PE-NMe(18:1(11Z)/15:0); PE-NMe(18:1(9Z)/15:0); PE-NMe2(16:0/16:1(9Z)); PE-NMe2(14:0/18:1(9Z)); PE-NMe2(14:0/18:1(11Z)); …	C39H76NO8P; C39H76NO8P; C39H76NO8P; C39H76NO8P; C39H76NO8P; C39H76NO8P; C39H76NO8P; C39H76NO8P; C39H76NO8P; C39H76NO8P; C39H76NO8P; C39H76NO8P; C39H76NO8P; C39H76NO8P; C39H76NO8P; C39H76NO8P; C39H76NO8P; C39H76NO8P; C39H76NO8P; C39H76NO8P; C39H76NO8P; C39H76NO8P; C39H76NO8P; C39H76NO8P	Glycerophospholipids; Glycerophospholipids; Glycerophospholipids; Glycerophospholipids; Glycerophospholipids; Glycerophospholipids; Glycerophospholipids; Glycerophospholipids; Glycerophospholipids; Glycerophospholipids; Glycerophospholipids; Glycerophospholipids; Glycerophospholipids; Glycerophospholipids; Glycerophospholipids; Glycerophospholipids; Glycerophospholipids; Glycerophospholipids; Gly…	Glycerophosphocholines; Glycerophosphocholines; Glycerophosphoethanolamines; Glycerophosphoethanolamines; Glycerophosphoethanolamines; Glycerophosphoethanolamines; Glycerophosphoethanolamines; Glycerophosphoethanolamines; Glycerophosphoethanolamines; Glycerophosphoethanolamines; Glycerophosphoethanolamines; Glycerophosphoethanolamines; Glycerophosphoethanolamines; Glycerophosphoethanolamines; Gly…
717.452	PA(16:1(9Z)/22:6(4Z,7Z,10Z,13Z,16Z,19Z)); PA(18:2(9Z,12Z)/20:5(5Z,8Z,11Z,14Z,17Z)); PA(18:3(6Z,9Z,12Z)/20:4(5Z,8Z,11Z,14Z)); PA(18:3(6Z,9Z,12Z)/20:4(8Z,11Z,14Z,17Z)); PA(18:3(9Z,12Z,15Z)/20:4(5Z,8Z,11Z,14Z)); PA(18:3(9Z,12Z,15Z)/20:4(8Z,11Z,14Z,17Z)); PA(18:4(6Z,9Z,12Z,15Z)/20:3(5Z,8Z,11Z)); PA(20:3(5Z,8Z,11Z)/18:4(6Z,9Z,12Z,15Z)); PA(20:4(5Z,8Z,11Z,14Z)/18:3(6Z,9Z,12Z)); PA(20:4(5Z,8Z,11Z,14Z)/1…	C41H67O8P; C41H67O8P; C41H67O8P; C41H67O8P; C41H67O8P; C41H67O8P; C41H67O8P; C41H67O8P; C41H67O8P; C41H67O8P; C41H67O8P; C41H67O8P; C41H67O8P; C41H67O8P; C41H67O8P; C41H67O8P	Glycerophospholipids; Glycerophospholipids; Glycerophospholipids; Glycerophospholipids; Glycerophospholipids; Glycerophospholipids; Glycerophospholipids; Glycerophospholipids; Glycerophospholipids; Glycerophospholipids; Glycerophospholipids; Glycerophospholipids; Glycerophospholipids; Glycerophospholipids; Glycerophospholipids; Glycerophospholipids	Glycerophosphates; Glycerophosphates; Glycerophosphates; Glycerophosphates; Glycerophosphates; Glycerophosphates; Glycerophosphates; Glycerophosphates; Glycerophosphates; Glycerophosphates; Glycerophosphates; Glycerophosphates; Glycerophosphates; Glycerophosphates; Glycerophosphates; Glycerophosphates
717.53
718.534
718.68
719.462
719.494
719.537
720.064
720.47
720.498	PE(18:4(6Z,9Z,12Z,15Z)/P-18:1(11Z)); PE(18:4(6Z,9Z,12Z,15Z)/P-18:1(9Z)); PE(20:5(5Z,8Z,11Z,14Z,17Z)/P-16:0); PE(P-16:0/20:5(5Z,8Z,11Z,14Z,17Z)); PE(P-18:1(11Z)/18:4(6Z,9Z,12Z,15Z)); PE(P-18:1(9Z)/18:4(6Z,9Z,12Z,15Z))	C41H72NO7P; C41H72NO7P; C41H72NO7P; C41H72NO7P; C41H72NO7P; C41H72NO7P	Glycerophospholipids; Glycerophospholipids; Glycerophospholipids; Glycerophospholipids; Glycerophospholipids; Glycerophospholipids	Glycerophosphoethanolamines; Glycerophosphoethanolamines; Glycerophosphoethanolamines; Glycerophosphoethanolamines; Glycerophosphoethanolamines; Glycerophosphoethanolamines
720.534
721.481	PA(16:0/22:5(4Z,7Z,10Z,13Z,16Z)); PA(16:0/22:5(7Z,10Z,13Z,16Z,19Z)); PA(16:1(9Z)/22:4(7Z,10Z,13Z,16Z)); PA(18:0/20:5(5Z,8Z,11Z,14Z,17Z)); PA(18:1(11Z)/20:4(5Z,8Z,11Z,14Z)); PA(18:1(11Z)/20:4(8Z,11Z,14Z,17Z)); PA(18:1(9Z)/20:4(5Z,8Z,11Z,14Z)); PA(18:1(9Z)/20:4(8Z,11Z,14Z,17Z)); PA(18:2(9Z,12Z)/20:3(5Z,8Z,11Z)); PA(18:4(6Z,9Z,12Z,15Z)/20:1(11Z)); PA(20:1(11Z)/18:4(6Z,9Z,12Z,15Z)); PA(20:3(5Z,8Z,11Z…	C41H71O8P; C41H71O8P; C41H71O8P; C41H71O8P; C41H71O8P; C41H71O8P; C41H71O8P; C41H71O8P; C41H71O8P; C41H71O8P; C41H71O8P; C41H71O8P; C41H71O8P; C41H71O8P; C41H71O8P; C41H71O8P; C41H71O8P; C41H71O8P; C41H71O8P; C41H71O8P; C41H71O8P; C41H71O8P; C41H71O8P; C41H71O8P; C41H71O8P; C41H71O8P	Glycerophospholipids; Glycerophospholipids; Glycerophospholipids; Glycerophospholipids; Glycerophospholipids; Glycerophospholipids; Glycerophospholipids; Glycerophospholipids; Glycerophospholipids; Glycerophospholipids; Glycerophospholipids; Glycerophospholipids; Glycerophospholipids; Glycerophospholipids; Glycerophospholipids; Glycerophospholipids; Glycerophospholipids; Glycerophospholipids; Gly…	Glycerophosphates; Glycerophosphates; Glycerophosphates; Glycerophosphates; Glycerophosphates; Glycerophosphates; Glycerophosphates; Glycerophosphates; Glycerophosphates; Glycerophosphates; Glycerophosphates; Glycerophosphates; Glycerophosphates; Glycerophosphates; Glycerophosphates; Glycerophosphates; Glycerophosphates; Glycerophosphates; Glycerophosphates; Glycerophosphates; Glycerophosphates; …
722.488
722.515	PE(18:3(6Z,9Z,12Z)/P-18:1(11Z)); PE(18:3(6Z,9Z,12Z)/P-18:1(9Z)); PE(18:3(9Z,12Z,15Z)/P-18:1(11Z)); PE(18:3(9Z,12Z,15Z)/P-18:1(9Z)); PE(18:4(6Z,9Z,12Z,15Z)/P-18:0); PE(20:4(5Z,8Z,11Z,14Z)/P-16:0); PE(20:4(8Z,11Z,14Z,17Z)/P-16:0); PE(P-16:0/20:4(5Z,8Z,11Z,14Z)); PE(P-16:0/20:4(8Z,11Z,14Z,17Z)); PE(P-18:0/18:4(6Z,9Z,12Z,15Z)); PE(P-18:1(11Z)/18:3(6Z,9Z,12Z)); PE(P-18:1(11Z)/18:3(9Z,12Z,15Z)); PE(P-1…	C41H74NO7P; C41H74NO7P; C41H74NO7P; C41H74NO7P; C41H74NO7P; C41H74NO7P; C41H74NO7P; C41H74NO7P; C41H74NO7P; C41H74NO7P; C41H74NO7P; C41H74NO7P; C41H74NO7P; C41H74NO7P	Glycerophospholipids; Glycerophospholipids; Glycerophospholipids; Glycerophospholipids; Glycerophospholipids; Glycerophospholipids; Glycerophospholipids; Glycerophospholipids; Glycerophospholipids; Glycerophospholipids; Glycerophospholipids; Glycerophospholipids; Glycerophospholipids; Glycerophospholipids	Glycerophosphoethanolamines; Glycerophosphoethanolamines; Glycerophosphoethanolamines; Glycerophosphoethanolamines; Glycerophosphoethanolamines; Glycerophosphoethanolamines; Glycerophosphoethanolamines; Glycerophosphoethanolamines; Glycerophosphoethanolamines; Glycerophosphoethanolamines; Glycerophosphoethanolamines; Glycerophosphoethanolamines; Glycerophosphoethanolamines; Glycerophosphoethanola…
723.521
724.08
724.527	PE(18:2(9Z,12Z)/P-18:1(11Z)); PE(18:2(9Z,12Z)/P-18:1(9Z)); PE(18:3(6Z,9Z,12Z)/P-18:0); PE(18:3(9Z,12Z,15Z)/P-18:0); PE(20:3(5Z,8Z,11Z)/P-16:0); PE(20:3(8Z,11Z,14Z)/P-16:0); PE(P-16:0/20:3(5Z,8Z,11Z)); PE(P-16:0/20:3(8Z,11Z,14Z)); PE(P-18:0/18:3(6Z,9Z,12Z)); PE(P-18:0/18:3(9Z,12Z,15Z)); PE(P-18:1(11Z)/18:2(9Z,12Z)); PE(P-18:1(9Z)/18:2(9Z,12Z))	C41H76NO7P; C41H76NO7P; C41H76NO7P; C41H76NO7P; C41H76NO7P; C41H76NO7P; C41H76NO7P; C41H76NO7P; C41H76NO7P; C41H76NO7P; C41H76NO7P; C41H76NO7P	Glycerophospholipids; Glycerophospholipids; Glycerophospholipids; Glycerophospholipids; Glycerophospholipids; Glycerophospholipids; Glycerophospholipids; Glycerophospholipids; Glycerophospholipids; Glycerophospholipids; Glycerophospholipids; Glycerophospholipids	Glycerophosphoethanolamines; Glycerophosphoethanolamines; Glycerophosphoethanolamines; Glycerophosphoethanolamines; Glycerophosphoethanolamines; Glycerophosphoethanolamines; Glycerophosphoethanolamines; Glycerophosphoethanolamines; Glycerophosphoethanolamines; Glycerophosphoethanolamines; Glycerophosphoethanolamines; Glycerophosphoethanolamines
724.567
725.397
725.432
725.514	PA(16:1(9Z)/22:2(13Z,16Z)); PA(18:0/20:3(5Z,8Z,11Z)); PA(18:2(9Z,12Z)/20:1(11Z)); PA(18:3(6Z,9Z,12Z)/20:0); PA(18:3(9Z,12Z,15Z)/20:0); PA(20:0/18:3(6Z,9Z,12Z)); PA(20:0/18:3(9Z,12Z,15Z)); PA(20:1(11Z)/18:2(9Z,12Z)); PA(20:3(5Z,8Z,11Z)/18:0); PA(22:2(13Z,16Z)/16:1(9Z)); PA(18:0/20:3(8Z,11Z,14Z)); PA(18:1(11Z)/20:2(11Z,14Z)); PA(18:1(9Z)/20:2(11Z,14Z)); PA(20:2(11Z,14Z)/18:1(11Z)); PA(20:2(11Z,14Z)…	C41H75O8P; C41H75O8P; C41H75O8P; C41H75O8P; C41H75O8P; C41H75O8P; C41H75O8P; C41H75O8P; C41H75O8P; C41H75O8P; C41H75O8P; C41H75O8P; C41H75O8P; C41H75O8P; C41H75O8P; C41H75O8P	Glycerophospholipids; Glycerophospholipids; Glycerophospholipids; Glycerophospholipids; Glycerophospholipids; Glycerophospholipids; Glycerophospholipids; Glycerophospholipids; Glycerophospholipids; Glycerophospholipids; Glycerophospholipids; Glycerophospholipids; Glycerophospholipids; Glycerophospholipids; Glycerophospholipids; Glycerophospholipids	Glycerophosphates; Glycerophosphates; Glycerophosphates; Glycerophosphates; Glycerophosphates; Glycerophosphates; Glycerophosphates; Glycerophosphates; Glycerophosphates; Glycerophosphates; Glycerophosphates; Glycerophosphates; Glycerophosphates; Glycerophosphates; Glycerophosphates; Glycerophosphates
725.535
725.572
726.516
726.546	PE(18:1(11Z)/P-18:1(11Z)); PE(18:1(11Z)/P-18:1(9Z)); PE(18:1(9Z)/P-18:1(11Z)); PE(18:1(9Z)/P-18:1(9Z)); PE(18:2(9Z,12Z)/P-18:0); PE(20:2(11Z,14Z)/P-16:0); PE(P-16:0/20:2(11Z,14Z)); PE(P-18:0/18:2(9Z,12Z)); PE(P-18:1(11Z)/18:1(11Z)); PE(P-18:1(11Z)/18:1(9Z)); PE(P-18:1(9Z)/18:1(11Z)); PE(P-18:1(9Z)/18:1(9Z))	C41H78NO7P; C41H78NO7P; C41H78NO7P; C41H78NO7P; C41H78NO7P; C41H78NO7P; C41H78NO7P; C41H78NO7P; C41H78NO7P; C41H78NO7P; C41H78NO7P; C41H78NO7P	Glycerophospholipids; Glycerophospholipids; Glycerophospholipids; Glycerophospholipids; Glycerophospholipids; Glycerophospholipids; Glycerophospholipids; Glycerophospholipids; Glycerophospholipids; Glycerophospholipids; Glycerophospholipids; Glycerophospholipids	Glycerophosphoethanolamines; Glycerophosphoethanolamines; Glycerophosphoethanolamines; Glycerophosphoethanolamines; Glycerophosphoethanolamines; Glycerophosphoethanolamines; Glycerophosphoethanolamines; Glycerophosphoethanolamines; Glycerophosphoethanolamines; Glycerophosphoethanolamines; Glycerophosphoethanolamines; Glycerophosphoethanolamines
726.583	CerP(d18:1/24:1(15Z)); PC(P-16:0/P-18:1(11Z)); PC(P-16:0/P-18:1(9Z)); PC(P-18:1(11Z)/P-16:0); PC(P-18:1(9Z)/P-16:0)	C42H82NO6P; C42H82NO6P; C42H82NO6P; C42H82NO6P; C42H82NO6P	Sphingolipids; Glycerophospholipids; Glycerophospholipids; Glycerophospholipids; Glycerophospholipids	Phosphosphingolipids; Glycerophosphocholines; Glycerophosphocholines; Glycerophosphocholines; Glycerophosphocholines
726.723
727.417
727.446
727.549	DG(11D3/11D5/0:0); DG(11D5/11D3/0:0); DG(11D5/9D5/0:0); DG(11M3/13M5/0:0); DG(11M5/11M5/0:0); DG(13D5/9D3/0:0); DG(13M5/11M3/0:0); DG(13M5/9M5/0:0); DG(9D3/13D5/0:0); DG(9D5/11D5/0:0); DG(9M5/13M5/0:0)	C45H76O7; C45H76O7; C45H76O7; C45H76O7; C45H76O7; C45H76O7; C45H76O7; C45H76O7; C45H76O7; C45H76O7; C45H76O7	Fatty Acyls; Fatty Acyls; Fatty Acyls; Fatty Acyls; Fatty Acyls; Fatty Acyls; Fatty Acyls; Fatty Acyls; Fatty Acyls; Fatty Acyls; Fatty Acyls	Fatty acids and conjugates; Fatty acids and conjugates; Fatty acids and conjugates; Fatty acids and conjugates; Fatty acids and conjugates; Fatty acids and conjugates; Fatty acids and conjugates; Fatty acids and conjugates; Fatty acids and conjugates; Fatty acids and conjugates; Fatty acids and conjugates
727.586
728.45	PS(14:0/18:3(9Z,12Z,15Z)); PS(14:1(9Z)/18:2(9Z,12Z)); PS(18:2(9Z,12Z)/14:1(9Z)); PS(18:3(9Z,12Z,15Z)/14:0); PS(14:0/18:3(6Z,9Z,12Z)); PS(18:3(6Z,9Z,12Z)/14:0)	C38H68NO10P; C38H68NO10P; C38H68NO10P; C38H68NO10P; C38H68NO10P; C38H68NO10P	Glycerophospholipids; Glycerophospholipids; Glycerophospholipids; Glycerophospholipids; Glycerophospholipids; Glycerophospholipids	Glycerophosphoserines; Glycerophosphoserines; Glycerophosphoserines; Glycerophosphoserines; Glycerophosphoserines; Glycerophosphoserines
728.526	PC(14:0/18:2(9Z,12Z)); PC(14:1(9Z)/18:1(11Z)); PC(14:1(9Z)/18:1(9Z)); PC(16:1(9Z)/16:1(9Z)); PC(18:1(11Z)/14:1(9Z)); PC(18:1(9Z)/14:1(9Z)); PC(18:2(9Z,12Z)/14:0); PE(15:0/20:2(11Z,14Z)); PE(20:2(11Z,14Z)/15:0); PE-NMe(14:1(9Z)/20:1(11Z)); PE-NMe(16:1(9Z)/18:1(9Z)); PE-NMe(16:1(9Z)/18:1(11Z)); PE-NMe(14:0/20:2(11Z,14Z)); PE-NMe(16:0/18:2(9Z,12Z)); PE-NMe(18:1(11Z)/16:1(9Z)); PE-NMe(18:1(9Z)/16:1(9…	C40H76NO8P; C40H76NO8P; C40H76NO8P; C40H76NO8P; C40H76NO8P; C40H76NO8P; C40H76NO8P; C40H76NO8P; C40H76NO8P; C40H76NO8P; C40H76NO8P; C40H76NO8P; C40H76NO8P; C40H76NO8P; C40H76NO8P; C40H76NO8P; C40H76NO8P; C40H76NO8P; C40H76NO8P; C40H76NO8P; C40H76NO8P	Glycerophospholipids; Glycerophospholipids; Glycerophospholipids; Glycerophospholipids; Glycerophospholipids; Glycerophospholipids; Glycerophospholipids; Glycerophospholipids; Glycerophospholipids; Glycerophospholipids; Glycerophospholipids; Glycerophospholipids; Glycerophospholipids; Glycerophospholipids; Glycerophospholipids; Glycerophospholipids; Glycerophospholipids; Glycerophospholipids; Gly…	Glycerophosphocholines; Glycerophosphocholines; Glycerophosphocholines; Glycerophosphocholines; Glycerophosphocholines; Glycerophosphocholines; Glycerophosphocholines; Glycerophosphoethanolamines; Glycerophosphoethanolamines; Glycerophosphoethanolamines; Glycerophosphoethanolamines; Glycerophosphoethanolamines; Glycerophosphoethanolamines; Glycerophosphoethanolamines; Glycerophosphoethanolamines;…
728.559	PC(15:0/P-18:1(11Z)); PC(15:0/P-18:1(9Z)); PE(18:0/P-18:1(11Z)); PE(18:0/P-18:1(9Z)); PE(18:1(11Z)/P-18:0); PE(18:1(9Z)/P-18:0); PE(20:1(11Z)/P-16:0); PC(P-18:1(11Z)/15:0); PC(P-18:1(9Z)/15:0); PE(P-16:0/20:1(11Z)); PE(P-18:0/18:1(11Z)); PE(P-18:0/18:1(9Z)); PE(P-18:1(11Z)/18:0); PE(P-18:1(9Z)/18:0)	C41H80NO7P; C41H80NO7P; C41H80NO7P; C41H80NO7P; C41H80NO7P; C41H80NO7P; C41H80NO7P; C41H80NO7P; C41H80NO7P; C41H80NO7P; C41H80NO7P; C41H80NO7P; C41H80NO7P; C41H80NO7P	Glycerophospholipids; Glycerophospholipids; Glycerophospholipids; Glycerophospholipids; Glycerophospholipids; Glycerophospholipids; Glycerophospholipids; Glycerophospholipids; Glycerophospholipids; Glycerophospholipids; Glycerophospholipids; Glycerophospholipids; Glycerophospholipids; Glycerophospholipids	Glycerophosphocholines; Glycerophosphocholines; Glycerophosphoethanolamines; Glycerophosphoethanolamines; Glycerophosphoethanolamines; Glycerophosphoethanolamines; Glycerophosphoethanolamines; Glycerophosphocholines; Glycerophosphocholines; Glycerophosphoethanolamines; Glycerophosphoethanolamines; Glycerophosphoethanolamines; Glycerophosphoethanolamines; Glycerophosphoethanolamines
728.593	CerP(d18:1/24:0)	C42H84NO6P	Sphingolipids	Phosphosphingolipids
729.435
729.529
729.563
730.438
730.479
730.541	PC(14:0/18:1(11Z)); PC(14:0/18:1(9Z)); PC(14:1(9Z)/18:0); PC(16:0/16:1(9Z)); PC(16:1(9Z)/16:0); PC(18:0/14:1(9Z)); PC(18:1(11Z)/14:0); PC(18:1(9Z)/14:0); PE(15:0/20:1(11Z)); PE(20:1(11Z)/15:0); PE-NMe(16:0/18:1(9Z)); PE-NMe(14:0/20:1(11Z)); PE-NMe(14:1(9Z)/20:0); PE-NMe(16:0/18:1(11Z)); PE-NMe(16:1(9Z)/18:0); PE-NMe(18:0/16:1(9Z)); PE-NMe(18:1(11Z)/16:0); PE-NMe(18:1(9Z)/16:0); PE-NMe(20:0/14:1(9…	C40H78NO8P; C40H78NO8P; C40H78NO8P; C40H78NO8P; C40H78NO8P; C40H78NO8P; C40H78NO8P; C40H78NO8P; C40H78NO8P; C40H78NO8P; C40H78NO8P; C40H78NO8P; C40H78NO8P; C40H78NO8P; C40H78NO8P; C40H78NO8P; C40H78NO8P; C40H78NO8P; C40H78NO8P; C40H78NO8P; C40H78NO8P; C40H78NO8P; C40H78NO8P; C40H78NO8P	Glycerophospholipids; Glycerophospholipids; ; Glycerophospholipids; ; ; ; Glycerophospholipids; Glycerophospholipids; Glycerophospholipids; Glycerophospholipids; Glycerophospholipids; Glycerophospholipids; Glycerophospholipids; Glycerophospholipids; Glycerophospholipids; Glycerophospholipids; Glycerophospholipids; Glycerophospholipids; Glycerophospholipids; Glycerophospholipids; Glycerophospholip…	Glycerophosphocholines; Glycerophosphocholines; ; Glycerophosphocholines; ; ; ; Glycerophosphocholines; Glycerophosphoethanolamines; Glycerophosphoethanolamines; Glycerophosphoethanolamines; Glycerophosphoethanolamines; Glycerophosphoethanolamines; Glycerophosphoethanolamines; Glycerophosphoethanolamines; Glycerophosphoethanolamines; Glycerophosphoethanolamines; Glycerophosphoethanolamines; Glyce…
731.446
731.546
731.726
732.449
732.483	PS(14:0/18:1(9Z)); PS(14:1(9Z)/18:0); PS(16:0/16:1(9Z)); PS(16:1(9Z)/16:0); PS(18:0/14:1(9Z)); PS(18:1(9Z)/14:0); PS(14:0/18:1(11Z)); PS(18:1(11Z)/14:0)	C38H72NO10P; C38H72NO10P; C38H72NO10P; C38H72NO10P; C38H72NO10P; C38H72NO10P; C38H72NO10P; C38H72NO10P	Glycerophospholipids; Glycerophospholipids; Glycerophospholipids; Glycerophospholipids; Glycerophospholipids; Glycerophospholipids; Glycerophospholipids; Glycerophospholipids	Glycerophosphoserines; Glycerophosphoserines; Glycerophosphoserines; Glycerophosphoserines; Glycerophosphoserines; Glycerophosphoserines; Glycerophosphoserines; Glycerophosphoserines
732.551
733.27
733.442
733.488
734.446
734.498	PS(16:0/16:0); PS(14:0/18:0); PS(18:0/14:0)	C38H74NO10P; C38H74NO10P; C38H74NO10P	Glycerophospholipids; Glycerophospholipids; Glycerophospholipids	Glycerophosphoserines; Glycerophosphoserines; Glycerophosphoserines
735.459
735.499
735.531
736.462
736.494	PE(14:0/22:5(4Z,7Z,10Z,13Z,16Z)); PE(14:0/22:5(7Z,10Z,13Z,16Z,19Z)); PE(14:1(9Z)/22:4(7Z,10Z,13Z,16Z)); PE(16:0/20:5(5Z,8Z,11Z,14Z,17Z)); PE(16:1(9Z)/20:4(5Z,8Z,11Z,14Z)); PE(16:1(9Z)/20:4(8Z,11Z,14Z,17Z)); PE(18:1(11Z)/18:4(6Z,9Z,12Z,15Z)); PE(18:1(9Z)/18:4(6Z,9Z,12Z,15Z)); PE(18:2(9Z,12Z)/18:3(6Z,9Z,12Z)); PE(18:2(9Z,12Z)/18:3(9Z,12Z,15Z)); PE(18:3(6Z,9Z,12Z)/18:2(9Z,12Z)); PE(18:3(9Z,12Z,15Z)/…	C41H72NO8P; C41H72NO8P; C41H72NO8P; C41H72NO8P; C41H72NO8P; C41H72NO8P; C41H72NO8P; C41H72NO8P; C41H72NO8P; C41H72NO8P; C41H72NO8P; C41H72NO8P; C41H72NO8P; C41H72NO8P; C41H72NO8P; C41H72NO8P; C41H72NO8P; C41H72NO8P; C41H72NO8P; C41H72NO8P; C37H67N7O8; C41H72NO8P; C41H72NO8P; C41H72NO8P; C41H72NO8P; C41H72NO8P; C41H72NO8P; C41H72NO8P; C41H72NO8P; C41H72NO8P; C41H72NO8P	Glycerophospholipids; Glycerophospholipids; Glycerophospholipids; Glycerophospholipids; Glycerophospholipids; Glycerophospholipids; Glycerophospholipids; Glycerophospholipids; Glycerophospholipids; Glycerophospholipids; Glycerophospholipids; Glycerophospholipids; Glycerophospholipids; Glycerophospholipids; Glycerophospholipids; Glycerophospholipids; Glycerophospholipids; Glycerophospholipids; Gly…	Glycerophosphoethanolamines; Glycerophosphoethanolamines; Glycerophosphoethanolamines; Glycerophosphoethanolamines; Glycerophosphoethanolamines; Glycerophosphoethanolamines; Glycerophosphoethanolamines; Glycerophosphoethanolamines; Glycerophosphoethanolamines; Glycerophosphoethanolamines; Glycerophosphoethanolamines; Glycerophosphoethanolamines; Glycerophosphoethanolamines; Glycerophosphoethanola…
736.533
736.704
736.738
737.499
737.539
738.514
738.543	PC(18:3(6Z,9Z,12Z)/P-16:0); PC(18:3(9Z,12Z,15Z)/P-16:0); PC(P-16:0/18:3(6Z,9Z,12Z)); PC(P-16:0/18:3(9Z,12Z,15Z))	C42H78NO7P; C42H78NO7P; C42H78NO7P; C42H78NO7P	Glycerophospholipids; Glycerophospholipids; Glycerophospholipids; Glycerophospholipids	Glycerophosphocholines; Glycerophosphocholines; Glycerophosphocholines; Glycerophosphocholines
739.34
739.488
739.517
739.542
739.714
740.344
740.525	PC(15:0/18:3(6Z,9Z,12Z)); PC(15:0/18:3(9Z,12Z,15Z)); PC(18:3(6Z,9Z,12Z)/15:0); PC(18:3(9Z,12Z,15Z)/15:0); PE(14:1(9Z)/22:2(13Z,16Z)); PE(16:0/20:3(5Z,8Z,11Z)); PE(16:0/20:3(8Z,11Z,14Z)); PE(16:1(9Z)/20:2(11Z,14Z)); PE(18:0/18:3(6Z,9Z,12Z)); PE(18:0/18:3(9Z,12Z,15Z)); PE(18:1(11Z)/18:2(9Z,12Z)); PE(18:1(9Z)/18:2(9Z,12Z)); PE(18:2(9Z,12Z)/18:1(11Z)); PE(18:2(9Z,12Z)/18:1(9Z)); PE(18:3(6Z,9Z,12Z)/18…	C41H76NO8P; C41H76NO8P; C41H76NO8P; C41H76NO8P; C41H76NO8P; C41H76NO8P; C41H76NO8P; C41H76NO8P; C41H76NO8P; C41H76NO8P; C41H76NO8P; C41H76NO8P; C41H76NO8P; C41H76NO8P; C41H76NO8P; C41H76NO8P; C41H76NO8P; C41H76NO8P; C41H76NO8P; C41H76NO8P; C41H76NO8P; C41H76NO8P; C41H76NO8P; C41H76NO8P; C41H76NO8P; C41H76NO8P; C41H76NO8P; C41H76NO8P; C41H76NO8P; C41H76NO8P; C41H76NO8P; C41H76NO8P; C41H76NO8P; C41…	Glycerophospholipids; Glycerophospholipids; Glycerophospholipids; Glycerophospholipids; Glycerophospholipids; Glycerophospholipids; Glycerophospholipids; Glycerophospholipids; Glycerophospholipids; Glycerophospholipids; Glycerophospholipids; Glycerophospholipids; Glycerophospholipids; Glycerophospholipids; Glycerophospholipids; Glycerophospholipids; Glycerophospholipids; Glycerophospholipids; Gly…	Glycerophosphocholines; Glycerophosphocholines; Glycerophosphocholines; Glycerophosphocholines; Glycerophosphoethanolamines; Glycerophosphoethanolamines; Glycerophosphoethanolamines; Glycerophosphoethanolamines; Glycerophosphoethanolamines; Glycerophosphoethanolamines; Glycerophosphoethanolamines; Glycerophosphoethanolamines; Glycerophosphoethanolamines; Glycerophosphoethanolamines; Glycerophosph…
741.347
741.504
741.529
742.541	PC(15:0/18:2(9Z,12Z)); PC(18:2(9Z,12Z)/15:0); PE(14:0/22:2(13Z,16Z)); PE(14:1(9Z)/22:1(13Z)); PE(16:0/20:2(11Z,14Z)); PE(16:1(9Z)/20:1(11Z)); PE(18:0/18:2(9Z,12Z)); PE(18:1(11Z)/18:1(11Z)); PE(18:1(11Z)/18:1(9Z)); PE(18:1(9Z)/18:1(11Z)); PE(18:1(9Z)/18:1(9Z)); PE(18:2(9Z,12Z)/18:0); PE(20:1(11Z)/16:1(9Z)); PE(20:2(11Z,14Z)/16:0); PE(22:1(13Z)/14:1(9Z)); PE(22:2(13Z,16Z)/14:0); PE-NMe(15:0/20:2(11…	C41H78NO8P; C41H78NO8P; C41H78NO8P; C41H78NO8P; C41H78NO8P; C41H78NO8P; C41H78NO8P; C41H78NO8P; C41H78NO8P; C41H78NO8P; C41H78NO8P; C41H78NO8P; C41H78NO8P; C41H78NO8P; C41H78NO8P; C41H78NO8P; C41H78NO8P; C41H78NO8P; C41H78NO8P; C41H78NO8P; C41H78NO8P; C41H78NO8P; C41H78NO8P; C41H78NO8P; C41H78NO8P; C41H78NO8P; C41H78NO8P; C41H78NO8P	; Glycerophospholipids; Glycerophospholipids; Glycerophospholipids; Glycerophospholipids; Glycerophospholipids; Glycerophospholipids; Glycerophospholipids; Glycerophospholipids; Glycerophospholipids; Glycerophospholipids; Glycerophospholipids; Glycerophospholipids; Glycerophospholipids; Glycerophospholipids; Glycerophospholipids; Glycerophospholipids; Glycerophospholipids; Glycerophospholipids; G…	; Glycerophosphocholines; Glycerophosphoethanolamines; Glycerophosphoethanolamines; Glycerophosphoethanolamines; Glycerophosphoethanolamines; Glycerophosphoethanolamines; Glycerophosphoethanolamines; Glycerophosphoethanolamines; Glycerophosphoethanolamines; Glycerophosphoethanolamines; Glycerophosphoethanolamines; Glycerophosphoethanolamines; Glycerophosphoethanolamines; Glycerophosphoethanolamin…
742.694
743.453
743.544
744.086	NADPH	C21H30N7O17P3	(5'-&gt;5')-dinucleotides
744.449
744.553	PC(15:0/18:1(11Z)); PC(15:0/18:1(9Z)); PC(18:1(11Z)/15:0); PC(18:1(9Z)/15:0); PE(14:0/22:1(13Z)); PE(14:1(9Z)/22:0); PE(16:0/20:1(11Z)); PE(16:1(9Z)/20:0); PE(18:0/18:1(11Z)); PE(18:0/18:1(9Z)); PE(18:1(11Z)/18:0); PE(18:1(9Z)/18:0); PE(20:0/16:1(9Z)); PE(20:1(11Z)/16:0); PE(22:0/14:1(9Z)); PE(22:1(13Z)/14:0); PE-NMe2(16:0/18:1(9Z)); PE-NMe(15:0/20:1(11Z)); PE-NMe(20:1(11Z)/15:0); PE-NMe2(14:0/20…	C41H80NO8P; C41H80NO8P; C41H80NO8P; C41H80NO8P; C41H80NO8P; C41H80NO8P; C41H80NO8P; C41H80NO8P; C41H80NO8P; C41H80NO8P; C41H80NO8P; C41H80NO8P; C41H80NO8P; C41H80NO8P; C41H80NO8P; C41H80NO8P; C41H80NO8P; C41H80NO8P; C41H80NO8P; C41H80NO8P; C41H80NO8P; C41H80NO8P; C41H80NO8P; C41H80NO8P; C41H80NO8P; C41H80NO8P; C41H80NO8P; C41H80NO8P	Glycerophospholipids; ; Glycerophospholipids; Glycerophospholipids; Glycerophospholipids; Glycerophospholipids; Glycerophospholipids; Glycerophospholipids; Glycerophospholipids; Glycerophospholipids; Glycerophospholipids; Glycerophospholipids; Glycerophospholipids; Glycerophospholipids; Glycerophospholipids; Glycerophospholipids; Glycerophospholipids; Glycerophospholipids; Glycerophospholipids; G…	Glycerophosphocholines; ; Glycerophosphocholines; Glycerophosphocholines; Glycerophosphoethanolamines; Glycerophosphoethanolamines; Glycerophosphoethanolamines; Glycerophosphoethanolamines; Glycerophosphoethanolamines; Glycerophosphoethanolamines; Glycerophosphoethanolamines; Glycerophosphoethanolamines; Glycerophosphoethanolamines; Glycerophosphoethanolamines; Glycerophosphoethanolamines; Glycer…
744.69
745.508
745.559
746.515	PE(O-16:1(1Z)/22:6(4Z,7Z,10Z,13Z,16Z,19Z)); PE(20:5(5Z,8Z,11Z,14Z,17Z)/P-18:1(11Z)); PE(20:5(5Z,8Z,11Z,14Z,17Z)/P-18:1(9Z)); PE(22:6(4Z,7Z,10Z,13Z,16Z,19Z)/P-16:0); PE(P-18:1(11Z)/20:5(5Z,8Z,11Z,14Z,17Z)); PE(P-18:1(9Z)/20:5(5Z,8Z,11Z,14Z,17Z))	C43H74NO7P; C43H74NO7P; C43H74NO7P; C43H74NO7P; C43H74NO7P; C43H74NO7P	Glycerophospholipids; Glycerophospholipids; Glycerophospholipids; Glycerophospholipids; Glycerophospholipids; Glycerophospholipids	Glycerophosphoethanolamines; Glycerophosphoethanolamines; Glycerophosphoethanolamines; Glycerophosphoethanolamines; Glycerophosphoethanolamines; Glycerophosphoethanolamines
746.684
747.52	PG(16:0/18:1(11Z)); PG(16:0/18:1(9Z)); PG(16:1(9Z)/18:0); PG(18:0/16:1(9Z)); PG(18:1(11Z)/16:0); PG(18:1(9Z)/16:0)	C40H77O10P; C40H77O10P; C40H77O10P; C40H77O10P; C40H77O10P; C40H77O10P	Glycerophospholipids; Glycerophospholipids; Glycerophospholipids; Glycerophospholipids; Glycerophospholipids; Glycerophospholipids	Glycerophosphoglycerols; Glycerophosphoglycerols; Glycerophosphoglycerols; Glycerophosphoglycerols; Glycerophosphoglycerols; Glycerophosphoglycerols
748.532	PE(20:4(5Z,8Z,11Z,14Z)/P-18:1(11Z)); PE(20:4(5Z,8Z,11Z,14Z)/P-18:1(9Z)); PE(20:4(8Z,11Z,14Z,17Z)/P-18:1(11Z)); PE(20:4(8Z,11Z,14Z,17Z)/P-18:1(9Z)); PE(20:5(5Z,8Z,11Z,14Z,17Z)/P-18:0); PE(22:5(4Z,7Z,10Z,13Z,16Z)/P-16:0); PE(22:5(7Z,10Z,13Z,16Z,19Z)/P-16:0); PE(P-16:0/22:5(4Z,7Z,10Z,13Z,16Z)); PE(P-16:0/22:5(7Z,10Z,13Z,16Z,19Z)); PE(P-18:0/20:5(5Z,8Z,11Z,14Z,17Z)); PE(P-18:1(11Z)/20:4(5Z,8Z,11Z,14Z…	C43H76NO7P; C43H76NO7P; C43H76NO7P; C43H76NO7P; C43H76NO7P; C43H76NO7P; C43H76NO7P; C43H76NO7P; C43H76NO7P; C43H76NO7P; C43H76NO7P; C43H76NO7P; C43H76NO7P; C43H76NO7P	Glycerophospholipids; Glycerophospholipids; Glycerophospholipids; Glycerophospholipids; Glycerophospholipids; Glycerophospholipids; Glycerophospholipids; Glycerophospholipids; Glycerophospholipids; Glycerophospholipids; Glycerophospholipids; Glycerophospholipids; Glycerophospholipids; Glycerophospholipids	Glycerophosphoethanolamines; Glycerophosphoethanolamines; Glycerophosphoethanolamines; Glycerophosphoethanolamines; Glycerophosphoethanolamines; Glycerophosphoethanolamines; Glycerophosphoethanolamines; Glycerophosphoethanolamines; Glycerophosphoethanolamines; Glycerophosphoethanolamines; Glycerophosphoethanolamines; Glycerophosphoethanolamines; Glycerophosphoethanolamines; Glycerophosphoethanola…
749.536	PG(16:0/18:0); PG(18:0/16:0); PG(a-13:0/a-21:0); PG(a-13:0/i-21:0); PG(i-12:0/i-22:0); PG(i-13:0/a-21:0); PG(i-13:0/i-21:0)	C40H79O10P; C40H79O10P; C40H79O10P; C40H79O10P; C40H79O10P; C40H79O10P; C40H79O10P	Glycerophospholipids; Glycerophospholipids; Glycerophospholipids; Glycerophospholipids; Glycerophospholipids; Glycerophospholipids; Glycerophospholipids	Glycerophosphoglycerols; Glycerophosphoglycerols; Glycerophosphoglycerols; Glycerophosphoglycerols; Glycerophosphoglycerols; Glycerophosphoglycerols; Glycerophosphoglycerols
750.549
750.712
751.418
751.553
752.422
752.566
753.433
753.474
753.57
754.433
754.469	PS(14:0/20:4(5Z,8Z,11Z,14Z)); PS(14:1(9Z)/20:3(8Z,11Z,14Z)); PS(16:1(9Z)/18:3(9Z,12Z,15Z)); PS(18:3(9Z,12Z,15Z)/16:1(9Z)); PS(20:3(8Z,11Z,14Z)/14:1(9Z)); PS(20:4(5Z,8Z,11Z,14Z)/14:0); PS(14:0/20:4(8Z,11Z,14Z,17Z)); PS(14:1(9Z)/20:3(5Z,8Z,11Z)); PS(16:0/18:4(6Z,9Z,12Z,15Z)); PS(16:1(9Z)/18:3(6Z,9Z,12Z)); PS(18:3(6Z,9Z,12Z)/16:1(9Z)); PS(18:4(6Z,9Z,12Z,15Z)/16:0); PS(20:3(5Z,8Z,11Z)/14:1(9Z)); PS(2…	C40H70NO10P; C40H70NO10P; C40H70NO10P; C40H70NO10P; C40H70NO10P; C40H70NO10P; C40H70NO10P; C40H70NO10P; C40H70NO10P; C40H70NO10P; C40H70NO10P; C40H70NO10P; C40H70NO10P; C40H70NO10P	Glycerophospholipids; Glycerophospholipids; Glycerophospholipids; Glycerophospholipids; Glycerophospholipids; Glycerophospholipids; Glycerophospholipids; Glycerophospholipids; Glycerophospholipids; Glycerophospholipids; Glycerophospholipids; Glycerophospholipids; Glycerophospholipids; Glycerophospholipids	Glycerophosphoserines; Glycerophosphoserines; Glycerophosphoserines; Glycerophosphoserines; Glycerophosphoserines; Glycerophosphoserines; Glycerophosphoserines; Glycerophosphoserines; Glycerophosphoserines; Glycerophosphoserines; Glycerophosphoserines; Glycerophosphoserines; Glycerophosphoserines; Glycerophosphoserines
754.508
754.544
754.575	PE(20:1(11Z)/P-18:1(11Z)); PE(20:1(11Z)/P-18:1(9Z)); PE(20:2(11Z,14Z)/P-18:0); PE(22:2(13Z,16Z)/P-16:0); PE(P-16:0/22:2(13Z,16Z)); PE(P-18:0/20:2(11Z,14Z)); PE(P-18:1(11Z)/20:1(11Z)); PE(P-18:1(9Z)/20:1(11Z))	C43H82NO7P; C43H82NO7P; C43H82NO7P; C43H82NO7P; C43H82NO7P; C43H82NO7P; C43H82NO7P; C43H82NO7P	Glycerophospholipids; Glycerophospholipids; Glycerophospholipids; Glycerophospholipids; Glycerophospholipids; Glycerophospholipids; Glycerophospholipids; Glycerophospholipids	Glycerophosphoethanolamines; Glycerophosphoethanolamines; Glycerophosphoethanolamines; Glycerophosphoethanolamines; Glycerophosphoethanolamines; Glycerophosphoethanolamines; Glycerophosphoethanolamines; Glycerophosphoethanolamines
754.826
755.452
755.545
755.58	DG(11D3/13D5/0:0); DG(11D5/11D5/0:0); DG(11M5/13M5/0:0); DG(13D5/11D3/0:0); DG(13D5/9D5/0:0); DG(13M5/11M5/0:0); DG(9D5/13D5/0:0)	C47H80O7; C47H80O7; C47H80O7; C47H80O7; C47H80O7; C47H80O7; C47H80O7	Fatty Acyls; Fatty Acyls; Fatty Acyls; Fatty Acyls; Fatty Acyls; Fatty Acyls; Fatty Acyls	Fatty acids and conjugates; Fatty acids and conjugates; Fatty acids and conjugates; Fatty acids and conjugates; Fatty acids and conjugates; Fatty acids and conjugates; Fatty acids and conjugates
755.732
756.456
756.485	PS(14:0/20:3(8Z,11Z,14Z)); PS(16:0/18:3(9Z,12Z,15Z)); PS(16:1(9Z)/18:2(9Z,12Z)); PS(18:2(9Z,12Z)/16:1(9Z)); PS(18:3(9Z,12Z,15Z)/16:0); PS(20:3(8Z,11Z,14Z)/14:0); PS(14:0/20:3(5Z,8Z,11Z)); PS(14:1(9Z)/20:2(11Z,14Z)); PS(16:0/18:3(6Z,9Z,12Z)); PS(18:3(6Z,9Z,12Z)/16:0); PS(20:2(11Z,14Z)/14:1(9Z)); PS(20:3(5Z,8Z,11Z)/14:0)	C40H72NO10P; C40H72NO10P; C40H72NO10P; C40H72NO10P; C40H72NO10P; C40H72NO10P; C40H72NO10P; C40H72NO10P; C40H72NO10P; C40H72NO10P; C40H72NO10P; C40H72NO10P	Glycerophospholipids; Glycerophospholipids; Glycerophospholipids; Glycerophospholipids; Glycerophospholipids; Glycerophospholipids; Glycerophospholipids; Glycerophospholipids; Glycerophospholipids; Glycerophospholipids; Glycerophospholipids; Glycerophospholipids	Glycerophosphoserines; Glycerophosphoserines; Glycerophosphoserines; Glycerophosphoserines; Glycerophosphoserines; Glycerophosphoserines; Glycerophosphoserines; Glycerophosphoserines; Glycerophosphoserines; Glycerophosphoserines; Glycerophosphoserines; Glycerophosphoserines
756.52
756.557	PC(14:0/20:2(11Z,14Z)); PC(14:1(9Z)/20:1(11Z)); PC(16:0/18:2(9Z,12Z)); PC(16:1(9Z)/18:1(11Z)); PC(16:1(9Z)/18:1(9Z)); PC(18:1(11Z)/16:1(9Z)); PC(18:1(9Z)/16:1(9Z)); PC(18:2(9Z,12Z)/16:0); PC(20:1(11Z)/14:1(9Z)); PC(20:2(11Z,14Z)/14:0); PE(15:0/22:2(13Z,16Z)); PE(22:2(13Z,16Z)/15:0); PE-NMe(18:1(9Z)/18:1(9Z)); PE-NMe(16:1(9Z)/20:1(11Z)); PE-NMe(18:1(9Z)/18:1(11Z)); PE-NMe(18:1(11Z)/18:1(9Z)); PE-N…	C42H80NO8P; C42H80NO8P; C42H80NO8P; C42H80NO8P; C42H80NO8P; C42H80NO8P; C42H80NO8P; C42H80NO8P; C42H80NO8P; C42H80NO8P; C42H80NO8P; C42H80NO8P; C42H80NO8P; C42H80NO8P; C42H80NO8P; C42H80NO8P; C42H80NO8P; C42H80NO8P; C42H80NO8P; C42H80NO8P; C42H80NO8P; C42H80NO8P; C42H80NO8P; C42H80NO8P; C42H80NO8P; C42H80NO8P; C42H80NO8P; C42H80NO8P	; ; Glycerophospholipids; Glycerophospholipids; Glycerophospholipids; Glycerophospholipids; Glycerophospholipids; Glycerophospholipids; Glycerophospholipids; Glycerophospholipids; Glycerophospholipids; Glycerophospholipids; Glycerophospholipids; Glycerophospholipids; Glycerophospholipids; Glycerophospholipids; Glycerophospholipids; Glycerophospholipids; Glycerophospholipids; Glycerophospholipids;…	; ; Glycerophosphocholines; Glycerophosphocholines; Glycerophosphocholines; Glycerophosphocholines; Glycerophosphocholines; Glycerophosphocholines; Glycerophosphocholines; Glycerophosphocholines; Glycerophosphoethanolamines; Glycerophosphoethanolamines; Glycerophosphoethanolamines; Glycerophosphoethanolamines; Glycerophosphoethanolamines; Glycerophosphoethanolamines; Glycerophosphoethanolamines; …
757.468
757.517
757.562
758.47
758.501	PS(16:0/18:2(9Z,12Z)); PS(16:1(9Z)/18:1(9Z)); PS(18:1(9Z)/16:1(9Z)); PS(18:2(9Z,12Z)/16:0); PS(16:1(9Z)/18:1(11Z)); PS(18:1(11Z)/16:1(9Z)); PS(14:1(9Z)/20:1(11Z)); PS(14:0/20:2(11Z,14Z)); PS(20:1(11Z)/14:1(9Z)); PS(20:2(11Z,14Z)/14:0)	C40H74NO10P; C40H74NO10P; C40H74NO10P; C40H74NO10P; C40H74NO10P; C40H74NO10P; C40H74NO10P; C40H74NO10P; C40H74NO10P; C40H74NO10P	Glycerophospholipids; Glycerophospholipids; Glycerophospholipids; Glycerophospholipids; Glycerophospholipids; ; Glycerophospholipids; Glycerophospholipids; Glycerophospholipids; Glycerophospholipids	Glycerophosphoserines; Glycerophosphoserines; Glycerophosphoserines; Glycerophosphoserines; Glycerophosphoserines; ; Glycerophosphoserines; Glycerophosphoserines; Glycerophosphoserines; Glycerophosphoserines
758.574	PC(14:0/20:1(11Z)); PC(14:1(9Z)/20:0); PC(16:0/18:1(11Z)); PC(16:0/18:1(9Z)); PC(16:1(9Z)/18:0); PC(18:0/16:1(9Z)); PC(18:1(11Z)/16:0); PC(18:1(9Z)/16:0); PC(20:0/14:1(9Z)); PC(20:1(11Z)/14:0); PE(15:0/22:1(13Z)); PE(22:1(13Z)/15:0); PE-NMe(18:0/18:1(9Z)); PE-NMe(18:0/18:1(11Z)); PE-NMe(14:1(9Z)/22:0); PE-NMe(16:0/20:1(11Z)); PE-NMe(16:1(9Z)/20:0); PE-NMe(14:0/22:1(13Z)); PE-NMe(18:1(11Z)/18:0); …	C42H82NO8P; C42H82NO8P; C42H82NO8P; C42H82NO8P; C42H82NO8P; C42H82NO8P; C42H82NO8P; C42H82NO8P; C42H82NO8P; C42H82NO8P; C42H82NO8P; C42H82NO8P; C42H82NO8P; C42H82NO8P; C42H82NO8P; C42H82NO8P; C42H82NO8P; C42H82NO8P; C42H82NO8P; C42H82NO8P; C42H82NO8P; C42H82NO8P; C42H82NO8P; C42H82NO8P; C42H82NO8P; C42H82NO8P	; ; ; Glycerophospholipids; ; ; Glycerophospholipids; Glycerophospholipids; Glycerophospholipids; Glycerophospholipids; Glycerophospholipids; Glycerophospholipids; Glycerophospholipids; Glycerophospholipids; Glycerophospholipids; Glycerophospholipids; Glycerophospholipids; Glycerophospholipids; Glycerophospholipids; Glycerophospholipids; Glycerophospholipids; Glycerophospholipids; Glycerophosphol…	; ; ; Glycerophosphocholines; ; ; Glycerophosphocholines; Glycerophosphocholines; Glycerophosphocholines; Glycerophosphocholines; Glycerophosphoethanolamines; Glycerophosphoethanolamines; Glycerophosphoethanolamines; Glycerophosphoethanolamines; Glycerophosphoethanolamines; Glycerophosphoethanolamines; Glycerophosphoethanolamines; Glycerophosphoethanolamines; Glycerophosphoethanolamines; Glycerop…
759.465
759.503
759.577
760.517
760.666
761.477
761.52
761.55
762.514
762.552
763.566
764.527	PC(15:0/20:5(5Z,8Z,11Z,14Z,17Z)); PC(20:5(5Z,8Z,11Z,14Z,17Z)/15:0); PE(16:0/22:5(4Z,7Z,10Z,13Z,16Z)); PE(16:0/22:5(7Z,10Z,13Z,16Z,19Z)); PE(16:1(9Z)/22:4(7Z,10Z,13Z,16Z)); PE(18:0/20:5(5Z,8Z,11Z,14Z,17Z)); PE(18:1(11Z)/20:4(5Z,8Z,11Z,14Z)); PE(18:1(11Z)/20:4(8Z,11Z,14Z,17Z)); PE(18:1(9Z)/20:4(5Z,8Z,11Z,14Z)); PE(18:1(9Z)/20:4(8Z,11Z,14Z,17Z)); PE(18:2(9Z,12Z)/20:3(5Z,8Z,11Z)); PE(18:2(9Z,12Z)/20:…	C43H76NO8P; C43H76NO8P; C43H76NO8P; C43H76NO8P; C43H76NO8P; C43H76NO8P; C43H76NO8P; C43H76NO8P; C43H76NO8P; C43H76NO8P; C43H76NO8P; C43H76NO8P; C43H76NO8P; C43H76NO8P; C43H76NO8P; C43H76NO8P; C43H76NO8P; C43H76NO8P; C43H76NO8P; C43H76NO8P; C43H76NO8P; C43H76NO8P; C43H76NO8P; C43H76NO8P; C43H76NO8P; C43H76NO8P; C43H76NO8P; C43H76NO8P; C43H76NO8P; C43H76NO8P; C43H76NO8P; C43H76NO8P; C43H76NO8P; C43…	Glycerophospholipids; Glycerophospholipids; Glycerophospholipids; Glycerophospholipids; Glycerophospholipids; Glycerophospholipids; Glycerophospholipids; Glycerophospholipids; Glycerophospholipids; Glycerophospholipids; Glycerophospholipids; Glycerophospholipids; Glycerophospholipids; Glycerophospholipids; Glycerophospholipids; Glycerophospholipids; Glycerophospholipids; Glycerophospholipids; Gly…	Glycerophosphocholines; Glycerophosphocholines; Glycerophosphoethanolamines; Glycerophosphoethanolamines; Glycerophosphoethanolamines; Glycerophosphoethanolamines; Glycerophosphoethanolamines; Glycerophosphoethanolamines; Glycerophosphoethanolamines; Glycerophosphoethanolamines; Glycerophosphoethanolamines; Glycerophosphoethanolamines; Glycerophosphoethanolamines; Glycerophosphoethanolamines; Gly…
764.568
765.531
765.574
766.54	PC(15:0/20:4(5Z,8Z,11Z,14Z)); PC(15:0/20:4(8Z,11Z,14Z,17Z)); PC(20:4(5Z,8Z,11Z,14Z)/15:0); PC(20:4(8Z,11Z,14Z,17Z)/15:0); PE(16:0/22:4(7Z,10Z,13Z,16Z)); PE(16:1(9Z)/20:3(8Z,11Z,14Z)); PE(18:0/20:4(5Z,8Z,11Z,14Z)); PE(18:0/20:4(8Z,11Z,14Z,17Z)); PE(18:1(11Z)/20:3(5Z,8Z,11Z)); PE(18:1(11Z)/20:3(8Z,11Z,14Z)); PE(18:1(9Z)/20:3(5Z,8Z,11Z)); PE(18:1(9Z)/20:3(8Z,11Z,14Z)); PE(18:2(9Z,12Z)/20:2(11Z,14Z))…	C43H78NO8P; C43H78NO8P; C43H78NO8P; C43H78NO8P; C43H78NO8P; C43H78NO8P; C43H78NO8P; C43H78NO8P; C43H78NO8P; C43H78NO8P; C43H78NO8P; C43H78NO8P; C43H78NO8P; C43H78NO8P; C43H78NO8P; C43H78NO8P; C43H78NO8P; C43H78NO8P; C43H78NO8P; C43H78NO8P; C43H78NO8P; C43H78NO8P; C43H78NO8P; C43H78NO8P; C43H78NO8P; C43H78NO8P; C43H78NO8P; C43H78NO8P; C43H78NO8P; C43H78NO8P; C43H78NO8P; C43H78NO8P; C43H78NO8P; C43…	; Glycerophospholipids; Glycerophospholipids; Glycerophospholipids; Glycerophospholipids; Glycerophospholipids; Glycerophospholipids; Glycerophospholipids; Glycerophospholipids; Glycerophospholipids; Glycerophospholipids; Glycerophospholipids; Glycerophospholipids; Glycerophospholipids; Glycerophospholipids; Glycerophospholipids; Glycerophospholipids; Glycerophospholipids; Glycerophospholipids; G…	; Glycerophosphocholines; Glycerophosphocholines; Glycerophosphocholines; Glycerophosphoethanolamines; Glycerophosphoethanolamines; Glycerophosphoethanolamines; Glycerophosphoethanolamines; Glycerophosphoethanolamines; Glycerophosphoethanolamines; Glycerophosphoethanolamines; Glycerophosphoethanolamines; Glycerophosphoethanolamines; Glycerophosphoethanolamines; Glycerophosphoethanolamines; Glycer…
767.546
768.524
768.556	PC(15:0/20:3(5Z,8Z,11Z)); PC(15:0/20:3(8Z,11Z,14Z)); PC(20:3(5Z,8Z,11Z)/15:0); PC(20:3(8Z,11Z,14Z)/15:0); PE(16:1(9Z)/22:2(13Z,16Z)); PE(18:0/20:3(5Z,8Z,11Z)); PE(18:0/20:3(8Z,11Z,14Z)); PE(18:1(11Z)/20:2(11Z,14Z)); PE(18:1(9Z)/20:2(11Z,14Z)); PE(18:2(9Z,12Z)/20:1(11Z)); PE(18:3(6Z,9Z,12Z)/20:0); PE(18:3(9Z,12Z,15Z)/20:0); PE(20:0/18:3(6Z,9Z,12Z)); PE(20:0/18:3(9Z,12Z,15Z)); PE(20:1(11Z)/18:2(9Z,…	C43H80NO8P; C43H80NO8P; C43H80NO8P; C43H80NO8P; C43H80NO8P; C43H80NO8P; C43H80NO8P; C43H80NO8P; C43H80NO8P; C43H80NO8P; C43H80NO8P; C43H80NO8P; C43H80NO8P; C43H80NO8P; C43H80NO8P; C43H80NO8P; C43H80NO8P; C43H80NO8P; C43H80NO8P; C43H80NO8P; C43H80NO8P; C43H80NO8P; C43H80NO8P; C43H80NO8P; C43H80NO8P; C43H80NO8P; C43H80NO8P; C43H80NO8P; C43H80NO8P; C43H80NO8P; C43H80NO8P; C43H80NO8P; C43H80NO8P; C43…	Glycerophospholipids; Glycerophospholipids; Glycerophospholipids; Glycerophospholipids; Glycerophospholipids; Glycerophospholipids; Glycerophospholipids; Glycerophospholipids; Glycerophospholipids; Glycerophospholipids; Glycerophospholipids; Glycerophospholipids; Glycerophospholipids; Glycerophospholipids; Glycerophospholipids; Glycerophospholipids; Glycerophospholipids; Glycerophospholipids; Gly…	Glycerophosphocholines; Glycerophosphocholines; Glycerophosphocholines; Glycerophosphocholines; Glycerophosphoethanolamines; Glycerophosphoethanolamines; Glycerophosphoethanolamines; Glycerophosphoethanolamines; Glycerophosphoethanolamines; Glycerophosphoethanolamines; Glycerophosphoethanolamines; Glycerophosphoethanolamines; Glycerophosphoethanolamines; Glycerophosphoethanolamines; Glycerophosph…
769.468
769.509
769.567
770.508
770.535
770.573	PC(15:0/20:2(11Z,14Z)); PC(20:2(11Z,14Z)/15:0); PE(14:1(9Z)/24:1(15Z)); PE(16:0/22:2(13Z,16Z)); PE(16:1(9Z)/22:1(13Z)); PE(18:0/20:2(11Z,14Z)); PE(18:1(11Z)/20:1(11Z)); PE(18:1(9Z)/20:1(11Z)); PE(18:2(9Z,12Z)/20:0); PE(20:0/18:2(9Z,12Z)); PE(20:1(11Z)/18:1(11Z)); PE(20:1(11Z)/18:1(9Z)); PE(20:2(11Z,14Z)/18:0); PE(22:1(13Z)/16:1(9Z)); PE(22:2(13Z,16Z)/16:0); PE(24:1(15Z)/14:1(9Z)); PE-NMe2(18:1(9Z…	C43H82NO8P; C43H82NO8P; C43H82NO8P; C43H82NO8P; C43H82NO8P; C43H82NO8P; C43H82NO8P; C43H82NO8P; C43H82NO8P; C43H82NO8P; C43H82NO8P; C43H82NO8P; C43H82NO8P; C43H82NO8P; C43H82NO8P; C43H82NO8P; C43H82NO8P; C43H82NO8P; C43H82NO8P; C43H82NO8P; C43H82NO8P; C43H82NO8P; C43H82NO8P; C43H82NO8P; C43H82NO8P; C43H82NO8P; C43H82NO8P; C43H82NO8P; C43H82NO8P; C43H82NO8P; C43H82NO8P; C43H82NO8P	Glycerophospholipids; Glycerophospholipids; Glycerophospholipids; Glycerophospholipids; Glycerophospholipids; Glycerophospholipids; Glycerophospholipids; Glycerophospholipids; Glycerophospholipids; Glycerophospholipids; Glycerophospholipids; Glycerophospholipids; Glycerophospholipids; Glycerophospholipids; Glycerophospholipids; Glycerophospholipids; Glycerophospholipids; Glycerophospholipids; Gly…	Glycerophosphocholines; Glycerophosphocholines; Glycerophosphoethanolamines; Glycerophosphoethanolamines; Glycerophosphoethanolamines; Glycerophosphoethanolamines; Glycerophosphoethanolamines; Glycerophosphoethanolamines; Glycerophosphoethanolamines; Glycerophosphoethanolamines; Glycerophosphoethanolamines; Glycerophosphoethanolamines; Glycerophosphoethanolamines; Glycerophosphoethanolamines; Gly…
771.484
771.524
771.574
772.477
772.532	PE(22:6(4Z,7Z,10Z,13Z,16Z,19Z)/P-18:1(11Z)); PE(22:6(4Z,7Z,10Z,13Z,16Z,19Z)/P-18:1(9Z)); PE(P-18:1(11Z)/22:6(4Z,7Z,10Z,13Z,16Z,19Z)); PE(P-18:1(9Z)/22:6(4Z,7Z,10Z,13Z,16Z,19Z))	C45H76NO7P; C45H76NO7P; C45H76NO7P; C45H76NO7P	Glycerophospholipids; Glycerophospholipids; Glycerophospholipids; Glycerophospholipids	Glycerophosphoethanolamines; Glycerophosphoethanolamines; Glycerophosphoethanolamines; Glycerophosphoethanolamines
772.589	PC(15:0/20:1(11Z)); PC(20:1(11Z)/15:0); PE(14:0/24:1(15Z)); PE(14:1(9Z)/24:0); PE(16:0/22:1(13Z)); PE(16:1(9Z)/22:0); PE(18:0/20:1(11Z)); PE(18:1(11Z)/20:0); PE(18:1(9Z)/20:0); PE(20:0/18:1(11Z)); PE(20:0/18:1(9Z)); PE(20:1(11Z)/18:0); PE(22:0/16:1(9Z)); PE(22:1(13Z)/16:0); PE(24:0/14:1(9Z)); PE(24:1(15Z)/14:0); PE-NMe(15:0/22:1(13Z)); PE-NMe(22:1(13Z)/15:0); PE-NMe2(18:0/18:1(9Z)); PE-NMe2(18:0/…	C43H84NO8P; C43H84NO8P; C43H84NO8P; C43H84NO8P; C43H84NO8P; C43H84NO8P; C43H84NO8P; C43H84NO8P; C43H84NO8P; C43H84NO8P; C43H84NO8P; C43H84NO8P; C43H84NO8P; C43H84NO8P; C43H84NO8P; C43H84NO8P; C43H84NO8P; C43H84NO8P; C43H84NO8P; C43H84NO8P; C43H84NO8P; C43H84NO8P; C43H84NO8P; C43H84NO8P; C43H84NO8P; C43H84NO8P; C43H84NO8P; C43H84NO8P; C43H84NO8P; C43H84NO8P	Glycerophospholipids; Glycerophospholipids; Glycerophospholipids; Glycerophospholipids; Glycerophospholipids; Glycerophospholipids; Glycerophospholipids; Glycerophospholipids; Glycerophospholipids; Glycerophospholipids; Glycerophospholipids; Glycerophospholipids; Glycerophospholipids; Glycerophospholipids; Glycerophospholipids; Glycerophospholipids; Glycerophospholipids; Glycerophospholipids; Gly…	Glycerophosphocholines; Glycerophosphocholines; Glycerophosphoethanolamines; Glycerophosphoethanolamines; Glycerophosphoethanolamines; Glycerophosphoethanolamines; Glycerophosphoethanolamines; Glycerophosphoethanolamines; Glycerophosphoethanolamines; Glycerophosphoethanolamines; Glycerophosphoethanolamines; Glycerophosphoethanolamines; Glycerophosphoethanolamines; Glycerophosphoethanolamines; Gly…
773.481
773.538
774.481
774.549
775.554
776.487
776.565
777.435
777.566	PG(18:0/18:0); PG(i-12:0/i-24:0)	C42H83O10P; C42H83O10P	Glycerophospholipids; Glycerophospholipids	Glycerophosphoglycerols; Glycerophosphoglycerols
778.528
778.567
779.451
779.532
779.57
780.452
780.481	PS(16:1(9Z)/20:4(5Z,8Z,11Z,14Z)); PS(18:2(9Z,12Z)/18:3(9Z,12Z,15Z)); PS(18:3(9Z,12Z,15Z)/18:2(9Z,12Z)); PS(20:4(5Z,8Z,11Z,14Z)/16:1(9Z)); PE(DiMe(9,3)/MonoMe(11,3)); PE(DiMe(9,3)/MonoMe(9,5)); PE(MonoMe(11,3)/DiMe(9,3)); PE(MonoMe(9,5)/DiMe(9,3)); PS(14:0/22:5(4Z,7Z,10Z,13Z,16Z)); PS(14:0/22:5(7Z,10Z,13Z,16Z,19Z)); PS(14:1(9Z)/22:4(7Z,10Z,13Z,16Z)); PS(16:0/20:5(5Z,8Z,11Z,14Z,17Z)); PS(16:1(9Z)/2…	C42H72NO10P; C42H72NO10P; C42H72NO10P; C42H72NO10P; C42H72NO10P; C42H72NO10P; C42H72NO10P; C42H72NO10P; C42H72NO10P; C42H72NO10P; C42H72NO10P; C42H72NO10P; C42H72NO10P; C42H72NO10P; C42H72NO10P; C42H72NO10P; C42H72NO10P; C42H72NO10P; C42H72NO10P; C42H72NO10P; C42H72NO10P; C42H72NO10P; C42H72NO10P; C42H72NO10P; C42H72NO10P	Glycerophospholipids; Glycerophospholipids; Glycerophospholipids; Glycerophospholipids; Glycerophospholipids; Glycerophospholipids; Glycerophospholipids; Glycerophospholipids; Glycerophospholipids; Glycerophospholipids; Glycerophospholipids; Glycerophospholipids; Glycerophospholipids; Glycerophospholipids; Glycerophospholipids; Glycerophospholipids; Glycerophospholipids; Glycerophospholipids; Gly…	Glycerophosphoserines; Glycerophosphoserines; Glycerophosphoserines; Glycerophosphoserines; Glycerophosphoethanolamines; Glycerophosphoethanolamines; Glycerophosphoethanolamines; Glycerophosphoethanolamines; Glycerophosphoserines; Glycerophosphoserines; Glycerophosphoserines; Glycerophosphoserines; Glycerophosphoserines; Glycerophosphoserines; Glycerophosphoserines; Glycerophosphoserines; Glycero…
780.543
780.576
781.487
781.546
781.58
782.501	PS(16:0/20:4(5Z,8Z,11Z,14Z)); PS(16:1(9Z)/20:3(8Z,11Z,14Z)); PS(18:1(9Z)/18:3(9Z,12Z,15Z)); PS(18:2(9Z,12Z)/18:2(9Z,12Z)); PS(18:3(9Z,12Z,15Z)/18:1(9Z)); PS(20:3(8Z,11Z,14Z)/16:1(9Z)); PS(20:4(5Z,8Z,11Z,14Z)/16:0); PS(14:0/22:4(7Z,10Z,13Z,16Z)); PS(16:1(9Z)/20:3(5Z,8Z,11Z)); PS(18:0/18:4(6Z,9Z,12Z,15Z)); PS(18:1(11Z)/18:3(6Z,9Z,12Z)); PS(18:1(11Z)/18:3(9Z,12Z,15Z)); PS(18:1(9Z)/18:3(6Z,9Z,12Z)); …	C42H74NO10P; C42H74NO10P; C42H74NO10P; C42H74NO10P; C42H74NO10P; C42H74NO10P; C42H74NO10P; C42H74NO10P; C42H74NO10P; C42H74NO10P; C42H74NO10P; C42H74NO10P; C42H74NO10P; C42H74NO10P; C42H74NO10P; C42H74NO10P; C42H74NO10P; C42H74NO10P; C42H74NO10P; C42H74NO10P; C42H74NO10P	Glycerophospholipids; Glycerophospholipids; Glycerophospholipids; Glycerophospholipids; Glycerophospholipids; Glycerophospholipids; Glycerophospholipids; Glycerophospholipids; Glycerophospholipids; Glycerophospholipids; Glycerophospholipids; Glycerophospholipids; Glycerophospholipids; Glycerophospholipids; Glycerophospholipids; Glycerophospholipids; Glycerophospholipids; Glycerophospholipids; Gly…	Glycerophosphoserines; Glycerophosphoserines; Glycerophosphoserines; Glycerophosphoserines; Glycerophosphoserines; Glycerophosphoserines; Glycerophosphoserines; Glycerophosphoserines; Glycerophosphoserines; Glycerophosphoserines; Glycerophosphoserines; Glycerophosphoserines; Glycerophosphoserines; Glycerophosphoserines; Glycerophosphoserines; Glycerophosphoserines; Glycerophosphoserines; Glycerop…
782.537
782.572	PC(14:1(9Z)/22:2(13Z,16Z)); PC(16:0/20:3(5Z,8Z,11Z)); PC(16:0/20:3(8Z,11Z,14Z)); PC(16:1(9Z)/20:2(11Z,14Z)); PC(18:0/18:3(6Z,9Z,12Z)); PC(18:0/18:3(9Z,12Z,15Z)); PC(18:1(11Z)/18:2(9Z,12Z)); PC(18:1(9Z)/18:2(9Z,12Z)); PC(18:2(9Z,12Z)/18:1(11Z)); PC(18:2(9Z,12Z)/18:1(9Z)); PC(18:3(6Z,9Z,12Z)/18:0); PC(18:3(9Z,12Z,15Z)/18:0); PC(20:2(11Z,14Z)/16:1(9Z)); PC(20:3(5Z,8Z,11Z)/16:0); PC(20:3(8Z,11Z,14Z)/…	C44H82NO8P; C44H82NO8P; C44H82NO8P; C44H82NO8P; C44H82NO8P; C44H82NO8P; C44H82NO8P; C44H82NO8P; C44H82NO8P; C44H82NO8P; C44H82NO8P; C44H82NO8P; C44H82NO8P; C44H82NO8P; C44H82NO8P; C44H82NO8P; C44H82NO8P; C44H82NO8P; C44H82NO8P; C44H82NO8P; C44H82NO8P; C44H82NO8P; C44H82NO8P; C44H82NO8P; C44H82NO8P; C44H82NO8P; C44H82NO8P; C44H82NO8P; C44H82NO8P; C44H82NO8P; C44H82NO8P; C44H82NO8P	; Glycerophospholipids; ; ; ; Glycerophospholipids; Glycerophospholipids; Glycerophospholipids; Glycerophospholipids; Glycerophospholipids; ; ; ; ; ; Glycerophospholipids; Glycerophospholipids; Glycerophospholipids; Glycerophospholipids; Glycerophospholipids; Glycerophospholipids; Glycerophospholipids; Glycerophospholipids; Glycerophospholipids; Glycerophospholipids; Glycerophospholipids; Glycero…	; Glycerophosphocholines; ; ; ; Glycerophosphocholines; Glycerophosphocholines; Glycerophosphocholines; Glycerophosphocholines; Glycerophosphocholines; ; ; ; ; ; Glycerophosphocholines; Glycerophosphoethanolamines; Glycerophosphoethanolamines; Glycerophosphoethanolamines; Glycerophosphoethanolamines; Glycerophosphoethanolamines; Glycerophosphoethanolamines; Glycerophosphoethanolamines; Glyceropho…
783.503
783.537
783.576
784.488	PE(18:3(6Z,9Z,12Z)/22:6(4Z,7Z,10Z,13Z,16Z,19Z)); PE(18:3(9Z,12Z,15Z)/22:6(4Z,7Z,10Z,13Z,16Z,19Z)); PE(18:4(6Z,9Z,12Z,15Z)/22:5(4Z,7Z,10Z,13Z,16Z)); PE(18:4(6Z,9Z,12Z,15Z)/22:5(7Z,10Z,13Z,16Z,19Z)); PE(20:4(5Z,8Z,11Z,14Z)/20:5(5Z,8Z,11Z,14Z,17Z)); PE(20:4(8Z,11Z,14Z,17Z)/20:5(5Z,8Z,11Z,14Z,17Z)); PE(20:5(5Z,8Z,11Z,14Z,17Z)/20:4(5Z,8Z,11Z,14Z)); PE(20:5(5Z,8Z,11Z,14Z,17Z)/20:4(8Z,11Z,14Z,17Z)); PE(…	C45H72NO8P; C45H72NO8P; C45H72NO8P; C45H72NO8P; C45H72NO8P; C45H72NO8P; C45H72NO8P; C45H72NO8P; C45H72NO8P; C45H72NO8P; C45H72NO8P; C45H72NO8P; C45H72NO8P; C45H72NO8P	Glycerophospholipids; Glycerophospholipids; Glycerophospholipids; Glycerophospholipids; Glycerophospholipids; Glycerophospholipids; Glycerophospholipids; Glycerophospholipids; Glycerophospholipids; Glycerophospholipids; Glycerophospholipids; Glycerophospholipids; Glycerophospholipids; Glycerophospholipids	Glycerophosphoethanolamines; Glycerophosphoethanolamines; Glycerophosphoethanolamines; Glycerophosphoethanolamines; Glycerophosphoethanolamines; Glycerophosphoethanolamines; Glycerophosphoethanolamines; Glycerophosphoethanolamines; Glycerophosphoethanolamines; Glycerophosphoethanolamines; Glycerophosphoethanolamines; Glycerophosphoethanolamines; Glycerophosphoethanolamines; Glycerophosphoethanola…
784.52
784.588	PC(18:1(9Z)/18:1(9Z)) ; PC(14:0/22:2(13Z,16Z)); PC(14:1(9Z)/22:1(13Z)); PC(16:0/20:2(11Z,14Z)); PC(16:1(9Z)/20:1(11Z)); PC(18:0/18:2(9Z,12Z)); PC(18:1(11Z)/18:1(11Z)); PC(18:1(11Z)/18:1(9Z)); PC(18:1(9Z)/18:1(11Z)); PC(18:2(9Z,12Z)/18:0); PC(20:1(11Z)/16:1(9Z)); PC(20:2(11Z,14Z)/16:0); PC(22:1(13Z)/14:1(9Z)); PC(22:2(13Z,16Z)/14:0); 1,2-dioleoyl-sn-glycero-3-phosphocholine; PE-NMe(14:1(9Z)/24:1(1…	C44H84NO8P; C44H84NO8P; C44H84NO8P; C44H84NO8P; C44H84NO8P; C44H84NO8P; C44H84NO8P; C44H84NO8P; C44H84NO8P; C44H84NO8P; C44H84NO8P; C44H84NO8P; C44H84NO8P; C44H84NO8P; C44H84NO8P; C44H84NO8P; C44H84NO8P; C44H84NO8P; C44H84NO8P; C44H84NO8P; C44H84NO8P; C44H84NO8P; C44H84NO8P; C44H84NO8P; C44H84NO8P; C44H84NO8P; C44H84NO8P; C44H84NO8P; C44H84NO8P; C44H84NO8P; C44H84NO8P	Glycerophospholipids; Glycerophospholipids; Glycerophospholipids; Glycerophospholipids; Glycerophospholipids; Glycerophospholipids; Glycerophospholipids; Glycerophospholipids; Glycerophospholipids; Glycerophospholipids; Glycerophospholipids; Glycerophospholipids; Glycerophospholipids; Glycerophospholipids; Glycerophospholipids; Glycerophospholipids; Glycerophospholipids; Glycerophospholipids; Gly…	Glycerophosphocholines; Glycerophosphocholines; Glycerophosphocholines; Glycerophosphocholines; Glycerophosphocholines; Glycerophosphocholines; Glycerophosphocholines; Glycerophosphocholines; Glycerophosphocholines; Glycerophosphocholines; Glycerophosphocholines; Glycerophosphocholines; Glycerophosphocholines; Glycerophosphocholines; Glycerophosphocholines; Glycerophosphoethanolamines; Glyceropho…
784.683
785.478
785.518
785.547
785.593
786.481
786.533
787.477
787.536
788.053
788.477
788.551
789.554
790.525
791.529
791.599
792.543
792.695
793.546
794.553
795.3
795.421
795.557
796.305
796.473
796.518
796.55
797.551
798.498
798.535
798.566
799.497
799.547	PG(18:0/20:3(5Z,8Z,11Z)); PG(18:0/20:3(8Z,11Z,14Z)); PG(20:1(11Z)/18:2(9Z,12Z))	C44H81O10P; C44H81O10P; C44H81O10P	Glycerophospholipids; Glycerophospholipids; Glycerophospholipids	Glycerophosphoglycerols; Glycerophosphoglycerols; Glycerophosphoglycerols
800.505
800.547	PS(22:2(13Z,16Z)/15:0); PS(15:0/22:2(13Z,16Z))	C43H80NO10P; C43H80NO10P	Glycerophospholipids; Glycerophospholipids	Glycerophosphoserines; Glycerophosphoserines
801.433
801.51
801.552
802.563	PS(15:0/22:1(13Z)); PS(22:1(13Z)/15:0)	C43H82NO10P; C43H82NO10P	Glycerophospholipids; Glycerophospholipids	Glycerophosphoserines; Glycerophosphoserines
802.652
803.507
803.564
803.818
804.48	PS(16:1(9Z)/22:6(4Z,7Z,10Z,13Z,16Z,19Z)); PS(18:3(9Z,12Z,15Z)/20:4(5Z,8Z,11Z,14Z)); PS(20:4(5Z,8Z,11Z,14Z)/18:3(9Z,12Z,15Z)); PS(22:6(4Z,7Z,10Z,13Z,16Z,19Z)/16:1(9Z)); PS(18:2(9Z,12Z)/20:5(5Z,8Z,11Z,14Z,17Z)); PS(18:3(6Z,9Z,12Z)/20:4(5Z,8Z,11Z,14Z)); PS(18:3(9Z,12Z,15Z)/20:4(8Z,11Z,14Z,17Z)); PS(18:4(6Z,9Z,12Z,15Z)/20:3(5Z,8Z,11Z)); PS(18:4(6Z,9Z,12Z,15Z)/20:3(8Z,11Z,14Z)); PS(20:3(5Z,8Z,11Z)/18:…	C44H72NO10P; C44H72NO10P; C44H72NO10P; C44H72NO10P; C44H72NO10P; C44H72NO10P; C44H72NO10P; C44H72NO10P; C44H72NO10P; C44H72NO10P; C44H72NO10P; C44H72NO10P; C44H72NO10P; C44H72NO10P; C44H72NO10P; C44H72NO10P	Glycerophospholipids; Glycerophospholipids; Glycerophospholipids; Glycerophospholipids; Glycerophospholipids; Glycerophospholipids; Glycerophospholipids; Glycerophospholipids; Glycerophospholipids; Glycerophospholipids; Glycerophospholipids; Glycerophospholipids; Glycerophospholipids; Glycerophospholipids; Glycerophospholipids; Glycerophospholipids	Glycerophosphoserines; Glycerophosphoserines; Glycerophosphoserines; Glycerophosphoserines; Glycerophosphoserines; Glycerophosphoserines; Glycerophosphoserines; Glycerophosphoserines; Glycerophosphoserines; Glycerophosphoserines; Glycerophosphoserines; Glycerophosphoserines; Glycerophosphoserines; Glycerophosphoserines; Glycerophosphoserines; Glycerophosphoserines
804.516
804.545	Lactosylceramide (d18:1/12:0)	C42H79NO13	Sphingolipids	Glycosphingolipids
804.579	PS(15:0/22:0); PS(22:0/15:0)	C43H84NO10P; C43H84NO10P	Glycerophospholipids; Glycerophospholipids	Glycerophosphoserines; Glycerophosphoserines
805.461
805.485	PI(16:0/16:2(9Z,12Z)); PI(16:1(9Z)/16:1(9Z)); PI(16:2(9Z,12Z)/16:0)	C41H75O13P; C41H75O13P; C41H75O13P	Glycerophospholipids; Glycerophospholipids; Glycerophospholipids	Glycerophosphoinositols; Glycerophosphoinositols; Glycerophosphoinositols
805.519
805.548
805.581
806.5	PS(16:0/22:6(4Z,7Z,10Z,13Z,16Z,19Z)); PS(18:2(9Z,12Z)/20:4(5Z,8Z,11Z,14Z)); PS(18:3(9Z,12Z,15Z)/20:3(8Z,11Z,14Z)); PS(20:3(8Z,11Z,14Z)/18:3(9Z,12Z,15Z)); PS(20:4(5Z,8Z,11Z,14Z)/18:2(9Z,12Z)); PS(22:6(4Z,7Z,10Z,13Z,16Z,19Z)/16:0); PS(16:1(9Z)/22:5(4Z,7Z,10Z,13Z,16Z)); PS(16:1(9Z)/22:5(7Z,10Z,13Z,16Z,19Z)); PS(18:1(11Z)/20:5(5Z,8Z,11Z,14Z,17Z)); PS(18:1(9Z)/20:5(5Z,8Z,11Z,14Z,17Z)); PS(18:2(9Z,12Z)…	C44H74NO10P; C44H74NO10P; C44H74NO10P; C44H74NO10P; C44H74NO10P; C44H74NO10P; C44H74NO10P; C44H74NO10P; C44H74NO10P; C44H74NO10P; C44H74NO10P; C44H74NO10P; C44H74NO10P; C44H74NO10P; C44H74NO10P; C44H74NO10P; C44H74NO10P; C44H74NO10P; C44H74NO10P; C44H74NO10P; C44H74NO10P; C44H74NO10P; C44H74NO10P; C44H74NO10P	Glycerophospholipids; Glycerophospholipids; Glycerophospholipids; Glycerophospholipids; Glycerophospholipids; Glycerophospholipids; Glycerophospholipids; Glycerophospholipids; Glycerophospholipids; Glycerophospholipids; Glycerophospholipids; Glycerophospholipids; Glycerophospholipids; Glycerophospholipids; Glycerophospholipids; Glycerophospholipids; Glycerophospholipids; Glycerophospholipids; Gly…	Glycerophosphoserines; Glycerophosphoserines; Glycerophosphoserines; Glycerophosphoserines; Glycerophosphoserines; Glycerophosphoserines; Glycerophosphoserines; Glycerophosphoserines; Glycerophosphoserines; Glycerophosphoserines; Glycerophosphoserines; Glycerophosphoserines; Glycerophosphoserines; Glycerophosphoserines; Glycerophosphoserines; Glycerophosphoserines; Glycerophosphoserines; Glycerop…
806.558
806.595
807.504	PI(16:0/16:1(9Z)); PI(16:1(9Z)/16:0)	C41H77O13P; C41H77O13P	Glycerophospholipids; Glycerophospholipids	Glycerophosphoinositols; Glycerophosphoinositols
807.562
807.598
808.121	Acetyl-CoA	C23H38N7O17P3S	Fatty Acyls	Fatty acyl thioesters
808.513	PS(18:1(9Z)/20:4(5Z,8Z,11Z,14Z)); PS(18:2(9Z,12Z)/20:3(8Z,11Z,14Z)); PS(20:3(8Z,11Z,14Z)/18:2(9Z,12Z)); PS(20:4(5Z,8Z,11Z,14Z)/18:1(9Z)); PE(DiMe(11,3)/MonoMe(11,3)); PE(DiMe(11,3)/MonoMe(9,5)); PE(DiMe(9,3)/MonoMe(11,5)); PE(DiMe(9,5)/MonoMe(11,3)); PE(DiMe(9,5)/MonoMe(9,5)); PE(MonoMe(11,3)/DiMe(11,3)); PE(MonoMe(11,3)/DiMe(9,5)); PE(MonoMe(11,5)/DiMe(9,3)); PE(MonoMe(9,5)/DiMe(11,3)); PE(MonoM…	C44H76NO10P; C44H76NO10P; C44H76NO10P; C44H76NO10P; C44H76NO10P; C44H76NO10P; C44H76NO10P; C44H76NO10P; C44H76NO10P; C44H76NO10P; C44H76NO10P; C44H76NO10P; C44H76NO10P; C44H76NO10P; C44H76NO10P; C44H76NO10P; C44H76NO10P; C44H76NO10P; C44H76NO10P; C44H76NO10P; C44H76NO10P; C44H76NO10P; C44H76NO10P; C44H76NO10P; C44H76NO10P; C44H76NO10P; C44H76NO10P; C44H76NO10P; C44H76NO10P; C44H76NO10P; C44H76NO1…	Glycerophospholipids; Glycerophospholipids; Glycerophospholipids; Glycerophospholipids; Glycerophospholipids; Glycerophospholipids; Glycerophospholipids; Glycerophospholipids; Glycerophospholipids; Glycerophospholipids; Glycerophospholipids; Glycerophospholipids; Glycerophospholipids; Glycerophospholipids; Glycerophospholipids; Glycerophospholipids; Glycerophospholipids; Glycerophospholipids; Gly…	Glycerophosphoserines; Glycerophosphoserines; Glycerophosphoserines; Glycerophosphoserines; Glycerophosphoethanolamines; Glycerophosphoethanolamines; Glycerophosphoethanolamines; Glycerophosphoethanolamines; Glycerophosphoethanolamines; Glycerophosphoethanolamines; Glycerophosphoethanolamines; Glycerophosphoethanolamines; Glycerophosphoethanolamines; Glycerophosphoethanolamines; Glycerophosphoser…
808.572
808.6
808.671	Glucosylceramide (d18:1/24:1(15Z)); Galactosylceramide (d18:1/24:1(15Z))	C48H91NO8; C48H91NO8	Sphingolipids; Sphingolipids	Glycosphingolipids; Glycosphingolipids
809.519	PI(16:0/16:0); PC(DiMe(9,3)/DiMe(9,3))	C41H79O13P; C44H77NO10P	Glycerophospholipids; Glycerophospholipids	Glycerophosphoinositols; Glycerophosphocholines
809.573
809.672
810.532	PS(18:0/20:4(8Z,11Z,14Z,17Z)); PS(18:0/20:4(5Z,8Z,11Z,14Z)); PS(18:1(9Z)/20:3(8Z,11Z,14Z)); PS(20:3(8Z,11Z,14Z)/18:1(9Z)); PS(20:4(5Z,8Z,11Z,14Z)/18:0); PS(16:0/22:4(7Z,10Z,13Z,16Z)); PS(18:1(11Z)/20:3(5Z,8Z,11Z)); PS(18:1(11Z)/20:3(8Z,11Z,14Z)); PS(18:1(9Z)/20:3(5Z,8Z,11Z)); PS(18:2(9Z,12Z)/20:2(11Z,14Z)); PS(18:3(6Z,9Z,12Z)/20:1(11Z)); PS(18:3(9Z,12Z,15Z)/20:1(11Z)); PS(18:4(6Z,9Z,12Z,15Z)/20:0…	C44H78NO10P; C44H78NO10P; C44H78NO10P; C44H78NO10P; C44H78NO10P; C44H78NO10P; C44H78NO10P; C44H78NO10P; C44H78NO10P; C44H78NO10P; C44H78NO10P; C44H78NO10P; C44H78NO10P; C44H78NO10P; C44H78NO10P; C44H78NO10P; C44H78NO10P; C44H78NO10P; C44H78NO10P; C44H78NO10P; C44H78NO10P; C44H78NO10P	Glycerophospholipids; Glycerophospholipids; Glycerophospholipids; Glycerophospholipids; Glycerophospholipids; Glycerophospholipids; Glycerophospholipids; Glycerophospholipids; Glycerophospholipids; Glycerophospholipids; Glycerophospholipids; Glycerophospholipids; Glycerophospholipids; Glycerophospholipids; Glycerophospholipids; Glycerophospholipids; Glycerophospholipids; Glycerophospholipids; Gly…	Glycerophosphoserines; Glycerophosphoserines; Glycerophosphoserines; Glycerophosphoserines; Glycerophosphoserines; Glycerophosphoserines; Glycerophosphoserines; Glycerophosphoserines; Glycerophosphoserines; Glycerophosphoserines; Glycerophosphoserines; Glycerophosphoserines; Glycerophosphoserines; Glycerophosphoserines; Glycerophosphoserines; Glycerophosphoserines; Glycerophosphoserines; Glycerop…
810.672
811.535
812.548	PS(18:0/20:3(8Z,11Z,14Z)); PS(20:3(8Z,11Z,14Z)/18:0); PS(16:1(9Z)/22:2(13Z,16Z)); PS(18:0/20:3(5Z,8Z,11Z)); PS(18:1(11Z)/20:2(11Z,14Z)); PS(18:1(9Z)/20:2(11Z,14Z)); PS(18:2(9Z,12Z)/20:1(11Z)); PS(18:3(6Z,9Z,12Z)/20:0); PS(18:3(9Z,12Z,15Z)/20:0); PS(20:0/18:3(6Z,9Z,12Z)); PS(20:0/18:3(9Z,12Z,15Z)); PS(20:1(11Z)/18:2(9Z,12Z)); PS(20:2(11Z,14Z)/18:1(11Z)); PS(20:2(11Z,14Z)/18:1(9Z)); PS(20:3(5Z,8Z,1…	C44H80NO10P; C44H80NO10P; C44H80NO10P; C44H80NO10P; C44H80NO10P; C44H80NO10P; C44H80NO10P; C44H80NO10P; C44H80NO10P; C44H80NO10P; C44H80NO10P; C44H80NO10P; C44H80NO10P; C44H80NO10P; C44H80NO10P; C44H80NO10P	Glycerophospholipids; Glycerophospholipids; Glycerophospholipids; Glycerophospholipids; Glycerophospholipids; Glycerophospholipids; Glycerophospholipids; Glycerophospholipids; Glycerophospholipids; Glycerophospholipids; Glycerophospholipids; Glycerophospholipids; Glycerophospholipids; Glycerophospholipids; Glycerophospholipids; Glycerophospholipids	Glycerophosphoserines; Glycerophosphoserines; Glycerophosphoserines; Glycerophosphoserines; Glycerophosphoserines; Glycerophosphoserines; Glycerophosphoserines; Glycerophosphoserines; Glycerophosphoserines; Glycerophosphoserines; Glycerophosphoserines; Glycerophosphoserines; Glycerophosphoserines; Glycerophosphoserines; Glycerophosphoserines; Glycerophosphoserines
813.552
814.466
814.525
814.562	PS(14:1(9Z)/24:1(15Z)); PS(16:0/22:2(13Z,16Z)); PS(16:1(9Z)/22:1(13Z)); PS(18:0/20:2(11Z,14Z)); PS(18:1(11Z)/20:1(11Z)); PS(18:1(9Z)/20:1(11Z)); PS(18:2(9Z,12Z)/20:0); PS(20:0/18:2(9Z,12Z)); PS(20:1(11Z)/18:1(11Z)); PS(20:1(11Z)/18:1(9Z)); PS(20:2(11Z,14Z)/18:0); PS(22:1(13Z)/16:1(9Z)); PS(22:2(13Z,16Z)/16:0); PS(24:1(15Z)/14:1(9Z))	C44H82NO10P; C44H82NO10P; C44H82NO10P; C44H82NO10P; C44H82NO10P; C44H82NO10P; C44H82NO10P; C44H82NO10P; C44H82NO10P; C44H82NO10P; C44H82NO10P; C44H82NO10P; C44H82NO10P; C44H82NO10P	Glycerophospholipids; Glycerophospholipids; Glycerophospholipids; Glycerophospholipids; Glycerophospholipids; Glycerophospholipids; Glycerophospholipids; Glycerophospholipids; Glycerophospholipids; Glycerophospholipids; Glycerophospholipids; Glycerophospholipids; Glycerophospholipids; Glycerophospholipids	Glycerophosphoserines; Glycerophosphoserines; Glycerophosphoserines; Glycerophosphoserines; Glycerophosphoserines; Glycerophosphoserines; Glycerophosphoserines; Glycerophosphoserines; Glycerophosphoserines; Glycerophosphoserines; Glycerophosphoserines; Glycerophosphoserines; Glycerophosphoserines; Glycerophosphoserines
815.529
815.566
816.541
816.714
817.504	PG(18:2(9Z,12Z)/22:6(4Z,7Z,10Z,13Z,16Z,19Z)); PG(18:3(6Z,9Z,12Z)/22:5(4Z,7Z,10Z,13Z,16Z)); PG(18:3(6Z,9Z,12Z)/22:5(7Z,10Z,13Z,16Z,19Z)); PG(18:3(9Z,12Z,15Z)/22:5(4Z,7Z,10Z,13Z,16Z)); PG(18:3(9Z,12Z,15Z)/22:5(7Z,10Z,13Z,16Z,19Z)); PG(20:4(5Z,8Z,11Z,14Z)/20:4(5Z,8Z,11Z,14Z)); PG(20:4(5Z,8Z,11Z,14Z)/20:4(8Z,11Z,14Z,17Z)); PG(20:4(8Z,11Z,14Z,17Z)/20:4(5Z,8Z,11Z,14Z)); PG(20:4(8Z,11Z,14Z,17Z)/20:4(8Z,…	C46H75O10P; C46H75O10P; C46H75O10P; C46H75O10P; C46H75O10P; C46H75O10P; C46H75O10P; C46H75O10P; C46H75O10P; C46H75O10P	Glycerophospholipids; Glycerophospholipids; Glycerophospholipids; Glycerophospholipids; Glycerophospholipids; Glycerophospholipids; Glycerophospholipids; Glycerophospholipids; Glycerophospholipids; Glycerophospholipids	Glycerophosphoglycerols; Glycerophosphoglycerols; Glycerophosphoglycerols; Glycerophosphoglycerols; Glycerophosphoglycerols; Glycerophosphoglycerols; Glycerophosphoglycerols; Glycerophosphoglycerols; Glycerophosphoglycerols; Glycerophosphoglycerols
817.544
818.558
819.522	PG(18:1(11Z)/22:6(4Z,7Z,10Z,13Z,16Z,19Z)); PG(18:1(9Z)/22:6(4Z,7Z,10Z,13Z,16Z,19Z)); PG(18:2(9Z,12Z)/22:5(4Z,7Z,10Z,13Z,16Z)); PG(18:2(9Z,12Z)/22:5(7Z,10Z,13Z,16Z,19Z)); PG(18:3(6Z,9Z,12Z)/22:4(7Z,10Z,13Z,16Z)); PG(18:3(9Z,12Z,15Z)/22:4(7Z,10Z,13Z,16Z)); PG(20:4(5Z,8Z,11Z,14Z)/20:3(5Z,8Z,11Z)); PG(20:4(5Z,8Z,11Z,14Z)/20:3(8Z,11Z,14Z)); PG(20:4(8Z,11Z,14Z,17Z)/20:3(5Z,8Z,11Z)); PG(20:4(8Z,11Z,14Z,…	C46H77O10P; C46H77O10P; C46H77O10P; C46H77O10P; C46H77O10P; C46H77O10P; C46H77O10P; C46H77O10P; C46H77O10P; C46H77O10P; C46H77O10P; C46H77O10P; C46H77O10P; C46H77O10P	Glycerophospholipids; Glycerophospholipids; Glycerophospholipids; Glycerophospholipids; Glycerophospholipids; Glycerophospholipids; Glycerophospholipids; Glycerophospholipids; Glycerophospholipids; Glycerophospholipids; Glycerophospholipids; Glycerophospholipids; Glycerophospholipids; Glycerophospholipids	Glycerophosphoglycerols; Glycerophosphoglycerols; Glycerophosphoglycerols; Glycerophosphoglycerols; Glycerophosphoglycerols; Glycerophosphoglycerols; Glycerophosphoglycerols; Glycerophosphoglycerols; Glycerophosphoglycerols; Glycerophosphoglycerols; Glycerophosphoglycerols; Glycerophosphoglycerols; Glycerophosphoglycerols; Glycerophosphoglycerols
819.561
820.573
821.576
822.488
822.58
823.492
823.586
824.481
824.505
824.548
824.583
824.645
824.689
825.486
825.507
825.553
825.587
826.489
826.523
826.562
826.595
827.527
827.566
828.514
828.577
829.487
829.518
829.581
830.497	PS(18:2(9Z,12Z)/22:6(4Z,7Z,10Z,13Z,16Z,19Z)); PS(20:4(5Z,8Z,11Z,14Z)/20:4(5Z,8Z,11Z,14Z)); PS(22:6(4Z,7Z,10Z,13Z,16Z,19Z)/18:2(9Z,12Z)); PS(18:3(6Z,9Z,12Z)/22:5(4Z,7Z,10Z,13Z,16Z)); PS(18:3(9Z,12Z,15Z)/22:5(4Z,7Z,10Z,13Z,16Z)); PS(18:3(9Z,12Z,15Z)/22:5(7Z,10Z,13Z,16Z,19Z)); PS(18:4(6Z,9Z,12Z,15Z)/22:4(7Z,10Z,13Z,16Z)); PS(20:3(5Z,8Z,11Z)/20:5(5Z,8Z,11Z,14Z,17Z)); PS(20:4(5Z,8Z,11Z,14Z)/20:4(8Z,11…	C46H74NO10P; C46H74NO10P; C46H74NO10P; C46H74NO10P; C46H74NO10P; C46H74NO10P; C46H74NO10P; C46H74NO10P; C46H74NO10P; C46H74NO10P; C46H74NO10P; C46H74NO10P; C46H74NO10P; C46H74NO10P; C46H74NO10P; C46H74NO10P; C46H74NO10P; C46H74NO10P; C46H74NO10P; C46H74NO10P	Glycerophospholipids; Glycerophospholipids; Glycerophospholipids; Glycerophospholipids; Glycerophospholipids; Glycerophospholipids; Glycerophospholipids; Glycerophospholipids; Glycerophospholipids; Glycerophospholipids; Glycerophospholipids; Glycerophospholipids; Glycerophospholipids; Glycerophospholipids; Glycerophospholipids; Glycerophospholipids; Glycerophospholipids; Glycerophospholipids; Gly…	Glycerophosphoserines; Glycerophosphoserines; Glycerophosphoserines; Glycerophosphoserines; Glycerophosphoserines; Glycerophosphoserines; Glycerophosphoserines; Glycerophosphoserines; Glycerophosphoserines; Glycerophosphoserines; Glycerophosphoserines; Glycerophosphoserines; Glycerophosphoserines; Glycerophosphoserines; Glycerophosphoserines; Glycerophosphoserines; Glycerophosphoserines; Glycerop…
830.559
830.593	PS(15:0/24:1(15Z)); PS(24:1(15Z)/15:0)	C45H86NO10P; C45H86NO10P	Glycerophospholipids; Glycerophospholipids	Glycerophosphoserines; Glycerophosphoserines
831.504
831.562
831.597
832.513	PS(18:1(9Z)/22:6(4Z,7Z,10Z,13Z,16Z,19Z)); PS(20:3(8Z,11Z,14Z)/20:4(5Z,8Z,11Z,14Z)); PS(20:4(5Z,8Z,11Z,14Z)/20:3(8Z,11Z,14Z)); PS(22:6(4Z,7Z,10Z,13Z,16Z,19Z)/18:1(9Z)); PS(18:1(11Z)/22:6(4Z,7Z,10Z,13Z,16Z,19Z)); PS(18:2(9Z,12Z)/22:5(4Z,7Z,10Z,13Z,16Z)); PS(18:2(9Z,12Z)/22:5(7Z,10Z,13Z,16Z,19Z)); PS(18:3(6Z,9Z,12Z)/22:4(7Z,10Z,13Z,16Z)); PS(18:3(9Z,12Z,15Z)/22:4(7Z,10Z,13Z,16Z)); PS(20:3(5Z,8Z,11Z)…	C46H76NO10P; C46H76NO10P; C46H76NO10P; C46H76NO10P; C46H76NO10P; C46H76NO10P; C46H76NO10P; C46H76NO10P; C46H76NO10P; C46H76NO10P; C46H76NO10P; C46H76NO10P; C46H76NO10P; C46H76NO10P; C46H76NO10P; C46H76NO10P; C46H76NO10P; C46H76NO10P; C46H76NO10P; C46H76NO10P; C46H76NO10P; C46H76NO10P	Glycerophospholipids; Glycerophospholipids; Glycerophospholipids; Glycerophospholipids; Glycerophospholipids; Glycerophospholipids; Glycerophospholipids; Glycerophospholipids; Glycerophospholipids; Glycerophospholipids; Glycerophospholipids; Glycerophospholipids; Glycerophospholipids; Glycerophospholipids; Glycerophospholipids; Glycerophospholipids; Glycerophospholipids; Glycerophospholipids; Gly…	Glycerophosphoserines; Glycerophosphoserines; Glycerophosphoserines; Glycerophosphoserines; Glycerophosphoserines; Glycerophosphoserines; Glycerophosphoserines; Glycerophosphoserines; Glycerophosphoserines; Glycerophosphoserines; Glycerophosphoserines; Glycerophosphoserines; Glycerophosphoserines; Glycerophosphoserines; Glycerophosphoserines; Glycerophosphoserines; Glycerophosphoserines; Glycerop…
832.573
832.609	PS(15:0/24:0); PS(24:0/15:0)	C45H88NO10P; C45H88NO10P	Glycerophospholipids; Glycerophospholipids	Glycerophosphoserines; Glycerophosphoserines
832.685
833.52	PI(16:0/18:2(9Z,12Z)); PI(16:1(9Z)/18:1(11Z)); PI(16:1(9Z)/18:1(9Z)); PI(16:2(9Z,12Z)/18:0); PI(18:0/16:2(9Z,12Z)); PI(18:1(11Z)/16:1(9Z)); PI(18:1(9Z)/16:1(9Z)); PI(18:2(9Z,12Z)/16:0); 1-hexadecanoyl-2-(9Z,12Z-octadecadienoyl)-sn-glycero-3-phospho-D-myo-inositol	C43H79O13P; C43H79O13P; C43H79O13P; C43H79O13P; C43H79O13P; C43H79O13P; C43H79O13P; C43H79O13P; C43H79O13P	Glycerophospholipids; Glycerophospholipids; Glycerophospholipids; Glycerophospholipids; Glycerophospholipids; Glycerophospholipids; Glycerophospholipids; Glycerophospholipids; Glycerophospholipids	Glycerophosphoinositols; Glycerophosphoinositols; Glycerophosphoinositols; Glycerophosphoinositols; Glycerophosphoinositols; Glycerophosphoinositols; Glycerophosphoinositols; Glycerophosphoinositols; Glycerophosphoinositols
833.577
833.612
834.528	PS(18:0/22:6(4Z,7Z,10Z,13Z,16Z,19Z)); PS(20:3(8Z,11Z,14Z)/20:3(8Z,11Z,14Z)); PS(22:6(4Z,7Z,10Z,13Z,16Z,19Z)/18:0); PS(18:1(11Z)/22:5(4Z,7Z,10Z,13Z,16Z)); PS(18:1(11Z)/22:5(7Z,10Z,13Z,16Z,19Z)); PS(18:1(9Z)/22:5(4Z,7Z,10Z,13Z,16Z)); PS(18:1(9Z)/22:5(7Z,10Z,13Z,16Z,19Z)); PS(18:2(9Z,12Z)/22:4(7Z,10Z,13Z,16Z)); PS(18:4(6Z,9Z,12Z,15Z)/22:2(13Z,16Z)); PS(20:1(11Z)/20:5(5Z,8Z,11Z,14Z,17Z)); PS(20:2(11Z…	C46H78NO10P; C46H78NO10P; C46H78NO10P; C46H78NO10P; C46H78NO10P; C46H78NO10P; C46H78NO10P; C46H78NO10P; C46H78NO10P; C46H78NO10P; C46H78NO10P; C46H78NO10P; C46H78NO10P; C46H78NO10P; C46H78NO10P; C46H78NO10P; C46H78NO10P; C46H78NO10P; C46H78NO10P; C46H78NO10P; C46H78NO10P; C46H78NO10P; C46H78NO10P; C46H78NO10P	Glycerophospholipids; Glycerophospholipids; Glycerophospholipids; Glycerophospholipids; Glycerophospholipids; Glycerophospholipids; Glycerophospholipids; Glycerophospholipids; Glycerophospholipids; Glycerophospholipids; Glycerophospholipids; Glycerophospholipids; Glycerophospholipids; Glycerophospholipids; Glycerophospholipids; Glycerophospholipids; Glycerophospholipids; Glycerophospholipids; Gly…	Glycerophosphoserines; Glycerophosphoserines; Glycerophosphoserines; Glycerophosphoserines; Glycerophosphoserines; Glycerophosphoserines; Glycerophosphoserines; Glycerophosphoserines; Glycerophosphoserines; Glycerophosphoserines; Glycerophosphoserines; Glycerophosphoserines; Glycerophosphoserines; Glycerophosphoserines; Glycerophosphoserines; Glycerophosphoserines; Glycerophosphoserines; Glycerop…
834.589
835.535	PI(16:0/18:1(11Z)); PI(16:0/18:1(9Z)); PI(16:1(9Z)/18:0); PI(18:0/16:1(9Z)); PI(18:1(11Z)/16:0); PI(18:1(9Z)/16:0)	C43H81O13P; C43H81O13P; C43H81O13P; C43H81O13P; C43H81O13P; C43H81O13P	Glycerophospholipids; Glycerophospholipids; Glycerophospholipids; Glycerophospholipids; Glycerophospholipids; Glycerophospholipids	Glycerophosphoinositols; Glycerophosphoinositols; Glycerophosphoinositols; Glycerophosphoinositols; Glycerophosphoinositols; Glycerophosphoinositols
835.591
836.547	PS(18:0/22:5(7Z,10Z,13Z,16Z,19Z)); PE(DiMe(11,3)/MonoMe(11,5)); PE(DiMe(11,5)/MonoMe(11,3)); PE(DiMe(11,5)/MonoMe(9,5)); PE(DiMe(9,3)/MonoMe(13,5)); PE(DiMe(9,5)/MonoMe(11,5)); PE(MonoMe(11,3)/DiMe(11,5)); PE(MonoMe(11,5)/DiMe(11,3)); PE(MonoMe(11,5)/DiMe(9,5)); PE(MonoMe(13,5)/DiMe(9,3)); PE(MonoMe(9,5)/DiMe(11,5)); PS(18:0/22:5(4Z,7Z,10Z,13Z,16Z)); PS(18:1(11Z)/22:4(7Z,10Z,13Z,16Z)); PS(18:1(9Z…	C46H80NO10P; C46H80NO10P; C46H80NO10P; C46H80NO10P; C46H80NO10P; C46H80NO10P; C46H80NO10P; C46H80NO10P; C46H80NO10P; C46H80NO10P; C46H80NO10P; C46H80NO10P; C46H80NO10P; C46H80NO10P; C46H80NO10P; C46H80NO10P; C46H80NO10P; C46H80NO10P; C46H80NO10P; C46H80NO10P; C46H80NO10P; C46H80NO10P; C46H80NO10P; C46H80NO10P; C46H80NO10P; C46H80NO10P; C46H80NO10P; C46H80NO10P; C46H80NO10P; C46H80NO10P; C46H80NO1…	Glycerophospholipids; Glycerophospholipids; Glycerophospholipids; Glycerophospholipids; Glycerophospholipids; Glycerophospholipids; Glycerophospholipids; Glycerophospholipids; Glycerophospholipids; Glycerophospholipids; Glycerophospholipids; Glycerophospholipids; Glycerophospholipids; Glycerophospholipids; Glycerophospholipids; Glycerophospholipids; Glycerophospholipids; Glycerophospholipids; Gly…	Glycerophosphoserines; Glycerophosphoethanolamines; Glycerophosphoethanolamines; Glycerophosphoethanolamines; Glycerophosphoethanolamines; Glycerophosphoethanolamines; Glycerophosphoethanolamines; Glycerophosphoethanolamines; Glycerophosphoethanolamines; Glycerophosphoethanolamines; Glycerophosphoethanolamines; Glycerophosphoserines; Glycerophosphoserines; Glycerophosphoserines; Glycerophosphoser…
836.604
837.552	PI(16:0/18:0); PI(18:0/16:0); PC(DiMe(11,3)/DiMe(9,3)); PC(DiMe(9,3)/DiMe(11,3)); PC(DiMe(9,3)/DiMe(9,5)); PC(DiMe(9,5)/DiMe(9,3)); PC(MonoMe(11,3)/MonoMe(11,3)); PC(MonoMe(11,3)/MonoMe(9,5)); PC(MonoMe(9,5)/MonoMe(11,3)); PC(MonoMe(9,5)/MonoMe(9,5)); 1-hexadecanoyl-2-octadecanoyl-sn-glycero-3-phospho-D-myo-inositol	C43H83O13P; C43H83O13P; C46H81NO10P; C46H81NO10P; C46H81NO10P; C46H81NO10P; C46H81NO10P; C46H81NO10P; C46H81NO10P; C46H81NO10P; C43H83O13P	Glycerophospholipids; Glycerophospholipids; Glycerophospholipids; Glycerophospholipids; Glycerophospholipids; Glycerophospholipids; Glycerophospholipids; Glycerophospholipids; Glycerophospholipids; Glycerophospholipids; Glycerophospholipids	Glycerophosphoinositols; Glycerophosphoinositols; Glycerophosphocholines; Glycerophosphocholines; Glycerophosphocholines; Glycerophosphocholines; Glycerophosphocholines; Glycerophosphocholines; Glycerophosphocholines; Glycerophosphocholines; Glycerophosphoinositols
837.61
838.566
839.569
840.46
840.543
840.58	PS(18:1(11Z)/22:2(13Z,16Z)); PS(18:1(9Z)/22:2(13Z,16Z)); PS(18:2(9Z,12Z)/22:1(13Z)); PS(18:3(6Z,9Z,12Z)/22:0); PS(18:3(9Z,12Z,15Z)/22:0); PS(20:0/20:3(5Z,8Z,11Z)); PS(20:0/20:3(8Z,11Z,14Z)); PS(20:1(11Z)/20:2(11Z,14Z)); PS(20:2(11Z,14Z)/20:1(11Z)); PS(20:3(5Z,8Z,11Z)/20:0); PS(20:3(8Z,11Z,14Z)/20:0); PS(22:0/18:3(6Z,9Z,12Z)); PS(22:0/18:3(9Z,12Z,15Z)); PS(22:1(13Z)/18:2(9Z,12Z)); PS(22:2(13Z,16Z)…	C46H84NO10P; C46H84NO10P; C46H84NO10P; C46H84NO10P; C46H84NO10P; C46H84NO10P; C46H84NO10P; C46H84NO10P; C46H84NO10P; C46H84NO10P; C46H84NO10P; C46H84NO10P; C46H84NO10P; C46H84NO10P; C46H84NO10P; C46H84NO10P	Glycerophospholipids; Glycerophospholipids; Glycerophospholipids; Glycerophospholipids; Glycerophospholipids; Glycerophospholipids; Glycerophospholipids; Glycerophospholipids; Glycerophospholipids; Glycerophospholipids; Glycerophospholipids; Glycerophospholipids; Glycerophospholipids; Glycerophospholipids; Glycerophospholipids; Glycerophospholipids	Glycerophosphoserines; Glycerophosphoserines; Glycerophosphoserines; Glycerophosphoserines; Glycerophosphoserines; Glycerophosphoserines; Glycerophosphoserines; Glycerophosphoserines; Glycerophosphoserines; Glycerophosphoserines; Glycerophosphoserines; Glycerophosphoserines; Glycerophosphoserines; Glycerophosphoserines; Glycerophosphoserines; Glycerophosphoserines
841.504	PG(22:6(4Z,7Z,10Z,13Z,16Z,19Z)/20:4(8Z,11Z,14Z,17Z)); PG(20:4(5Z,8Z,11Z,14Z)/22:6(4Z,7Z,10Z,13Z,16Z,19Z)); PG(22:6(4Z,7Z,10Z,13Z,16Z,19Z)/20:4(5Z,8Z,11Z,14Z))	C48H75O10P; C48H75O10P; C48H75O10P	Glycerophospholipids; Glycerophospholipids; Glycerophospholipids	Glycerophosphoglycerols; Glycerophosphoglycerols; Glycerophosphoglycerols
841.547
841.585
842.559
843.563
844.575
845.579
845.641
846.591
847.549
847.594
847.651
848.507
848.542
848.602
848.652	PC(o-22:1(13Z)/20:4(8Z,11Z,14Z,17Z))	C50H92NO7P	Glycerophospholipids	Glycerophosphocholines
849.511
849.546
849.608
849.652
850.522
850.564	PE(DiMe(11,3)/DiMe(11,5)); PE(DiMe(11,5)/DiMe(11,3)); PE(DiMe(11,5)/DiMe(9,5)); PE(DiMe(13,5)/DiMe(9,3)); PE(DiMe(9,3)/DiMe(13,5)); PE(DiMe(9,5)/DiMe(11,5)); PE(MonoMe(11,3)/MonoMe(13,5)); PE(MonoMe(11,5)/MonoMe(11,5)); PE(MonoMe(13,5)/MonoMe(11,3)); PE(MonoMe(13,5)/MonoMe(9,5)); PE(MonoMe(9,5)/MonoMe(13,5)); PE-NMe(11D3/11M5); PE-NMe(11D5/11M3); PE-NMe(11D5/9M5); PE-NMe(11M3/11D5); PE-NMe(11M5/1…	C47H82NO10P; C47H82NO10P; C47H82NO10P; C47H82NO10P; C47H82NO10P; C47H82NO10P; C47H82NO10P; C47H82NO10P; C47H82NO10P; C47H82NO10P; C47H82NO10P; C47H82NO10P; C47H82NO10P; C47H82NO10P; C47H82NO10P; C47H82NO10P; C47H82NO10P; C47H82NO10P; C47H82NO10P; C47H82NO10P; C47H82NO10P; C47H82NO10P; C47H82NO10P; C47H82NO10P; C47H82NO10P; C47H82NO10P; C47H82NO10P; C47H82NO10P; C47H82NO10P; C47H82NO10P; C47H82NO1…	Glycerophospholipids; Glycerophospholipids; Glycerophospholipids; Glycerophospholipids; Glycerophospholipids; Glycerophospholipids; Glycerophospholipids; Glycerophospholipids; Glycerophospholipids; Glycerophospholipids; Glycerophospholipids; Glycerophospholipids; Glycerophospholipids; Glycerophospholipids; Glycerophospholipids; Glycerophospholipids; Glycerophospholipids; Glycerophospholipids; Gly…	Glycerophosphoethanolamines; Glycerophosphoethanolamines; Glycerophosphoethanolamines; Glycerophosphoethanolamines; Glycerophosphoethanolamines; Glycerophosphoethanolamines; Glycerophosphoethanolamines; Glycerophosphoethanolamines; Glycerophosphoethanolamines; Glycerophosphoethanolamines; Glycerophosphoethanolamines; Glycerophosphoethanolamines; Glycerophosphoethanolamines; Glycerophosphoethanola…
850.611
850.657
851.525
851.569	PC(DiMe(11,3)/MonoMe(11,3)); PC(DiMe(11,3)/MonoMe(9,5)); PC(DiMe(9,3)/MonoMe(11,5)); PC(DiMe(9,5)/MonoMe(11,3)); PC(DiMe(9,5)/MonoMe(9,5)); PC(MonoMe(11,3)/DiMe(11,3)); PC(MonoMe(11,3)/DiMe(9,5)); PC(MonoMe(11,5)/DiMe(9,3)); PC(MonoMe(9,5)/DiMe(11,3)); PC(MonoMe(9,5)/DiMe(9,5))	C47H83NO10P; C47H83NO10P; C47H83NO10P; C47H83NO10P; C47H83NO10P; C47H83NO10P; C47H83NO10P; C47H83NO10P; C47H83NO10P; C47H83NO10P	Glycerophospholipids; Glycerophospholipids; Glycerophospholipids; Glycerophospholipids; Glycerophospholipids; Glycerophospholipids; Glycerophospholipids; Glycerophospholipids; Glycerophospholipids; Glycerophospholipids	Glycerophosphocholines; Glycerophosphocholines; Glycerophosphocholines; Glycerophosphocholines; Glycerophosphocholines; Glycerophosphocholines; Glycerophosphocholines; Glycerophosphocholines; Glycerophosphocholines; Glycerophosphocholines
851.614
852.505	PS(DiMe(11,3)/MonoMe(11,3)); PS(DiMe(11,3)/MonoMe(9,5)); PS(DiMe(9,3)/MonoMe(11,5)); PS(DiMe(9,5)/MonoMe(11,3)); PS(DiMe(9,5)/MonoMe(9,5)); PS(MonoMe(11,3)/DiMe(11,3)); PS(MonoMe(11,3)/DiMe(9,5)); PS(MonoMe(11,5)/DiMe(9,3)); PS(MonoMe(9,5)/DiMe(11,3)); PS(MonoMe(9,5)/DiMe(9,5))	C45H76NO12P; C45H76NO12P; C45H76NO12P; C45H76NO12P; C45H76NO12P; C45H76NO12P; C45H76NO12P; C45H76NO12P; C45H76NO12P; C45H76NO12P	Glycerophospholipids; Glycerophospholipids; Glycerophospholipids; Glycerophospholipids; Glycerophospholipids; Glycerophospholipids; Glycerophospholipids; Glycerophospholipids; Glycerophospholipids; Glycerophospholipids	Glycerophosphoserines; Glycerophosphoserines; Glycerophosphoserines; Glycerophosphoserines; Glycerophosphoserines; Glycerophosphoserines; Glycerophosphoserines; Glycerophosphoserines; Glycerophosphoserines; Glycerophosphoserines
852.54
852.579
852.657
853.517
853.582
854.51	Azaspiracid 2	C48H73NO12	Azaspirodecane derivatives
854.595
855.505
855.599
856.515	PS(20:3(8Z,11Z,14Z)/22:6(4Z,7Z,10Z,13Z,16Z,19Z)); PS(22:6(4Z,7Z,10Z,13Z,16Z,19Z)/20:3(8Z,11Z,14Z)); PS(20:4(5Z,8Z,11Z,14Z)/22:5(4Z,7Z,10Z,13Z,16Z)); PS(20:4(5Z,8Z,11Z,14Z)/22:5(7Z,10Z,13Z,16Z,19Z)); PS(20:4(8Z,11Z,14Z,17Z)/22:5(4Z,7Z,10Z,13Z,16Z)); PS(20:4(8Z,11Z,14Z,17Z)/22:5(7Z,10Z,13Z,16Z,19Z)); PS(20:5(5Z,8Z,11Z,14Z,17Z)/22:4(7Z,10Z,13Z,16Z)); PS(22:5(4Z,7Z,10Z,13Z,16Z)/20:4(8Z,11Z,14Z,17Z));…	C48H76NO10P; C48H76NO10P; C48H76NO10P; C48H76NO10P; C48H76NO10P; C48H76NO10P; C48H76NO10P; C48H76NO10P; C48H76NO10P; C48H76NO10P; C48H76NO10P; C48H76NO10P; C48H76NO10P; C48H76NO10P	Glycerophospholipids; Glycerophospholipids; Glycerophospholipids; Glycerophospholipids; Glycerophospholipids; Glycerophospholipids; Glycerophospholipids; Glycerophospholipids; Glycerophospholipids; Glycerophospholipids; Glycerophospholipids; Glycerophospholipids; Glycerophospholipids; Glycerophospholipids	Glycerophosphoserines; Glycerophosphoserines; Glycerophosphoserines; Glycerophosphoserines; Glycerophosphoserines; Glycerophosphoserines; Glycerophosphoserines; Glycerophosphoserines; Glycerophosphoserines; Glycerophosphoserines; Glycerophosphoserines; Glycerophosphoserines; Glycerophosphoserines; Glycerophosphoserines
856.548
856.575
856.611
856.676
857.522	PI(16:0/20:4(5Z,8Z,11Z,14Z)); PI(16:0/20:4(8Z,11Z,14Z,17Z)); PI(18:1(11Z)/18:3(6Z,9Z,12Z)); PI(18:1(11Z)/18:3(9Z,12Z,15Z)); PI(18:1(9Z)/18:3(6Z,9Z,12Z)); PI(18:1(9Z)/18:3(9Z,12Z,15Z)); PI(18:2(9Z,12Z)/18:2(9Z,12Z)); PI(18:3(6Z,9Z,12Z)/18:1(11Z)); PI(18:3(6Z,9Z,12Z)/18:1(9Z)); PI(18:3(9Z,12Z,15Z)/18:1(11Z)); PI(18:3(9Z,12Z,15Z)/18:1(9Z)); PI(20:4(5Z,8Z,11Z,14Z)/16:0); PI(20:4(8Z,11Z,14Z,17Z)/16:0)…	C45H79O13P; C45H79O13P; C45H79O13P; C45H79O13P; C45H79O13P; C45H79O13P; C45H79O13P; C45H79O13P; C45H79O13P; C45H79O13P; C45H79O13P; C45H79O13P; C45H79O13P; C45H79O13P	Glycerophospholipids; Glycerophospholipids; Glycerophospholipids; Glycerophospholipids; Glycerophospholipids; Glycerophospholipids; Glycerophospholipids; Glycerophospholipids; Glycerophospholipids; Glycerophospholipids; Glycerophospholipids; Glycerophospholipids; Glycerophospholipids; Glycerophospholipids	Glycerophosphoinositols; Glycerophosphoinositols; Glycerophosphoinositols; Glycerophosphoinositols; Glycerophosphoinositols; Glycerophosphoinositols; Glycerophosphoinositols; Glycerophosphoinositols; Glycerophosphoinositols; Glycerophosphoinositols; Glycerophosphoinositols; Glycerophosphoinositols; Glycerophosphoinositols; Glycerophosphoinositols
857.612
858.527	PS(20:3(5Z,8Z,11Z)/22:5(4Z,7Z,10Z,13Z,16Z)); PS(20:3(5Z,8Z,11Z)/22:5(7Z,10Z,13Z,16Z,19Z)); PS(20:3(8Z,11Z,14Z)/22:5(7Z,10Z,13Z,16Z,19Z)); PS(20:4(5Z,8Z,11Z,14Z)/22:4(7Z,10Z,13Z,16Z)); PS(20:4(8Z,11Z,14Z,17Z)/22:4(7Z,10Z,13Z,16Z)); PS(22:4(7Z,10Z,13Z,16Z)/20:4(5Z,8Z,11Z,14Z)); PS(22:4(7Z,10Z,13Z,16Z)/20:4(8Z,11Z,14Z,17Z)); PS(22:5(4Z,7Z,10Z,13Z,16Z)/20:3(5Z,8Z,11Z)); PS(22:5(7Z,10Z,13Z,16Z,19Z)/20…	C48H78NO10P; C48H78NO10P; C48H78NO10P; C48H78NO10P; C48H78NO10P; C48H78NO10P; C48H78NO10P; C48H78NO10P; C48H78NO10P; C48H78NO10P; C48H78NO10P; C48H78NO10P; C48H78NO10P; C48H78NO10P	Glycerophospholipids; Glycerophospholipids; Glycerophospholipids; Glycerophospholipids; Glycerophospholipids; Glycerophospholipids; Glycerophospholipids; Glycerophospholipids; Glycerophospholipids; Glycerophospholipids; Glycerophospholipids; Glycerophospholipids; Glycerophospholipids; Glycerophospholipids	Glycerophosphoserines; Glycerophosphoserines; Glycerophosphoserines; Glycerophosphoserines; Glycerophosphoserines; Glycerophosphoserines; Glycerophosphoserines; Glycerophosphoserines; Glycerophosphoserines; Glycerophosphoserines; Glycerophosphoserines; Glycerophosphoserines; Glycerophosphoserines; Glycerophosphoserines
858.591
858.625
858.681
859.539	PI(16:0/20:3(5Z,8Z,11Z)); PI(16:0/20:3(8Z,11Z,14Z)); PI(18:0/18:3(6Z,9Z,12Z)); PI(18:0/18:3(9Z,12Z,15Z)); PI(18:1(11Z)/18:2(9Z,12Z)); PI(18:1(9Z)/18:2(9Z,12Z)); PI(18:2(9Z,12Z)/18:1(11Z)); PI(18:2(9Z,12Z)/18:1(9Z)); PI(18:3(6Z,9Z,12Z)/18:0); PI(18:3(9Z,12Z,15Z)/18:0); PI(20:3(5Z,8Z,11Z)/16:0); PI(20:3(8Z,11Z,14Z)/16:0)	C45H81O13P; C45H81O13P; C45H81O13P; C45H81O13P; C45H81O13P; C45H81O13P; C45H81O13P; C45H81O13P; C45H81O13P; C45H81O13P; C45H81O13P; C45H81O13P	Glycerophospholipids; Glycerophospholipids; Glycerophospholipids; Glycerophospholipids; Glycerophospholipids; Glycerophospholipids; Glycerophospholipids; Glycerophospholipids; Glycerophospholipids; Glycerophospholipids; Glycerophospholipids; Glycerophospholipids	Glycerophosphoinositols; Glycerophosphoinositols; Glycerophosphoinositols; Glycerophosphoinositols; Glycerophosphoinositols; Glycerophosphoinositols; Glycerophosphoinositols; Glycerophosphoinositols; Glycerophosphoinositols; Glycerophosphoinositols; Glycerophosphoinositols; Glycerophosphoinositols
859.592
859.629
859.665
860.544	PS(20:1(11Z)/22:6(4Z,7Z,10Z,13Z,16Z,19Z)); PS(20:2(11Z,14Z)/22:5(4Z,7Z,10Z,13Z,16Z)); PS(20:2(11Z,14Z)/22:5(7Z,10Z,13Z,16Z,19Z)); PS(20:3(5Z,8Z,11Z)/22:4(7Z,10Z,13Z,16Z)); PS(20:3(8Z,11Z,14Z)/22:4(7Z,10Z,13Z,16Z)); PS(20:5(5Z,8Z,11Z,14Z,17Z)/22:2(13Z,16Z)); PS(22:4(7Z,10Z,13Z,16Z)/20:3(5Z,8Z,11Z)); PS(22:4(7Z,10Z,13Z,16Z)/20:3(8Z,11Z,14Z)); PS(22:5(4Z,7Z,10Z,13Z,16Z)/20:2(11Z,14Z)); PS(22:5(7Z,10…	C48H80NO10P; C48H80NO10P; C48H80NO10P; C48H80NO10P; C48H80NO10P; C48H80NO10P; C48H80NO10P; C48H80NO10P; C48H80NO10P; C48H80NO10P; C48H80NO10P; C48H80NO10P	Glycerophospholipids; Glycerophospholipids; Glycerophospholipids; Glycerophospholipids; Glycerophospholipids; Glycerophospholipids; Glycerophospholipids; Glycerophospholipids; Glycerophospholipids; Glycerophospholipids; Glycerophospholipids; Glycerophospholipids	Glycerophosphoserines; Glycerophosphoserines; Glycerophosphoserines; Glycerophosphoserines; Glycerophosphoserines; Glycerophosphoserines; Glycerophosphoserines; Glycerophosphoserines; Glycerophosphoserines; Glycerophosphoserines; Glycerophosphoserines; Glycerophosphoserines
860.607	Galabiosylceramide (d18:1/16:0); Lactosylceramide (d18:1/16:0)	C46H87NO13; C46H87NO13	Sphingolipids; Sphingolipids	Glycosphingolipids; Glycosphingolipids
861.554	PI(16:0/20:2(11Z,14Z)); PI(18:0/18:2(9Z,12Z)); PI(18:1(11Z)/18:1(11Z)); PI(18:1(11Z)/18:1(9Z)); PI(18:1(9Z)/18:1(11Z)); PI(18:1(9Z)/18:1(9Z)); PI(18:2(9Z,12Z)/18:0); PI(20:2(11Z,14Z)/16:0)	C45H83O13P; C45H83O13P; C45H83O13P; C45H83O13P; C45H83O13P; C45H83O13P; C45H83O13P; C45H83O13P	Glycerophospholipids; Glycerophospholipids; Glycerophospholipids; Glycerophospholipids; Glycerophospholipids; Glycerophospholipids; Glycerophospholipids; Glycerophospholipids	Glycerophosphoinositols; Glycerophosphoinositols; Glycerophosphoinositols; Glycerophosphoinositols; Glycerophosphoinositols; Glycerophosphoinositols; Glycerophosphoinositols; Glycerophosphoinositols
861.609
862.557	PS(20:0/22:6(4Z,7Z,10Z,13Z,16Z,19Z)); PS(20:1(11Z)/22:5(4Z,7Z,10Z,13Z,16Z)); PS(20:1(11Z)/22:5(7Z,10Z,13Z,16Z,19Z)); PS(20:2(11Z,14Z)/22:4(7Z,10Z,13Z,16Z)); PS(20:4(5Z,8Z,11Z,14Z)/22:2(13Z,16Z)); PS(20:4(8Z,11Z,14Z,17Z)/22:2(13Z,16Z)); PS(20:5(5Z,8Z,11Z,14Z,17Z)/22:1(13Z)); PS(22:1(13Z)/20:5(5Z,8Z,11Z,14Z,17Z)); PS(22:2(13Z,16Z)/20:4(5Z,8Z,11Z,14Z)); PS(22:2(13Z,16Z)/20:4(8Z,11Z,14Z,17Z)); PS(22:…	C48H82NO10P; C48H82NO10P; C48H82NO10P; C48H82NO10P; C48H82NO10P; C48H82NO10P; C48H82NO10P; C48H82NO10P; C48H82NO10P; C48H82NO10P; C48H82NO10P; C48H82NO10P; C48H82NO10P; C48H82NO10P	Glycerophospholipids; Glycerophospholipids; Glycerophospholipids; Glycerophospholipids; Glycerophospholipids; Glycerophospholipids; Glycerophospholipids; Glycerophospholipids; Glycerophospholipids; Glycerophospholipids; Glycerophospholipids; Glycerophospholipids; Glycerophospholipids; Glycerophospholipids	Glycerophosphoserines; Glycerophosphoserines; Glycerophosphoserines; Glycerophosphoserines; Glycerophosphoserines; Glycerophosphoserines; Glycerophosphoserines; Glycerophosphoserines; Glycerophosphoserines; Glycerophosphoserines; Glycerophosphoserines; Glycerophosphoserines; Glycerophosphoserines; Glycerophosphoserines
862.622
863.567
863.625
864.539
864.574	PE(DiMe(11,3)/MonoMe(13,5)); PE(DiMe(11,5)/MonoMe(11,5)); PE(DiMe(13,5)/MonoMe(11,3)); PE(DiMe(13,5)/MonoMe(9,5)); PE(DiMe(9,5)/MonoMe(13,5)); PE(MonoMe(11,3)/DiMe(13,5)); PE(MonoMe(11,5)/DiMe(11,5)); PE(MonoMe(13,5)/DiMe(11,3)); PE(MonoMe(13,5)/DiMe(9,5)); PE(MonoMe(9,5)/DiMe(13,5)); PS(20:0/22:5(4Z,7Z,10Z,13Z,16Z)); PS(20:0/22:5(7Z,10Z,13Z,16Z,19Z)); PS(20:1(11Z)/22:4(7Z,10Z,13Z,16Z)); PS(20:3(…	C48H84NO10P; C48H84NO10P; C48H84NO10P; C48H84NO10P; C48H84NO10P; C48H84NO10P; C48H84NO10P; C48H84NO10P; C48H84NO10P; C48H84NO10P; C48H84NO10P; C48H84NO10P; C48H84NO10P; C48H84NO10P; C48H84NO10P; C48H84NO10P; C48H84NO10P; C48H84NO10P; C48H84NO10P; C48H84NO10P; C48H84NO10P; C48H84NO10P; C48H84NO10P; C48H84NO10P; C48H84NO10P; C48H84NO10P; C48H84NO10P; C48H84NO10P; C48H84NO10P; C48H84NO10P; C48H84NO1…	Glycerophospholipids; Glycerophospholipids; Glycerophospholipids; Glycerophospholipids; Glycerophospholipids; Glycerophospholipids; Glycerophospholipids; Glycerophospholipids; Glycerophospholipids; Glycerophospholipids; Glycerophospholipids; Glycerophospholipids; Glycerophospholipids; Glycerophospholipids; Glycerophospholipids; Glycerophospholipids; Glycerophospholipids; Glycerophospholipids; Gly…	Glycerophosphoethanolamines; Glycerophosphoethanolamines; Glycerophosphoethanolamines; Glycerophosphoethanolamines; Glycerophosphoethanolamines; Glycerophosphoethanolamines; Glycerophosphoethanolamines; Glycerophosphoethanolamines; Glycerophosphoethanolamines; Glycerophosphoethanolamines; Glycerophosphoserines; Glycerophosphoserines; Glycerophosphoserines; Glycerophosphoserines; Glycerophosphoser…
864.63
865.544
865.584	PI(16:0/20:0); PI(18:0/18:0); PI(20:0/16:0); PC(DiMe(11,3)/DiMe(11,3)); PC(DiMe(11,3)/DiMe(9,5)); PC(DiMe(11,5)/DiMe(9,3)); PC(DiMe(9,3)/DiMe(11,5)); PC(DiMe(9,5)/DiMe(11,3)); PC(DiMe(9,5)/DiMe(9,5)); PC(MonoMe(11,3)/MonoMe(11,5)); PC(MonoMe(11,5)/MonoMe(11,3)); PC(MonoMe(11,5)/MonoMe(9,5)); PC(MonoMe(9,5)/MonoMe(11,5))	C45H87O13P; C45H87O13P; C45H87O13P; C48H85NO10P; C48H85NO10P; C48H85NO10P; C48H85NO10P; C48H85NO10P; C48H85NO10P; C48H85NO10P; C48H85NO10P; C48H85NO10P; C48H85NO10P	Glycerophospholipids; Glycerophospholipids; Glycerophospholipids; Glycerophospholipids; Glycerophospholipids; Glycerophospholipids; Glycerophospholipids; Glycerophospholipids; Glycerophospholipids; Glycerophospholipids; Glycerophospholipids; Glycerophospholipids; Glycerophospholipids	Glycerophosphoinositols; Glycerophosphoinositols; Glycerophosphoinositols; Glycerophosphocholines; Glycerophosphocholines; Glycerophosphocholines; Glycerophosphocholines; Glycerophosphocholines; Glycerophosphocholines; Glycerophosphocholines; Glycerophosphocholines; Glycerophosphocholines; Glycerophosphocholines
866.559
866.592	PS(18:3(6Z,9Z,12Z)/24:1(15Z)); PS(18:3(9Z,12Z,15Z)/24:1(15Z)); PS(18:4(6Z,9Z,12Z,15Z)/24:0); PS(20:0/22:4(7Z,10Z,13Z,16Z)); PS(20:2(11Z,14Z)/22:2(13Z,16Z)); PS(20:3(5Z,8Z,11Z)/22:1(13Z)); PS(20:3(8Z,11Z,14Z)/22:1(13Z)); PS(20:4(5Z,8Z,11Z,14Z)/22:0); PS(20:4(8Z,11Z,14Z,17Z)/22:0); PS(22:0/20:4(5Z,8Z,11Z,14Z)); PS(22:0/20:4(8Z,11Z,14Z,17Z)); PS(22:1(13Z)/20:3(5Z,8Z,11Z)); PS(22:1(13Z)/20:3(8Z,11Z,1…	C48H86NO10P; C48H86NO10P; C48H86NO10P; C48H86NO10P; C48H86NO10P; C48H86NO10P; C48H86NO10P; C48H86NO10P; C48H86NO10P; C48H86NO10P; C48H86NO10P; C48H86NO10P; C48H86NO10P; C48H86NO10P; C48H86NO10P; C48H86NO10P; C48H86NO10P; C48H86NO10P	Glycerophospholipids; Glycerophospholipids; Glycerophospholipids; Glycerophospholipids; Glycerophospholipids; Glycerophospholipids; Glycerophospholipids; Glycerophospholipids; Glycerophospholipids; Glycerophospholipids; Glycerophospholipids; Glycerophospholipids; Glycerophospholipids; Glycerophospholipids; Glycerophospholipids; Glycerophospholipids; Glycerophospholipids; Glycerophospholipids	Glycerophosphoserines; Glycerophosphoserines; Glycerophosphoserines; Glycerophosphoserines; Glycerophosphoserines; Glycerophosphoserines; Glycerophosphoserines; Glycerophosphoserines; Glycerophosphoserines; Glycerophosphoserines; Glycerophosphoserines; Glycerophosphoserines; Glycerophosphoserines; Glycerophosphoserines; Glycerophosphoserines; Glycerophosphoserines; Glycerophosphoserines; Glycerop…
866.632
867.482
867.562
867.6
868.574
869.53	PG(22:5(4Z,7Z,10Z,13Z,16Z)/22:5(4Z,7Z,10Z,13Z,16Z)); PG(22:5(4Z,7Z,10Z,13Z,16Z)/22:5(7Z,10Z,13Z,16Z,19Z)); PG(22:5(7Z,10Z,13Z,16Z,19Z)/22:5(4Z,7Z,10Z,13Z,16Z)); PG(22:5(7Z,10Z,13Z,16Z,19Z)/22:5(7Z,10Z,13Z,16Z,19Z))	C50H79O10P; C50H79O10P; C50H79O10P; C50H79O10P	Glycerophospholipids; Glycerophospholipids; Glycerophospholipids; Glycerophospholipids	Glycerophosphoglycerols; Glycerophosphoglycerols; Glycerophosphoglycerols; Glycerophosphoglycerols
869.578
870.475
870.59
871.478
871.541
871.594
871.657
872.486
872.603
872.659
873.494
873.608
873.674
874.511
874.619
874.677
875.624
875.682
876.525
876.628
877.529
877.582
878.535
878.595	PE(DiMe(11,3)/DiMe(13,5)); PE(DiMe(11,5)/DiMe(11,5)); PE(DiMe(13,5)/DiMe(11,3)); PE(DiMe(13,5)/DiMe(9,5)); PE(DiMe(9,5)/DiMe(13,5)); PE(MonoMe(11,5)/MonoMe(13,5)); PE(MonoMe(13,5)/MonoMe(11,5)); PE-NMe(11D3/13M5); PE-NMe(11D5/11M5); PE-NMe(11M3/13D5); PE-NMe(11M5/11D5); PE-NMe(13D5/11M3); PE-NMe(13D5/9M5); PE-NMe(13M5/11D3); PE-NMe(13M5/9D5); PE-NMe(9D5/13M5); PE-NMe(9M5/13D5); PE-NMe2(11D3/11D5)…	C49H86NO10P; C49H86NO10P; C49H86NO10P; C49H86NO10P; C49H86NO10P; C49H86NO10P; C49H86NO10P; C49H86NO10P; C49H86NO10P; C49H86NO10P; C49H86NO10P; C49H86NO10P; C49H86NO10P; C49H86NO10P; C49H86NO10P; C49H86NO10P; C49H86NO10P; C49H86NO10P; C49H86NO10P; C49H86NO10P; C49H86NO10P; C49H86NO10P; C49H86NO10P; C49H86NO10P; C49H86NO10P; C49H86NO10P; C49H86NO10P; C49H86NO10P	Glycerophospholipids; Glycerophospholipids; Glycerophospholipids; Glycerophospholipids; Glycerophospholipids; Glycerophospholipids; Glycerophospholipids; Glycerophospholipids; Glycerophospholipids; Glycerophospholipids; Glycerophospholipids; Glycerophospholipids; Glycerophospholipids; Glycerophospholipids; Glycerophospholipids; Glycerophospholipids; Glycerophospholipids; Glycerophospholipids; Gly…	Glycerophosphoethanolamines; Glycerophosphoethanolamines; Glycerophosphoethanolamines; Glycerophosphoethanolamines; Glycerophosphoethanolamines; Glycerophosphoethanolamines; Glycerophosphoethanolamines; Glycerophosphoethanolamines; Glycerophosphoethanolamines; Glycerophosphoethanolamines; Glycerophosphoethanolamines; Glycerophosphoethanolamines; Glycerophosphoethanolamines; Glycerophosphoethanola…
879.505
879.538
879.6	PC(DiMe(11,3)/MonoMe(11,5)); PC(DiMe(11,5)/MonoMe(11,3)); PC(DiMe(11,5)/MonoMe(9,5)); PC(DiMe(9,3)/MonoMe(13,5)); PC(DiMe(9,5)/MonoMe(11,5)); PC(MonoMe(11,3)/DiMe(11,5)); PC(MonoMe(11,5)/DiMe(11,3)); PC(MonoMe(11,5)/DiMe(9,5)); PC(MonoMe(13,5)/DiMe(9,3)); PC(MonoMe(9,5)/DiMe(11,5))	C49H87NO10P; C49H87NO10P; C49H87NO10P; C49H87NO10P; C49H87NO10P; C49H87NO10P; C49H87NO10P; C49H87NO10P; C49H87NO10P; C49H87NO10P	Glycerophospholipids; Glycerophospholipids; Glycerophospholipids; Glycerophospholipids; Glycerophospholipids; Glycerophospholipids; Glycerophospholipids; Glycerophospholipids; Glycerophospholipids; Glycerophospholipids	Glycerophosphocholines; Glycerophosphocholines; Glycerophosphocholines; Glycerophosphocholines; Glycerophosphocholines; Glycerophosphocholines; Glycerophosphocholines; Glycerophosphocholines; Glycerophosphocholines; Glycerophosphocholines
880.539	PS(DiMe(11,3)/MonoMe(11,5)); PS(DiMe(11,5)/MonoMe(11,3)); PS(DiMe(11,5)/MonoMe(9,5)); PS(DiMe(9,3)/MonoMe(13,5)); PS(DiMe(9,5)/MonoMe(11,5)); PS(MonoMe(11,3)/DiMe(11,5)); PS(MonoMe(11,5)/DiMe(11,3)); PS(MonoMe(11,5)/DiMe(9,5)); PS(MonoMe(13,5)/DiMe(9,3)); PS(MonoMe(9,5)/DiMe(11,5))	C47H80NO12P; C47H80NO12P; C47H80NO12P; C47H80NO12P; C47H80NO12P; C47H80NO12P; C47H80NO12P; C47H80NO12P; C47H80NO12P; C47H80NO12P	Glycerophospholipids; Glycerophospholipids; Glycerophospholipids; Glycerophospholipids; Glycerophospholipids; Glycerophospholipids; Glycerophospholipids; Glycerophospholipids; Glycerophospholipids; Glycerophospholipids	Glycerophosphoserines; Glycerophosphoserines; Glycerophosphoserines; Glycerophosphoserines; Glycerophosphoserines; Glycerophosphoserines; Glycerophosphoserines; Glycerophosphoserines; Glycerophosphoserines; Glycerophosphoserines
880.608
881.519
881.612
882.525	PS(22:5(4Z,7Z,10Z,13Z,16Z)/22:5(4Z,7Z,10Z,13Z,16Z)); PS(22:5(4Z,7Z,10Z,13Z,16Z)/22:5(7Z,10Z,13Z,16Z,19Z)); PS(22:5(7Z,10Z,13Z,16Z,19Z)/22:5(4Z,7Z,10Z,13Z,16Z)); PS(22:5(7Z,10Z,13Z,16Z,19Z)/22:5(7Z,10Z,13Z,16Z,19Z)); PS(22:6(4Z,7Z,10Z,13Z,16Z,19Z)/22:4(7Z,10Z,13Z,16Z)); PS(22:4(7Z,10Z,13Z,16Z)/22:6(4Z,7Z,10Z,13Z,16Z,19Z))	C50H78NO10P; C50H78NO10P; C50H78NO10P; C50H78NO10P; C50H78NO10P; C50H78NO10P	Glycerophospholipids; Glycerophospholipids; Glycerophospholipids; Glycerophospholipids; Glycerophospholipids; Glycerophospholipids	Glycerophosphoserines; Glycerophosphoserines; Glycerophosphoserines; Glycerophosphoserines; Glycerophosphoserines; Glycerophosphoserines
882.59
882.627
883.537	PI(16:0/22:5(4Z,7Z,10Z,13Z,16Z)); PI(16:0/22:5(7Z,10Z,13Z,16Z,19Z)); PI(16:2(9Z,12Z)/22:3(10Z,13Z,16Z)); PI(18:1(11Z)/20:4(5Z,8Z,11Z,14Z)); PI(18:1(11Z)/20:4(8Z,11Z,14Z,17Z)); PI(18:1(9Z)/20:4(5Z,8Z,11Z,14Z)); PI(18:1(9Z)/20:4(8Z,11Z,14Z,17Z)); PI(18:2(9Z,12Z)/20:3(5Z,8Z,11Z)); PI(18:2(9Z,12Z)/20:3(8Z,11Z,14Z)); PI(20:3(5Z,8Z,11Z)/18:2(9Z,12Z)); PI(20:3(8Z,11Z,14Z)/18:2(9Z,12Z)); PI(20:4(5Z,8Z,11…	C47H81O13P; C47H81O13P; C47H81O13P; C47H81O13P; C47H81O13P; C47H81O13P; C47H81O13P; C47H81O13P; C47H81O13P; C47H81O13P; C47H81O13P; C47H81O13P; C47H81O13P; C47H81O13P; C47H81O13P; C47H81O13P; C47H81O13P; C47H81O13P; C47H81O13P	Glycerophospholipids; Glycerophospholipids; Glycerophospholipids; Glycerophospholipids; Glycerophospholipids; Glycerophospholipids; Glycerophospholipids; Glycerophospholipids; Glycerophospholipids; Glycerophospholipids; Glycerophospholipids; Glycerophospholipids; Glycerophospholipids; Glycerophospholipids; Glycerophospholipids; Glycerophospholipids; Glycerophospholipids; Glycerophospholipids; Gly…	Glycerophosphoinositols; Glycerophosphoinositols; Glycerophosphoinositols; Glycerophosphoinositols; Glycerophosphoinositols; Glycerophosphoinositols; Glycerophosphoinositols; Glycerophosphoinositols; Glycerophosphoinositols; Glycerophosphoinositols; Glycerophosphoinositols; Glycerophosphoinositols; Glycerophosphoinositols; Glycerophosphoinositols; Glycerophosphoinositols; Glycerophosphoinositols;…
883.625
884.54	PS(22:4(7Z,10Z,13Z,16Z)/22:5(4Z,7Z,10Z,13Z,16Z)); PS(22:4(7Z,10Z,13Z,16Z)/22:5(7Z,10Z,13Z,16Z,19Z)); PS(22:5(4Z,7Z,10Z,13Z,16Z)/22:4(7Z,10Z,13Z,16Z)); PS(22:5(7Z,10Z,13Z,16Z,19Z)/22:4(7Z,10Z,13Z,16Z))	C50H80NO10P; C50H80NO10P; C50H80NO10P; C50H80NO10P	Glycerophospholipids; Glycerophospholipids; Glycerophospholipids; Glycerophospholipids	Glycerophosphoserines; Glycerophosphoserines; Glycerophosphoserines; Glycerophosphoserines
884.603
884.642
885.552	PI(16:0/22:4(10Z,13Z,16Z,19Z)); PI(16:0/22:4(7Z,10Z,13Z,16Z)); PI(18:0/20:4(5Z,8Z,11Z,14Z)); PI(18:0/20:4(8Z,11Z,14Z,17Z)); PI(18:1(11Z)/20:3(5Z,8Z,11Z)); PI(18:1(11Z)/20:3(8Z,11Z,14Z)); PI(18:1(9Z)/20:3(5Z,8Z,11Z)); PI(18:1(9Z)/20:3(8Z,11Z,14Z)); PI(18:2(9Z,12Z)/20:2(11Z,14Z)); PI(20:2(11Z,14Z)/18:2(9Z,12Z)); PI(20:3(5Z,8Z,11Z)/18:1(11Z)); PI(20:3(5Z,8Z,11Z)/18:1(9Z)); PI(20:3(8Z,11Z,14Z)/18:1(1…	C47H83O13P; C47H83O13P; C47H83O13P; C47H83O13P; C47H83O13P; C47H83O13P; C47H83O13P; C47H83O13P; C47H83O13P; C47H83O13P; C47H83O13P; C47H83O13P; C47H83O13P; C47H83O13P; C47H83O13P; C47H83O13P; C47H83O13P; C47H83O13P	Glycerophospholipids; Glycerophospholipids; Glycerophospholipids; Glycerophospholipids; Glycerophospholipids; Glycerophospholipids; Glycerophospholipids; Glycerophospholipids; Glycerophospholipids; Glycerophospholipids; Glycerophospholipids; Glycerophospholipids; Glycerophospholipids; Glycerophospholipids; Glycerophospholipids; Glycerophospholipids; Glycerophospholipids; Glycerophospholipids	Glycerophosphoinositols; Glycerophosphoinositols; Glycerophosphoinositols; Glycerophosphoinositols; Glycerophosphoinositols; Glycerophosphoinositols; Glycerophosphoinositols; Glycerophosphoinositols; Glycerophosphoinositols; Glycerophosphoinositols; Glycerophosphoinositols; Glycerophosphoinositols; Glycerophosphoinositols; Glycerophosphoinositols; Glycerophosphoinositols; Glycerophosphoinositols;…
886.556	PS(22:2(13Z,16Z)/22:6(4Z,7Z,10Z,13Z,16Z,19Z)); PS(22:4(7Z,10Z,13Z,16Z)/22:4(7Z,10Z,13Z,16Z)); PS(22:6(4Z,7Z,10Z,13Z,16Z,19Z)/22:2(13Z,16Z))	C50H82NO10P; C50H82NO10P; C50H82NO10P	Glycerophospholipids; Glycerophospholipids; Glycerophospholipids	Glycerophosphoserines; Glycerophosphoserines; Glycerophosphoserines
886.624	Galabiosylceramide (d18:1/9Z-18:1); Lactosyceramide (d18:1/18:1(9Z))	C48H89NO13; C48H89NO13	Sphingolipids; Sphingolipids	Glycosphingolipids; Glycosphingolipids
887.566	PI(16:0/22:3(10Z,13Z,16Z)); PI(18:0/20:3(5Z,8Z,11Z)); PI(18:0/20:3(8Z,11Z,14Z)); PI(18:2(9Z,12Z)/20:1(11Z)); PI(20:1(11Z)/18:2(9Z,12Z)); PI(20:3(5Z,8Z,11Z)/18:0); PI(20:3(8Z,11Z,14Z)/18:0); PI(22:3(10Z,13Z,16Z)/16:0)	C47H85O13P; C47H85O13P; C47H85O13P; C47H85O13P; C47H85O13P; C47H85O13P; C47H85O13P; C47H85O13P	Glycerophospholipids; Glycerophospholipids; Glycerophospholipids; Glycerophospholipids; Glycerophospholipids; Glycerophospholipids; Glycerophospholipids; Glycerophospholipids	Glycerophosphoinositols; Glycerophosphoinositols; Glycerophosphoinositols; Glycerophosphoinositols; Glycerophosphoinositols; Glycerophosphoinositols; Glycerophosphoinositols; Glycerophosphoinositols
888.46
888.569
888.636
889.581	PI(16:0/22:2(13Z,16Z)); PI(18:0/20:2(11Z,14Z)); PI(18:1(11Z)/20:1(11Z)); PI(18:1(9Z)/20:1(11Z)); PI(18:2(9Z,12Z)/20:0); PI(20:0/18:2(9Z,12Z)); PI(20:1(11Z)/18:1(11Z)); PI(20:1(11Z)/18:1(9Z)); PI(20:2(11Z,14Z)/18:0); PI(22:2(13Z,16Z)/16:0)	C47H87O13P; C47H87O13P; C47H87O13P; C47H87O13P; C47H87O13P; C47H87O13P; C47H87O13P; C47H87O13P; C47H87O13P; C47H87O13P	Glycerophospholipids; Glycerophospholipids; Glycerophospholipids; Glycerophospholipids; Glycerophospholipids; Glycerophospholipids; Glycerophospholipids; Glycerophospholipids; Glycerophospholipids; Glycerophospholipids	Glycerophosphoinositols; Glycerophosphoinositols; Glycerophosphoinositols; Glycerophosphoinositols; Glycerophosphoinositols; Glycerophosphoinositols; Glycerophosphoinositols; Glycerophosphoinositols; Glycerophosphoinositols; Glycerophosphoinositols
889.64
890.48
890.551
890.585
890.648
891.475
891.552
892.574
893.502
893.578
893.644
894.507
894.589
895.519
895.592
895.658
896.492
896.52
896.605
896.655
897.609
898.506
898.619
898.662
899.51
899.569
899.623
900.518
900.633
901.52
901.583
901.634
902.542
903.545
904.555
905.518
905.559
906.463
906.521
906.561
907.532
908.535
908.61
909.55	PI(18:0/22:6(4Z,7Z,10Z,13Z,16Z,19Z)); PI(18:3(6Z,9Z,12Z)/22:3(10Z,13Z,16Z)); PI(18:3(9Z,12Z,15Z)/22:3(10Z,13Z,16Z)); PI(20:3(5Z,8Z,11Z)/20:3(5Z,8Z,11Z)); PI(20:3(5Z,8Z,11Z)/20:3(8Z,11Z,14Z)); PI(20:3(8Z,11Z,14Z)/20:3(5Z,8Z,11Z)); PI(20:3(8Z,11Z,14Z)/20:3(8Z,11Z,14Z)); PI(22:3(10Z,13Z,16Z)/18:3(6Z,9Z,12Z)); PI(22:3(10Z,13Z,16Z)/18:3(9Z,12Z,15Z)); PI(22:6(4Z,7Z,10Z,13Z,16Z,19Z)/18:0)	C49H83O13P; C49H83O13P; C49H83O13P; C49H83O13P; C49H83O13P; C49H83O13P; C49H83O13P; C49H83O13P; C49H83O13P; C49H83O13P	Glycerophospholipids; Glycerophospholipids; Glycerophospholipids; Glycerophospholipids; Glycerophospholipids; Glycerophospholipids; Glycerophospholipids; Glycerophospholipids; Glycerophospholipids; Glycerophospholipids	Glycerophosphoinositols; Glycerophosphoinositols; Glycerophosphoinositols; Glycerophosphoinositols; Glycerophosphoinositols; Glycerophosphoinositols; Glycerophosphoinositols; Glycerophosphoinositols; Glycerophosphoinositols; Glycerophosphoinositols
909.781
910.55
910.618
911.567	PI(18:0/22:5(4Z,7Z,10Z,13Z,16Z)); PI(18:0/22:5(7Z,10Z,13Z,16Z,19Z)); PI(18:2(9Z,12Z)/22:3(10Z,13Z,16Z)); PI(20:1(11Z)/20:4(5Z,8Z,11Z,14Z)); PI(20:1(11Z)/20:4(8Z,11Z,14Z,17Z)); PI(20:4(5Z,8Z,11Z,14Z)/20:1(11Z)); PI(20:4(8Z,11Z,14Z,17Z)/20:1(11Z)); PI(22:3(10Z,13Z,16Z)/18:2(9Z,12Z)); PI(22:5(4Z,7Z,10Z,13Z,16Z)/18:0); PI(22:5(7Z,10Z,13Z,16Z,19Z)/18:0)	C49H85O13P; C49H85O13P; C49H85O13P; C49H85O13P; C49H85O13P; C49H85O13P; C49H85O13P; C49H85O13P; C49H85O13P; C49H85O13P	Glycerophospholipids; Glycerophospholipids; Glycerophospholipids; Glycerophospholipids; Glycerophospholipids; Glycerophospholipids; Glycerophospholipids; Glycerophospholipids; Glycerophospholipids; Glycerophospholipids	Glycerophosphoinositols; Glycerophosphoinositols; Glycerophosphoinositols; Glycerophosphoinositols; Glycerophosphoinositols; Glycerophosphoinositols; Glycerophosphoinositols; Glycerophosphoinositols; Glycerophosphoinositols; Glycerophosphoinositols
911.623
912.465
912.566
912.631
913.584	PI(18:0/22:4(10Z,13Z,16Z,19Z)); PI(18:0/22:4(7Z,10Z,13Z,16Z)); PI(18:2(9Z,12Z)/22:2(13Z,16Z)); PI(20:0/20:3(8Z,11Z,14Z)); PI(20:0/20:4(5Z,8Z,11Z,14Z)); PI(20:2(11Z,14Z)/20:2(11Z,14Z)); PI(20:4(5Z,8Z,11Z,14Z)/20:0); PI(20:4(8Z,11Z,14Z,17Z)/20:0); PI(22:2(13Z,16Z)/18:2(9Z,12Z)); PI(22:4(10Z,13Z,16Z,19Z)/18:0); PI(22:4(7Z,10Z,13Z,16Z)/18:0)	C49H87O13P; C49H87O13P; C49H87O13P; C49H87O13P; C49H87O13P; C49H87O13P; C49H87O13P; C49H87O13P; C49H87O13P; C49H87O13P; C49H87O13P	Glycerophospholipids; Glycerophospholipids; Glycerophospholipids; Glycerophospholipids; Glycerophospholipids; Glycerophospholipids; Glycerophospholipids; Glycerophospholipids; Glycerophospholipids; Glycerophospholipids; Glycerophospholipids	Glycerophosphoinositols; Glycerophosphoinositols; Glycerophosphoinositols; Glycerophosphoinositols; Glycerophosphoinositols; Glycerophosphoinositols; Glycerophosphoinositols; Glycerophosphoinositols; Glycerophosphoinositols; Glycerophosphoinositols; Glycerophosphoinositols
913.639
914.48
914.586
914.642
915.475
915.601	Glycerol 2-(9Z,12Z-octadecadienoate) 1-hexadecanoate 3-O-[alpha-D-galactopyranosyl-(1-&gt;6)-beta-D-galactopyranoside]	C49H88O15	Glycerolipids	Glycosylglycerols
915.72
916.567
916.604	PS(22:6(4Z,7Z,10Z,13Z,16Z,19Z)/24:1(15Z)); PS(24:1(15Z)/22:6(4Z,7Z,10Z,13Z,16Z,19Z))	C52H88NO10P; C52H88NO10P	Glycerophospholipids; Glycerophospholipids	Glycerophosphoserines; Glycerophosphoserines
917.565
917.612
918.511
918.584
919.518
920.532
920.605
921.537
921.61
922.504
922.618
922.672
923.623
924.522
924.772
925.523
925.635
926.537
926.646
927.54
928.445
928.552
929.555
930.448
930.571
931.573
932.482
932.58
933.591
934.478
934.545
935.483
935.563
936.492
936.561
937.582
938.485
938.579
938.645
939.576
939.651
940.592
942.512
943.516
944.523
945.516
946.547
946.607
947.604
948.523
949.526
950.541
951.542
951.582
952.555
953.559
954.574
955.578
956.47
956.584
957.474	Kudzusaponin SA4	C47H74O20	Prenol lipids	Terpene glycosides
957.591
957.658
958.477
958.602
959.477
960.508
960.562
962.519
962.576
962.643
963.51
963.586
964.508
964.592
964.644
966.522	CDP-DG(a-13:0/i-20:0); CDP-DG(a-15:0/i-18:0); CDP-DG(a-21:0/i-12:0); CDP-DG(i-12:0/a-21:0); CDP-DG(i-12:0/i-21:0); CDP-DG(i-13:0/i-20:0); CDP-DG(i-14:0/i-19:0); CDP-DG(i-15:0/i-18:0); CDP-DG(i-16:0/a-17:0); CDP-DG(i-16:0/i-17:0); CDP-DG(i-17:0/i-16:0); CDP-DG(i-18:0/a-15:0); CDP-DG(i-18:0/i-15:0); CDP-DG(i-19:0/i-14:0); CDP-DG(i-20:0/a-13:0); CDP-DG(i-20:0/i-13:0); CDP-DG(i-21:0/i-12:0); CDP-DG(a…	C45H83N3O15P2; C45H83N3O15P2; C45H83N3O15P2; C45H83N3O15P2; C45H83N3O15P2; C45H83N3O15P2; C45H83N3O15P2; C45H83N3O15P2; C45H83N3O15P2; C45H83N3O15P2; C45H83N3O15P2; C45H83N3O15P2; C45H83N3O15P2; C45H83N3O15P2; C45H83N3O15P2; C45H83N3O15P2; C45H83N3O15P2; C45H83N3O15P2	Glycerophospholipids; Glycerophospholipids; Glycerophospholipids; Glycerophospholipids; Glycerophospholipids; Glycerophospholipids; Glycerophospholipids; Glycerophospholipids; Glycerophospholipids; Glycerophospholipids; Glycerophospholipids; Glycerophospholipids; Glycerophospholipids; Glycerophospholipids; Glycerophospholipids; Glycerophospholipids; Glycerophospholipids; Glycerophospholipids	CDP-glycerols; CDP-glycerols; CDP-glycerols; CDP-glycerols; CDP-glycerols; CDP-glycerols; CDP-glycerols; CDP-glycerols; CDP-glycerols; CDP-glycerols; CDP-glycerols; CDP-glycerols; CDP-glycerols; CDP-glycerols; CDP-glycerols; CDP-glycerols; CDP-glycerols; CDP-glycerols
966.612
967.526
967.577
968.528
968.585
969.528
969.618
970.54
970.62
971.626
972.444
972.517
973.628
974.539
975.543
976.554
977.559
978.569
978.617
979.576
979.635
980.473
980.586
980.631
981.474
981.588
982.489
982.599
983.492
985.606
986.611
987.623
989.497
989.629
991.518
992.522
993.53
994.533
995.607
996.542
996.614
998.464
998.538
999.466
1000.47
1000.55
1001.48
1001.56
1001.61
1002.57
1003.57
1004.51
1004.58
1004.63
1005.47
1006.48
1006.63
1007.49
1008.5	{[(1R,16Z,24E,26E,28Z)-1,18-dihydroxy-12-[1-(4-hydroxy-3-methoxycyclohexyl)propan-2-yl]-19,30-dimethoxy-15,17,21,23,35-pentamethyl-2,3,10,14,20-pentaoxo-11,36-dioxa-4-azatricyclo[30.3.1.0ג´,ג¹]hexatriaconta-16,24,26,28-tetraen-29-yl]methoxy}sulfonic acid; (4-{2-[(1R,16Z,24E,26E,28Z)-1,18-dihydroxy-29-(hydroxymethyl)-19,30-dimethoxy-15,17,21,23,35-pentamethyl-2,3,10,14,20-pentaoxo-11,36-dioxa-4-…	C51H79NO17S; C51H79NO17S; C51H79NO17S; C51H79NO17S; C51H79NO17S; C51H79NO17S; C51H79NO17S; C51H79NO17S; C51H79NO17S; C51H79NO17S; C51H79NO17S; C51H79NO17S; C51H79NO17S; C51H79NO17S; C51H79NO17S; C51H79NO17S; C51H79NO17S; C51H79NO17S; C51H79NO17S; C51H79NO17S; C51H79NO17S; C51H79NO17S; C51H79NO17S; C51H79NO17S; C51H79NO17S; C51H79NO17S; C51H79NO17S; C51H79NO17S; C51H79NO17S; C51H79NO17S; C51H79NO1…	Macrolide lactams; Macrolide lactams; Macrolide lactams; Macrolide lactams; Macrolide lactams; Macrolide lactams; Macrolide lactams; Macrolide lactams; Macrolide lactams; Macrolide lactams; Macrolide lactams; Macrolide lactams; Macrolide lactams; Macrolide lactams; Macrolide lactams; Macrolide lactams; Macrolide lactams; Macrolide lactams; Macrolide lactams; Macrolide lactams; Macrolide lactams; …	; ; ; ; ; ; ; ; ; ; ; ; ; ; ; ; ; ; ; ; ; ; ; ; ; ; ; ; ; ; ; ; ; ; ; ; ; ; ; ; ; ; ; ; Amino acids, peptides, and analogues; Amino acids, peptides, and analogues; ; ;
1010.52
1011.53	PIP(18:1(11Z)/18:3(6Z,9Z,12Z)); PIP(18:1(9Z)/18:3(6Z,9Z,12Z)); PIP(18:3(6Z,9Z,12Z)/18:1(11Z)); PIP(18:3(6Z,9Z,12Z)/18:1(9Z))	C48H86O18P2; C48H86O18P2; C48H86O18P2; C48H86O18P2	Glycerophospholipids; Glycerophospholipids; Glycerophospholipids; Glycerophospholipids	Glycerophosphoinositol phosphates; Glycerophosphoinositol phosphates; Glycerophosphoinositol phosphates; Glycerophosphoinositol phosphates
1012.53
1018.52
1020.6
1022.6
1023.6
1024.47
1024.54
1026.5
1027.5
1028.63
1030.48
1033.51
1034.51
1035.52
1036.53
1037.54
1040.45
1048.48
1049.47
1052.5
1058.52
1059.52
1060.53
1061.53
1062.43
1062.59
1065.65
1066.48
1067.47
1068.48
1074.49
1078.56
1088.45
1090.46
1090.6
1094.62
1104.57
1109.7
1110.59
1116.48
[truncated: 86 more rows]

## Sheet: HeLa cellular extract POS
mz	name_list	formula_list	class_list	sub_class_list
70.0652	1-Pyrroline; 1-Pyrrolinium	C4H7N; C4H7N	Pyrrolines; Pyrrolines	;
71.0728
74.0235
75.0311
78.9557
80.9479
80.9538
81.0311
82.9449
83.0467
84.0444
84.0501
85.0477
86.0963	Piperidine	C5H11N	Piperidines
87.0998
88.0392	2-Aminoacrylic acid; 3-Isoxazolidinone	C3H5NO2; C3H5NO2	Carboxylic acids and derivatives; Azolidines	Amino acids, peptides, and analogues; Oxazolidines
90.0549	beta-Alanine; L-Alanine; Sarcosine; D-Alanine; Ethyl carbamate; (alpha-D-mannosyl)7-beta-D-mannosyl-diacetylchitobiosyl-L-asparagine, isoform A (protein)	C3H7NO2; C3H7NO2; C3H7NO2; C3H7NO2; C3H7NO2; C3H7NO2	Carboxylic acids and derivatives; Carboxylic acids and derivatives; Carboxylic acids and derivatives; Carboxylic acids and derivatives; Carboximidic acids and derivatives; Carboxylic acids and derivatives	Amino acids, peptides, and analogues; Amino acids, peptides, and analogues; Amino acids, peptides, and analogues; Amino acids, peptides, and analogues; ; Amino acids, peptides, and analogues
94.9295
96.9218
98.9187
98.9839	Hydrogen phosphate; Phosphate; Dihydrogen phosphate; Phosphoric acid	H3O4P; H3O4P; H3O4P; H3O4P	Non-metal oxoanionic compounds; Non-metal oxoanionic compounds; Non-metal oxoanionic compounds; Non-metal oxoanionic compounds	Non-metal phosphates; Non-metal phosphates; Non-metal phosphates; Non-metal phosphates
99.0206
101.071	N-Nitroso-pyrrolidine; Gyromitrin	C4H8N2O; C4H8N2O	Pyrrolidines; Organonitrogen compounds	; Hydrazines and derivatives
102.055	L-3-Aminodihydro-2(3H)-furanone; (S)-2-Azetidinecarboxylic acid; 1-Aminocyclopropanecarboxylic acid	C4H7NO2; C4H7NO2; C4H7NO2	Carboxylic acids and derivatives; Carboxylic acids and derivatives; Carboxylic acids and derivatives	Amino acids, peptides, and analogues; Amino acids, peptides, and analogues; Amino acids, peptides, and analogues
102.974
103.054
104.053	(ֲ±)-2-Methylthiazolidine	C4H9NS	Azolidines	Thiazolidines
104.107
104.993
105.11
106.05	L-Serine; D-Serine; Protein serine	C3H7NO3; C3H7NO3; C3H7NO3	Carboxylic acids and derivatives; Carboxylic acids and derivatives; Carboxylic acids and derivatives	Amino acids, peptides, and analogues; Amino acids, peptides, and analogues; Amino acids, peptides, and analogues
110.071
112.895	Selenium Sulfide	SSe	Other non-metal organides	Other non-metal sulfides
116.071	L-Proline; D-Proline; Acetamidopropanal; 4-Amino-2-methylenebutanoic acid; Pterolactam	C5H9NO2; C5H9NO2; C5H9NO2; C5H9NO2; C5H9NO2	Carboxylic acids and derivatives; Carboxylic acids and derivatives; Carbonyl compounds; Carboxylic acids and derivatives; Pyrrolidines	Amino acids, peptides, and analogues; Amino acids, peptides, and analogues; Aldehydes; Amino acids, peptides, and analogues; Pyrrolidones
117.068
117.074
118.075
118.086	Betaine; L-Valine; Vaporole; N-Methyl-a-aminoisobutyric acid; 5-Aminopentanoic acid; Norvaline; Amyl Nitrite	C5H11NO2; C5H11NO2; C5H11NO2; C5H11NO2; C5H11NO2; C5H11NO2; C5H11NO2	Carboxylic acids and derivatives; Carboxylic acids and derivatives; Organonitrogen compounds; Carboxylic acids and derivatives; Carboxylic acids and derivatives; Carboxylic acids and derivatives; Organonitrogen compounds	Amino acids, peptides, and analogues; Amino acids, peptides, and analogues; Organic nitroso compounds; Amino acids, peptides, and analogues; Amino acids, peptides, and analogues; Amino acids, peptides, and analogues; Organic nitroso compounds
118.948
119.09
120.066	L-Threonine; L-Homoserine; L-Allothreonine; Aminoethoxyacetic acid; Hydroxyethyl glycine; 4-Amino-3-hydroxybutyrate	C4H9NO3; C4H9NO3; C4H9NO3; C4H9NO3; C4H9NO3; C4H9NO3	Carboxylic acids and derivatives; Carboxylic acids and derivatives; Carboxylic acids and derivatives; Carboxylic acids and derivatives; Carboxylic acids and derivatives; Carboxylic acids and derivatives	Amino acids, peptides, and analogues; Amino acids, peptides, and analogues; Amino acids, peptides, and analogues; Amino acids, peptides, and analogues; Amino acids, peptides, and analogues; Amino acids, peptides, and analogues
120.081
120.94
120.966
121.069
121.084
122.027	L-Cysteine; D-Cysteine	C3H7NO2S; C3H7NO2S	Carboxylic acids and derivatives; Carboxylic acids and derivatives	Amino acids, peptides, and analogues; Amino acids, peptides, and analogues
122.937
123.055	Niacinamide; 2-Acetylpyrazine	C6H6N2O; C6H6N2O	Pyridines and derivatives; Carbonyl compounds	Pyridinecarboxylic acids and derivatives; Ketones
124.087
125
126.022	Taurine	C2H7NO3S	Organic sulfonic acids and derivatives	Organosulfonic acids and derivatives
127.036
128.953
129.052
129.066	Dihydrothymine; Squamolone; L-Cyclo(alanylglycyl); Pyroglutamine	C5H8N2O2; C5H8N2O2; C5H8N2O2; C5H8N2O2	Diazines; Pyrrolidines; Diazinanes; Carboxylic acids and derivatives	Pyrimidines and pyrimidine derivatives; Pyrrolidine carboxylic acids and derivatives; Piperazines; Amino acids, peptides, and analogues
129.957
130.05	Pyroglutamic acid; Pyrrolidonecarboxylic acid; Pyrroline hydroxycarboxylic acid; N-Acryloylglycine; 1-Pyrroline-4-hydroxy-2-carboxylate; 5-Oxoprolinate; dimethadione; (3R,5S)-1-pyrroline-3-hydroxy-5-carboxylic Acid	C5H7NO3; C5H7NO3; C5H7NO3; C5H7NO3; C5H7NO3; C5H7NO3; C5H7NO3; C5H7NO3	Carboxylic acids and derivatives; Carboxylic acids and derivatives; Carboxylic acids and derivatives; Carboxylic acids and derivatives; Pyrrolines; Carboxylic acids and derivatives; Azolidines; Carboxylic acids and derivatives	Amino acids, peptides, and analogues; Amino acids, peptides, and analogues; Amino acids, peptides, and analogues; Amino acids, peptides, and analogues; ; Amino acids, peptides, and analogues; Oxazolidines; Amino acids, peptides, and analogues
130.069
130.958
131.047
131.053
132.054
132.077	Creatine; Beta-Guanidinopropionic acid	C4H9N3O2; C4H9N3O2	Carboxylic acids and derivatives; Organonitrogen compounds	Amino acids, peptides, and analogues; Guanidines
132.102	L-Isoleucine; L-Alloisoleucine; L-Leucine; L-Norleucine; Aminocaproic acid; Beta-Leucine; D-Leucine; 3-Aminocaproic acid; (ֲ±)-erythro-Isoleucine; 6-Deoxyfagomine; N-(2-Hydroxyethyl)-morpholine; N-methylvaline; 3,3,5-triiodo-L-thyronine-beta-D-glucuronoside	C6H13NO2; C6H13NO2; C6H13NO2; C6H13NO2; C6H13NO2; C6H13NO2; C6H13NO2; C6H13NO2; C6H13NO2; C6H13NO2; C6H13NO2; C6H13NO2; C6H13NO2	Carboxylic acids and derivatives; Carboxylic acids and derivatives; Carboxylic acids and derivatives; Carboxylic acids and derivatives; Fatty Acyls; Carboxylic acids and derivatives; Carboxylic acids and derivatives; Carboxylic acids and derivatives; Carboxylic acids and derivatives; Piperidines; Oxazinanes; Carboxylic acids and derivatives; Carboxylic acids and derivatives	Amino acids, peptides, and analogues; Amino acids, peptides, and analogues; Amino acids, peptides, and analogues; Amino acids, peptides, and analogues; Fatty acids and conjugates; Amino acids, peptides, and analogues; Amino acids, peptides, and analogues; Amino acids, peptides, and analogues; Amino acids, peptides, and analogues; ; Morpholines; Amino acids, peptides, and analogues; Amino acids, p…
133.032	3-Methyl sulfolene	C5H8O2S	Dihydrothiophenes
133.08
133.105
134.027
134.045	L-Aspartic acid; D-Aspartic acid; Iminodiacetic acid; 1-deoxy-1-(N6-lysino)-D-fructose; N-acetyl-seryl-aspartate	C4H7NO4; C4H7NO4; C4H7NO4; C4H7NO4; C4H7NO4	Carboxylic acids and derivatives; Carboxylic acids and derivatives; Carboxylic acids and derivatives; Carboxylic acids and derivatives; Carboxylic acids and derivatives	Amino acids, peptides, and analogues; Amino acids, peptides, and analogues; Amino acids, peptides, and analogues; Amino acids, peptides, and analogues; Amino acids, peptides, and analogues
135.08	(4-Methylphenyl)acetaldehyde; Cinnamyl alcohol; trans-Cinnamyl alcohol; (Z)-4-(1-Propenyl)phenol; 2-Phenylpropanal; 4-Ethylbenzaldehyde; 2,4-Dimethylbenzaldehyde; 4'-Methylacetophenone; 1-Phenyl-1-propanone; 3-Phenylpropanal; Chavicol; 7-Nonene-3,5-diyn-1-ol; o-Vinylanisole; Indan-1-ol; m-Methylacetophenone	C9H10O; C9H10O; C9H10O; C9H10O; C9H10O; C9H10O; C9H10O; C9H10O; C9H10O; C9H10O; C9H10O; C9H10O; C9H10O; C9H10O; C9H10O	Benzene and substituted derivatives; Cinnamyl alcohols; Cinnamyl alcohols; Benzene and substituted derivatives; Benzene and substituted derivatives; Benzene and substituted derivatives; Benzene and substituted derivatives; Benzene and substituted derivatives; Benzene and substituted derivatives; Benzene and substituted derivatives; Phenols; Fatty Acyls; Phenol ethers; Indanes; Organooxygen compou…	Phenylacetaldehydes; ; ; Styrenes; Phenylacetaldehydes; Benzoyl derivatives; Benzoyl derivatives; Acetophenones; Acetophenones; ; 1-hydroxy-2-unsubstituted benzenoids; Fatty alcohols; Anisoles; ; Carbonyl compounds
136.914
137.071	N-Methylnicotinamide; 2-Acetyl-3-methylpyrazine; 2-Aminobenzamide; 4-Acetyl-2-methylpyrimidine; 2-Methylnicotinamide; 1,2-Diacylglycerol-Bile-PC-pool; 1,2-Diacylglycerol-LD-PC-pool	C7H8N2O; C7H8N2O; C7H8N2O; C7H8N2O; C7H8N2O; C7H8N2O; C7H8N2O	Pyridines and derivatives; Carbonyl compounds; Benzene and substituted derivatives; Carbonyl compounds; Pyridines and derivatives; Benzene and substituted derivatives; Benzene and substituted derivatives	Pyridinecarboxylic acids and derivatives; Ketones; Benzoic acids and derivatives; Ketones; Pyridinecarboxylic acids and derivatives; N-phenylureas; N-phenylureas
138.053
138.068
138.074
138.907
140.068
140.904
142.048
142.948
143.104
144.928
145.931
146.027
146.093	4-Guanidinobutanoic acid	C5H11N3O2	Carboxylic acids and derivatives	Amino acids, peptides, and analogues
146.926
146.982
147.076	L-Glutamine; Ureidoisobutyric acid; D-Glutamine; Alanylglycine	C5H10N2O3; C5H10N2O3; C5H10N2O3; C5H10N2O3	Carboxylic acids and derivatives; Organic carbonic acids and derivatives; Carboxylic acids and derivatives; Carboxylic acids and derivatives	Amino acids, peptides, and analogues; Ureas; Amino acids, peptides, and analogues; Amino acids, peptides, and analogues
147.113	L-Lysine; D-Lysine; (3S)-3,6-Diaminohexanoate; (3S,5S)-3,5-Diaminohexanoate; 2,6-diaminohexanoic acid	C6H14N2O2; C6H14N2O2; C6H14N2O2; C6H14N2O2; C6H14N2O2	Carboxylic acids and derivatives; Carboxylic acids and derivatives; Carboxylic acids and derivatives; Carboxylic acids and derivatives; Carboxylic acids and derivatives	Amino acids, peptides, and analogues; Amino acids, peptides, and analogues; Amino acids, peptides, and analogues; Amino acids, peptides, and analogues; Amino acids, peptides, and analogues
148.043	Thiomorpholine 3-carboxylate	C5H9NO2S	Carboxylic acids and derivatives	Amino acids, peptides, and analogues
148.06	L-Glutamic acid; N-Methyl-D-aspartic acid; N-Acetylserine; O-Acetylserine; D-Glutamic acid; L-4-Hydroxyglutamate semialdehyde; 3-(Carboxymethylamino)propanoic acid; DL-Glutamate; N-lactoyl-Glycine	C5H9NO4; C5H9NO4; C5H9NO4; C5H9NO4; C5H9NO4; C5H9NO4; C5H9NO4; C5H9NO4; C5H9NO4	Carboxylic acids and derivatives; Carboxylic acids and derivatives; Carboxylic acids and derivatives; Carboxylic acids and derivatives; Carboxylic acids and derivatives; Carboxylic acids and derivatives; Carboxylic acids and derivatives; Carboxylic acids and derivatives; Carboxylic acids and derivatives	Amino acids, peptides, and analogues; Amino acids, peptides, and analogues; Amino acids, peptides, and analogues; Amino acids, peptides, and analogues; Amino acids, peptides, and analogues; Amino acids, peptides, and analogues; Amino acids, peptides, and analogues; Amino acids, peptides, and analogues; Amino acids, peptides, and analogues
148.073
148.08
149.019
149.064
149.081	Mevalonic acid; (R) 2,3-Dihydroxy-3-methylvalerate; Glycerol 1-propanoate; (R)-mevalonate; (2-Methoxyethoxy)propanoic acid	C6H12O4; C6H12O4; C6H12O4; C6H12O4; C6H12O4	Fatty Acyls; Fatty Acyls; Glycerolipids; Fatty Acyls; Carboxylic acids and derivatives	Fatty acids and conjugates; Fatty acids and conjugates; Monoradylglycerols; Fatty acids and conjugates; Carboxylic acids
150.014
150.058	L-Methionine; Penicillamine; Racemethionine	C5H11NO2S; C5H11NO2S; C5H11NO2S	Carboxylic acids and derivatives; Carboxylic acids and derivatives; Carboxylic acids and derivatives	Amino acids, peptides, and analogues; Amino acids, peptides, and analogues; Amino acids, peptides, and analogues
151.062	7-Methylhypoxanthine; 1-Methylhypoxanthine ; Diisopropyl disulfide; Methyl pentyl disulfide; Dipropyl disulfide; 1,6-Hexanedithiol; Butyl ethyl disulfide; Methyl isopentyl disulfide; xi-1-(Propylthio)-1-propanethiol	C6H6N4O; C6H6N4O; C6H14S2; C6H14S2; C6H14S2; C6H14S2; C6H14S2; C6H14S2; C6H14S2	Imidazopyrimidines; Imidazopyrimidines; Organic disulfides; Organic disulfides; Organic disulfides; Thiols; Organic disulfides; Organic disulfides; Organooxygen compounds	Purines and purine derivatives; Purines and purine derivatives; Dialkyldisulfides; Dialkyldisulfides; Dialkyldisulfides; Alkylthiols; Dialkyldisulfides; Dialkyldisulfides; Ethers
152.032
152.054
154.084
156.027
156.042	N-Methylethanolaminium phosphate	C3H10NO4P	Organic phosphoric acids and derivatives	Phosphate esters
156.077	L-Histidine; L-2-Amino-3-(1-pyrazolyl)propanoic acid	C6H9N3O2; C6H9N3O2	Carboxylic acids and derivatives; Carboxylic acids and derivatives	Amino acids, peptides, and analogues; Amino acids, peptides, and analogues
157.011
157.08
158.045	2-Aminomuconic acid	C6H7NO4	Carboxylic acids and derivatives	Amino acids, peptides, and analogues
158.922
159.042
160.901
160.933
162.058	trans-S-(1-Propenyl)-L-cysteine; S-Allylcysteine	C6H11NO2S; C6H11NO2S	Carboxylic acids and derivatives; Carboxylic acids and derivatives	Amino acids, peptides, and analogues; Amino acids, peptides, and analogues
162.076	Aminoadipic acid; Acetylhomoserine; (ֲ±)-2,2'-Iminobispropanoic acid; Glutamate, gamma-methyl ester; N-Acetylthreonine; N-methyl-L-glutamic Acid; hydroxybutyrylglycine	C6H11NO4; C6H11NO4; C6H11NO4; C6H11NO4; C6H11NO4; C6H11NO4; C6H11NO4	Carboxylic acids and derivatives; Carboxylic acids and derivatives; Carboxylic acids and derivatives; Carboxylic acids and derivatives; Carboxylic acids and derivatives; Carboxylic acids and derivatives; Carboxylic acids and derivatives	Amino acids, peptides, and analogues; Amino acids, peptides, and analogues; Amino acids, peptides, and analogues; Amino acids, peptides, and analogues; Amino acids, peptides, and analogues; Amino acids, peptides, and analogues; Amino acids, peptides, and analogues
162.112	L-Carnitine; Malonyl-Carnitin	C7H15NO3; C7H15NO3	Organonitrogen compounds; Organonitrogen compounds	Quaternary ammonium salts; Quaternary ammonium salts
163.054	Methomyl; 1-Tridecene-3,5,7,9,11-pentayne	C5H10N2O2S; C13H6	Carboximidic acids and derivatives; Unsaturated hydrocarbons	; Enynes
163.116	(S1)-Methoxy-3-heptanethiol	C8H18OS	Ethers	Dialkyl ethers
164.029
164.93
164.993
166.053	Methionine sulfoxide; Ethiin	C5H11NO3S; C5H11NO3S	Carboxylic acids and derivatives; Carboxylic acids and derivatives	Amino acids, peptides, and analogues; Amino acids, peptides, and analogues
166.086	L-Phenylalanine; 3-Pyridinebutanoic acid; Benzocaine; Norsalsolinol; Gentiatibetine; Ethyl 2-aminobenzoate; Methyl N-methylanthranilate; Benzyl glycinate; 4-Hydroxy-1-(3-pyridinyl)-1-butanone; 5-(3-Pyridyl)-2-hydroxytetrahydrofuran	C9H11NO2; C9H11NO2; C9H11NO2; C9H11NO2; C9H11NO2; C9H11NO2; C9H11NO2; C9H11NO2; C9H11NO2; C9H11NO2	Carboxylic acids and derivatives; Pyridines and derivatives; Benzene and substituted derivatives; Tetrahydroisoquinolines; Pyranopyridines; Benzene and substituted derivatives; Benzene and substituted derivatives; Carboxylic acids and derivatives; Organooxygen compounds; Pyridines and derivatives	Amino acids, peptides, and analogues; ; Benzoic acids and derivatives; ; ; Benzoic acids and derivatives; Benzoic acids and derivatives; Amino acids, peptides, and analogues; Carbonyl compounds;
168.077	(S)-Spinacine; 2,4-Diamino-6-nitrotoluene	C7H9N3O2; C7H9N3O2	Carboxylic acids and derivatives; Benzene and substituted derivatives	Amino acids, peptides, and analogues; Nitrobenzenes
168.946
169.058
170.042
170.058	Phosphodimethylethanolamine	C4H12NO4P	Organic phosphoric acids and derivatives	Phosphate esters
170.062
170.081	Norepinephrine; Pyridoxine; 6-Hydroxydopamine; 5-Hydroxydopamine; 6-Acetyl-2,3-dihydro-2-(hydroxymethyl)-4(1H)-pyridinone; xi-Norepinephrine	C8H11NO3; C8H11NO3; C8H11NO3; C8H11NO3; C8H11NO3; C8H11NO3	Phenols; Pyridines and derivatives; Phenols; Phenols; Pyridines and derivatives; Phenols	Benzenediols; Pyridoxines; Benzenediols; Benzenediols; Hydropyridines; Benzenediols
171.046
171.084
172.04
173.078
173.092	Glycylproline; Prolylglycine	C7H12N2O3; C7H12N2O3	Carboxylic acids and derivatives; Carboxylic acids and derivatives	Amino acids, peptides, and analogues; Amino acids, peptides, and analogues
175.119	L-Arginine; D-Arginine	C6H14N4O2; C6H14N4O2	Carboxylic acids and derivatives; Carboxylic acids and derivatives	Amino acids, peptides, and analogues; Amino acids, peptides, and analogues
176.038
176.055	N-Acetyl-L-aspartic acid; N-Formyl-L-glutamic acid; Berteroin; D-N-(Carboxyacetyl)alanine; 2-Amino-3-oxoadipate	C6H9NO5; C6H9NO5; C7H13NS2; C6H9NO5; C6H9NO5	Carboxylic acids and derivatives; Carboxylic acids and derivatives; Isothiocyanates; Carboxylic acids and derivatives; Carboxylic acids and derivatives	Amino acids, peptides, and analogues; Amino acids, peptides, and analogues; ; Amino acids, peptides, and analogues; Amino acids, peptides, and analogues
176.074
176.122
177.059
178.009
178.059
178.899
179.049	Cysteinylglycine; Glycyl-Cysteine	C5H10N2O3S; C5H10N2O3S	Carboxylic acids and derivatives; Carboxylic acids and derivatives	Amino acids, peptides, and analogues; Amino acids, peptides, and analogues
180.087	Glucosamine; Fructosamine; beta-D-Glucosamine	C6H13NO5; C6H13NO5; C6H13NO5	Organooxygen compounds; Organooxygen compounds; Carbohydrates and carbohydrate conjugates	Carbohydrates and carbohydrate conjugates; Carbohydrates and carbohydrate conjugates; Aminosaccharides
180.896
180.904
182.081	L-Tyrosine; 4-Hydroxy-4-(3-pyridyl)-butanoic acid; L-Threo-3-Phenylserine; Beta-Tyrosine; o-Tyrosine; Meta-Tyrosine; 4,6,7-Trihydroxy-1,2,3,4-tetrahydroisoquinoline	C9H11NO3; C9H11NO3; C9H11NO3; C9H11NO3; C9H11NO3; C9H11NO3; C9H11NO3	Carboxylic acids and derivatives; Pyridines and derivatives; Carboxylic acids and derivatives; Carboxylic acids and derivatives; Carboxylic acids and derivatives; Carboxylic acids and derivatives; Tetrahydroisoquinolines	Amino acids, peptides, and analogues; ; Amino acids, peptides, and analogues; Amino acids, peptides, and analogues; Amino acids, peptides, and analogues; Amino acids, peptides, and analogues;
182.129
183.085
184.073
184.92
185.032
185.058
185.071
185.077
186.077
186.912
187.03
188.031
188.068
188.071	Indoleacrylic acid; 6-Chloro-N-(1-methylethyl)-1,3,5-triazine-2,4-diamine	C11H9NO2; C6H10ClN5	Indoles and derivatives; Triazines	Indoles; Aminotriazines
188.175	N1-Acetylspermidine; N8-Acetylspermidine; N(8)-Acetylspermidinium	C9H21N3O; C9H21N3O; C9H21N3O	Carboximidic acids and derivatives; Carboximidic acids and derivatives; Carboximidic acids and derivatives	Carboximidic acids; Carboximidic acids; Carboximidic acids
188.909
189.011
189.087	N-Acetylglutamine; L-glycyl-L-hydroxyproline ; Glycyl-Hydroxyproline	C7H12N2O4; C7H12N2O4; C7H12N2O4	Carboxylic acids and derivatives; Carboxylic acids and derivatives; Carboxylic acids and derivatives	Amino acids, peptides, and analogues; Amino acids, peptides, and analogues; Amino acids, peptides, and analogues
189.159	N6,N6,N6-Trimethyl-L-lysine	C9H20N2O2	Carboxylic acids and derivatives	Amino acids, peptides, and analogues
190.053
190.071	Glutarylglycine; N-Acetylglutamic acid	C7H11NO5; C7H11NO5	Carboxylic acids and derivatives; Carboxylic acids and derivatives	Amino acids, peptides, and analogues; Amino acids, peptides, and analogues
190.107	N-Methylcalystegine B2; N-lactoyl-Valine; 1-hydroxyhexanoylglycine; 2-hydroxyhexanoylglycine; 3-hydroxyhexanoylglycine; 4-hydroxyhexanoylglycine; 5-hydroxyhexanoylglycine	C8H15NO4; C8H15NO4; C8H15NO4; C8H15NO4; C8H15NO4; C8H15NO4; C8H15NO4	Tropane alkaloids; Carboxylic acids and derivatives; Carboxylic acids and derivatives; Carboxylic acids and derivatives; Carboxylic acids and derivatives; Carboxylic acids and derivatives; Carboxylic acids and derivatives	; Amino acids, peptides, and analogues; Amino acids, peptides, and analogues; Amino acids, peptides, and analogues; Amino acids, peptides, and analogues; Amino acids, peptides, and analogues; Amino acids, peptides, and analogues
191.04
191.111	(+/-)-Isobutyl 3-methylthiobutyrate; 3-Mercaptoheptyl acetate; (S)-3-Methylthiohexyl acetate	C9H18O2S; C9H18O2S; C9H18O2S	Fatty Acyls; Carboxylic acids and derivatives; Carboxylic acids and derivatives	Fatty acid esters; Carboxylic acid derivatives; Carboxylic acid derivatives
192.024
192.032
192.069	N-Acetyl-L-methionine	C7H13NO3S	Carboxylic acids and derivatives	Amino acids, peptides, and analogues
194.033	Phosphocreatinine	C4H8N3O4P	Azolidines	Imidazolidines
194.045	5,6-Dihydroxyindole-2-carboxylic acid; L-Dopachrome; D-Dopachrome; L-dopachromate	C9H7NO4; C9H7NO4; C9H7NO4; C9H7NO4	Indoles and derivatives; Carboxylic acids and derivatives; Carboxylic acids and derivatives; Carboxylic acids and derivatives	Indolecarboxylic acids and derivatives; Amino acids, peptides, and analogues; Amino acids, peptides, and analogues; Amino acids, peptides, and analogues
194.873
198.037
198.097
199.991
200.894
202.18
202.886
203.052
203.183
204.056
204.063
204.087	1-Isothiocyanato-7-(methylthio)heptane; N-acetyl-L-2-aminoadipate(2-)	C9H17NS2; C8H13NO5	Isothiocyanates; Carboxylic acids and derivatives	; Amino acids, peptides, and analogues
204.123	L-Acetylcarnitine; N-lactoyl-Leucine	C9H17NO4; C9H17NO4	Fatty Acyls; Carboxylic acids and derivatives	Fatty acid esters; Amino acids, peptides, and analogues
204.883
204.985
205.097	L-Tryptophan; D-Tryptophan; 3-Hydroxymethylantipyrine; Ethotoin; (ֲ±)-Tryptophan; Nirvanol; 4-Hydroxyantipyrine; S-nirvanol	C11H12N2O2; C11H12N2O2; C11H12N2O2; C11H12N2O2; C11H12N2O2; C11H12N2O2; C11H12N2O2; C11H12N2O2	Indoles and derivatives; Indoles and derivatives; Azoles; Azolidines; Indoles and derivatives; Azolidines; Azoles; Azolidines	Indolyl carboxylic acids and derivatives; Indolyl carboxylic acids and derivatives; Pyrazoles; Imidazolidines; Indolyl carboxylic acids and derivatives; Imidazolidines; Pyrazoles; Imidazolidines
206.055
207.059	2-Methyl-3 or 5 or 6-(furfurylthio)pyrazine (mixture of isomers); 2-[(2-Furanylmethyl)thio]-6-methylpyrazine	C10H10N2OS; C10H10N2OS	Thioethers; Thioethers	Alkylarylthioethers; Aryl thioethers
208.059	4-(2-Aminophenyl)-2,4-dioxobutanoic acid; 1-Nitro-5,6-dihydroxy-dihydronaphthalene	C10H9NO4; C10H9NO4	Organooxygen compounds; Naphthalenes	Carbonyl compounds; Nitronaphthalenes
212.043	Phosphocreatine	C4H10N3O5P	Carboxylic acids and derivatives	Amino acids, peptides, and analogues
212.936
213.087
214.006
216.063	Glycerylphosphorylethanolamine; sn-glycero-3-Phosphoethanolamine	C5H14NO6P; C5H14NO6P	Organic phosphoric acids and derivatives; Glycerophospholipids	Organic phosphoramides; Glycerophosphoethanolamines
218.138	Propionylcarnitine; O-propanoyl-carnitine	C10H19NO4; C10H19NO4	Fatty Acyls; Fatty Acyls	Fatty acid esters; Fatty acid esters
219.026
219.097	Glutamylalanine; gamma-Glutamylalanine; Alanyl-Glutamic acid; Hydroxyprolyl-Serine; Serinyl-Hydroxyproline; N-gamma-L-Glutamyl-D-alanine	C8H14N2O5; C8H14N2O5; C8H14N2O5; C8H14N2O5; C8H14N2O5; C8H14N2O5	Carboxylic acids and derivatives; Carboxylic acids and derivatives; Carboxylic acids and derivatives; Carboxylic acids and derivatives; Carboxylic acids and derivatives; Carboxylic acids and derivatives	Amino acids, peptides, and analogues; Amino acids, peptides, and analogues; Amino acids, peptides, and analogues; Amino acids, peptides, and analogues; Amino acids, peptides, and analogues; Amino acids, peptides, and analogues
220.03
220.118	Pantothenic acid	C9H17NO5	Alcohols and polyols	Polyols
221.024
221.113	N-Acetyl-b-glucosaminylamine; Threoninyl-Threonine	C8H16N2O5; C8H16N2O5	Organooxygen compounds; Carboxylic acids and derivatives	Carbohydrates and carbohydrate conjugates; Amino acids, peptides, and analogues
221.121
221.17
222.029
222.888
223.033
224.912
226.904
228.037
228.902
228.909
233.059	3-Chloro-1-(4-hydroxy-3-methoxyphenyl)-1,2-propanediol	C10H13ClO4	Phenols	Methoxyphenols
238.854
241.154	Pirbuterol	C12H20N2O3	Pyridines and derivatives	Hydroxypyridines
241.203
242.099
242.878
243.182
243.684
244.87
246.18	Lysyl-Valine; Valyl-Lysine	C11H23N3O3; C11H23N3O3	Carboxylic acids and derivatives; Carboxylic acids and derivatives	Amino acids, peptides, and analogues; Amino acids, peptides, and analogues
246.867
246.969
248.912
250.891
254.983
256.85
257.184
258.109	Glycerophosphocholine; 5-Methylcytidine; Pyro-L-glutaminyl-L-glutamine	C8H20NO6P; C10H15N3O5; C10H15N3O5	Glycerophospholipids; Pyrimidine nucleosides; Carboxylic acids and derivatives	Glycerophosphocholines; ; Amino acids, peptides, and analogues
259.113
260.114	Fumarycarnitine; Osmaronin	C11H17NO6; C11H17NO6	Hydroxy acids and derivatives; Fatty Acyls	Beta hydroxy acids and derivatives; Fatty acyl glycosides
260.844
261.13
263.683
264.014
265.112
266.115
266.865
267.123	Nevirapine; 3',4',5'-Trimethoxycinnamyl alcohol acetate; Sapidolide A; 2-[4,6-dihydroxy-2-methoxy-3-(3-methylbut-2-en-1-yl)phenyl]acetic acid; 2-hydroxy-3-[4-hydroxy-3-(4-hydroxy-3-methylbut-2-en-1-yl)phenyl]propanoic acid; 2,3-dihydroxy-3-[4-hydroxy-3-(3-methylbut-2-en-1-yl)phenyl]propanoic acid; 3-{3-[(3,3-dimethyloxiran-2-yl)methyl]-4-hydroxyphenyl}-2-hydroxypropanoic acid; 3-[3,4-dihydroxy-5-…	C15H14N4O; C14H18O5; C14H18O5; C14H18O5; C14H18O5; C14H18O5; C14H18O5; C14H18O5	Organonitrogen compounds; Phenol ethers; Lactones; Benzene and substituted derivatives; Phenylpropanoic acids; Phenylpropanoic acids; Phenylpropanoic acids; Phenylpropanoic acids	Amines; Anisoles; Gamma butyrolactones; Phenylacetic acids; ; ; ;
267.268	9-Octadecenal; 2-Tetradecylcyclobutanone	C18H34O; C18H34O	Fatty Acyls; Organooxygen compounds	Fatty aldehydes; Carbonyl compounds
268.03
268.126
268.271
268.902
269.04
270.895
271.075	3-(Cystein-S-yl)acetaminophen	C11H14N2O4S	Carboxylic acids and derivatives	Amino acids, peptides, and analogues
271.965
272.079
273.091	Anigorufone	C19H12O2	Naphthalenes	Phenylnaphthalenes
273.168
276.119	Norophthalmic acid; N2-gamma-Glutamylglutamine; Glutaminylglutamic acid; Glutamylglutamine; Glutamyl-Gamma-glutamate; N-gamma-Glutamylglutamine	C10H17N3O6; C10H17N3O6; C10H17N3O6; C10H17N3O6; C10H17N3O6; C10H17N3O6	Carboxylic acids and derivatives; Carboxylic acids and derivatives; Carboxylic acids and derivatives; Carboxylic acids and derivatives; Carboxylic acids and derivatives; Carboxylic acids and derivatives	Amino acids, peptides, and analogues; Amino acids, peptides, and analogues; Amino acids, peptides, and analogues; Amino acids, peptides, and analogues; Amino acids, peptides, and analogues; Amino acids, peptides, and analogues
280.092
280.847
281.095	N-Despyridinyl rosiglitazone	C13H16N2O3S	Phenol ethers
282.096	4-Hydroxyphenylacetylglutamic acid	C13H15NO6
282.141
282.844
283.11
284.003
284.08
284.107
284.863
285.11
285.133	2-Phenylethyl beta-D-glucopyranoside	C14H20O6	Organooxygen compounds	Carbohydrates and carbohydrate conjugates
285.279	Stearic acid; Ethyl hexadecanoate; 16-Methylheptadecanoic acid; Hexyl dodecanoate	C18H36O2; C18H36O2; C18H36O2; C18H36O2	Fatty Acyls; Fatty Acyls; Fatty Acyls; Fatty Acyls	Fatty acids and conjugates; Fatty acid esters; Fatty acids and conjugates; Fatty acid esters
285.996
286.136	Isothipendyl	C16H19N3S	Organonitrogen compounds	Amines
286.164
286.282
286.859
288.065
289.162	Arginyl-Asparagine; Asparaginyl-Arginine	C10H20N6O4; C10H20N6O4	Carboxylic acids and derivatives; Carboxylic acids and derivatives	Amino acids, peptides, and analogues; Amino acids, peptides, and analogues
290.524
291.065	2-(4-Hydroxyphenyl)naphthalic anhydride	C18H10O4	Naphthalenes	Phenylnaphthalenes
292.202
292.876
293.192
293.206
293.693
293.879
294.861
294.873
295.116	Cyclocalopin F	C15H18O6	Furopyrans
295.53
296.066
296.821
297.069	Trifluridine	C10H11F3N2O5	Pyrimidine nucleosides	Pyrimidine 2'-deoxyribonucleosides
297.133	Deoxynivalenol; Marasmal; Cyclocalopin A; Cyclocalopin C1; Cyclocalopin E; Chavicol O-beta-glucopyranoside	C15H20O6; C15H20O6; C15H20O6; C15H20O6; C15H20O6; C15H20O6	Prenol lipids; Naphthofurans; Furopyrans; Furopyrans; Furopyrans; Carbohydrates and carbohydrate conjugates	Sesquiterpenoids; ; ; ; ; Glycosyl compounds
297.225
298.064
298.071
298.096	5'-Methylthioadenosine	C11H15N5O3S	5'-deoxyribonucleosides	5'-deoxy-5'-thionucleosides
298.135
299.1
299.149	Toxin T2 tetrol; 3,7,8,15-Scirpenetetrol	C15H22O6; C15H22O6	Prenol lipids; Prenol lipids	Sesquiterpenoids; Sesquiterpenoids
299.162	Olomoucine	C15H18N6O	Imidazopyrimidines	Purines and purine derivatives
299.294	Nonadecanoic acid; Pristanic acid; Tuberculostearic acid; Methyl stearate; Isopropyl hexadecanoate; 4-Hydroxy-6-nonadecanone; 6-Hydroxy-4-nonadecanone; xi-17-Methyloctadecanoic acid; xi-16-Methyloctadecanoic acid; 17-Methylstearate	C19H38O2; C19H38O2; C19H38O2; C19H38O2; C19H38O2; C19H38O2; C19H38O2; C19H38O2; C19H38O2; C19H38O2	Fatty Acyls; Prenol lipids; Fatty Acyls; Fatty Acyls; Fatty Acyls; Fatty Acyls; Fatty Acyls; Fatty Acyls; Fatty Acyls; Fatty Acyls	Fatty acids and conjugates; Diterpenoids; Fatty acids and conjugates; Fatty acid esters; Fatty acid esters; Fatty alcohols; Fatty alcohols; Fatty acids and conjugates; Fatty acids and conjugates; Fatty acids and conjugates
300.298
300.837
301.141
302.074
302.115	Carboxybupranolol, 4-chloro-3-[3-(1,1-dimethylethylamino)-2-hydroxy-propyloxy]benzoic acid	C14H20ClNO4	Benzene and substituted derivatives	Benzoic acids and derivatives
302.145
302.196
302.829
302.835
303.078
303.119
303.2
304.067
304.203	Vildagliptin	C17H25N3O2	Carboxylic acids and derivatives	Amino acids, peptides, and analogues
304.261
304.826
305.01
305.098	N-Acetylaspartylglutamic acid	C11H16N2O8	Carboxylic acids and derivatives	Amino acids, peptides, and analogues
305.157
305.955
306.075	Cepharadione A	C18H11NO4	Aporphines	4,5-dioxoaporphines
306.089	Fenoldopam	C16H16ClNO3	Benzazepines
306.101
306.16	Arginyl-Methionine; Methionyl-Arginine	C11H23N5O3S; C11H23N5O3S	Carboxylic acids and derivatives; Carboxylic acids and derivatives	Amino acids, peptides, and analogues; Amino acids, peptides, and analogues
306.823
307.006
307.083	(-)-Epigallocatechin; (+)-Gallocatechin; 3-(2,4,5-trihydroxyphenyl)-3,4-dihydro-2H-1-benzopyran-4,6,7-triol; 1,2-bis(2,4,5-trihydroxyphenyl)propan-1-one; 3-(3,4-dihydroxyphenyl)-1-(2,3,4,6-tetrahydroxyphenyl)propan-1-one; 3-(2,3,4-trihydroxyphenyl)-1-(2,4,6-trihydroxyphenyl)propan-1-one; 1-(2,4,6-trihydroxyphenyl)-3-(3,4,5-trihydroxyphenyl)propan-1-one; 3-(2,4,5-trihydroxyphenyl)-1-(2,4,6-trihydr…	C15H14O7; C15H14O7; C15H14O7; C15H14O7; C15H14O7; C15H14O7; C15H14O7; C15H14O7; C15H14O7; C15H14O7; C15H14O7; C15H14O7; C15H14O7; C15H14O7	Flavonoids; Flavonoids; Isoflavonoids; Alpha-methyldeoxybenzoin flavonoids; Linear 1,3-diarylpropanoids; Linear 1,3-diarylpropanoids; Linear 1,3-diarylpropanoids; Linear 1,3-diarylpropanoids; Flavonoids; ; Alpha-methyldeoxybenzoin flavonoids; Alpha-methyldeoxybenzoin flavonoids; Alpha-methyldeoxybenzoin flavonoids; Flavonoids	Flavans; Flavans; Isoflavans; ; Chalcones and dihydrochalcones; Chalcones and dihydrochalcones; Chalcones and dihydrochalcones; Chalcones and dihydrochalcones; Flavans; ; ; ; ; Flavans
308.091	Glutathione; Hallacridone; Aristolodione; Glutathionate(1-)	C10H17N3O6S; C18H13NO4; C18H13NO4; C10H17N3O6S	Carboxylic acids and derivatives; Quinolines and derivatives; Aporphines; Carboxylic acids and derivatives	Amino acids, peptides, and analogues; Benzoquinolines; 4,5-dioxoaporphines; Amino acids, peptides, and analogues
308.85
309.095
309.129
309.203
310.087	Glycodiazine	C13H15N3O4S	Benzene and substituted derivatives	Benzenesulfonamides
310.096
310.848
310.949
311.09	6,11-Dihydroxy-2,2-dimethylpyrano[3,2-c]xanthen-7(2H)-one	C18H14O5	Benzopyrans	1-benzopyrans
311.958
311.984
312.892
312.942
313.274
314.277
314.938
315.174
315.28
316.177	Alizapride	C16H21N5O2	Benzotriazoles
316.812
317.115
317.151
317.172
317.181
317.306	1,2,4-Nonadecanetriol	C19H40O3	Fatty Acyls	Fatty alcohols
318.047
318.117
318.176
318.309
318.802
318.986
319.114
319.971
320.8
321.131	Isomugineic acid; D-Fructosazine	C12H20N2O8; C12H20N2O8	Carboxylic acids and derivatives; Diazines	Amino acids, peptides, and analogues; Pyrazines
321.24
322.077	Beta-Citryl-L-glutamic acid	C11H15NO10	Carboxylic acids and derivatives	Amino acids, peptides, and analogues
322.845
323.02	Chloramphenicol	C11H12Cl2N2O5	Benzene and substituted derivatives	Nitrobenzenes
323.08
323.185	Zeranol	C18H26O5	Macrolides and analogues
324.059	Cytidine monophosphate; Cytidine 2'-phosphate	C9H14N3O8P; C9H14N3O8P	Pyrimidine nucleotides; Organooxygen compounds	Pyrimidine ribonucleotides; Carbohydrates and carbohydrate conjugates
324.42
324.62
325.015
325.158
325.176
325.235
325.257
325.989
326.014
326.153	Amdinocillin	C15H23N3O3S	Carboxylic acids and derivatives	Amino acids, peptides, and analogues
326.196
326.822
327.08
327.289
327.326	Homophytanic acid; Heneicosanoic acid; 2,3,7,11,15-Pentamethylhexadecanoic acid; 6-Hydroxy-8-heneicosanone; 8-Hydroxy-6-heneicosanone; 4-Hydroxy-6-heneicosanone; 6-Hydroxy-4-heneicosanone	C21H42O2; C21H42O2; C21H42O2; C21H42O2; C21H42O2; C21H42O2; C21H42O2	Prenol lipids; Fatty Acyls; Prenol lipids; Fatty Acyls; Fatty Acyls; Fatty Acyls; Fatty Acyls	Diterpenoids; Fatty acids and conjugates; Diterpenoids; Fatty alcohols; Fatty alcohols; Fatty alcohols; Fatty alcohols
328.059
328.083
328.329
328.916
329.332
330.073
330.85
331.077
331.17
331.284	MG(0:0/16:0/0:0); MG(16:0/0:0/0:0); MG(i-16:0/0:0/0:0); MG(0:0/i-16:0/0:0)	C19H38O4; C19H38O4; C19H38O4; C19H38O4	Glycerolipids; Glycerolipids; Glycerolipids; Glycerolipids	Monoradylglycerols; Monoradylglycerols; Monoradylglycerols; Monoradylglycerols
332.069	Piroxicam	C15H13N3O4S	Benzothiazines
332.078
332.147
332.288
332.332
332.563
332.869
332.895
333.168
333.186
333.291
333.966
334.001
334.479
334.73
334.866
334.981
335.105	Penicillin G	C16H18N2O4S	Carboxylic acids and derivatives	Amino acids, peptides, and analogues
335.232
336.569
337.104
337.156	Nb-Feruloyltryptamine	C20H20N2O3	Cinnamic acids and derivatives	Hydroxycinnamic acids and derivatives
337.26
337.272
338.051	Famotidine	C8H15N7O2S3	Azoles	Thiazoles
338.077
339.054	2-(3,4-dihydroxyphenyl)-3-hydroxy-5-sulfino-3,4-dihydro-2H-1-benzopyran-7-olate; 4-(3,5-dihydroxy-7-sulfino-3,4-dihydro-2H-1-benzopyran-2-yl)-2-hydroxybenzen-1-olate; {5-[(E)-2-(3,5-dihydroxyphenyl)ethenyl]-2-methoxyphenyl}oxidanesulfonic acid; [3-(3,7-dihydroxy-3,4-dihydro-2H-1-benzopyran-2-yl)phenyl]oxidanesulfonic acid; [3-(2,5-dihydroxyphenyl)-3-oxo-1-phenylpropoxy]sulfonic acid; {3-[3-(2,5-d…	C15H14O7S; C15H14O7S; C15H14O7S; C15H14O7S; C15H14O7S; C15H14O7S; C15H14O7S; C15H14O7S; C15H14O7S; C15H14O7S; C15H14O7S; C15H14O7S; C15H14O7S; C15H14O7S; C15H14O7S	Flavonoids; Flavonoids; Stilbenes; Flavonoids; Linear 1,3-diarylpropanoids; Linear 1,3-diarylpropanoids; Linear 1,3-diarylpropanoids; Linear 1,3-diarylpropanoids; Linear 1,3-diarylpropanoids; Linear 1,3-diarylpropanoids; Linear 1,3-diarylpropanoids; Linear 1,3-diarylpropanoids; Linear 1,3-diarylpropanoids; Linear 1,3-diarylpropanoids; Linear 1,3-diarylpropanoids	Flavans; Flavans; ; Flavans; Chalcones and dihydrochalcones; Chalcones and dihydrochalcones; Chalcones and dihydrochalcones; Chalcones and dihydrochalcones; Chalcones and dihydrochalcones; Chalcones and dihydrochalcones; Chalcones and dihydrochalcones; Chalcones and dihydrochalcones; Chalcones and dihydrochalcones; Chalcones and dihydrochalcones; Chalcones and dihydrochalcones
339.155	Nicotine glucuronide	C16H22N2O6	Organooxygen compounds	Carbohydrates and carbohydrate conjugates
339.25
339.288
340.046
340.26
340.291
341.004	1D-Myo-inositol 1,4-bisphosphate; D-Fructose 2,6-bisphosphate; Fructose 1,6-bisphosphate; Alpha-D-Glucose 1,6-bisphosphate; 1D-Myo-inositol 1,3-bisphosphate; 1D-Myo-inositol 3,4-bisphosphate; D-Tagatose 1,6-bisphosphate; D-Mannose 1,6-bisphosphate; beta-D-Fructose 1,6-bisphosphate; 1-phosphatidyl-1D-myo-inositol-3,4-bisphosphate; 1D-myo-inositol 1,4-bisphosphate(4-)	C6H14O12P2; C6H14O12P2; C6H14O12P2; C6H14O12P2; C6H14O12P2; C6H14O12P2; C6H14O12P2; C6H14O12P2; C6H14O12P2; C6H14O12P2; C6H14O12P2	Organooxygen compounds; Organooxygen compounds; Organooxygen compounds; Organooxygen compounds; Organooxygen compounds; Organooxygen compounds; Organooxygen compounds; Organooxygen compounds; Organooxygen compounds; Alcohols and polyols;	Alcohols and polyols; Carbohydrates and carbohydrate conjugates; Carbohydrates and carbohydrate conjugates; Carbohydrates and carbohydrate conjugates; Alcohols and polyols; Alcohols and polyols; Carbohydrates and carbohydrate conjugates; Carbohydrates and carbohydrate conjugates; Carbohydrates and carbohydrate conjugates; Cyclic alcohols and derivatives;
341.135
341.196	Pentamidine	C19H24N4O2	Phenol ethers
341.305	Polyoxyethylene (600) monoricinoleate	C21H40O3	Fatty Acyls	Fatty alcohols
342.191
342.199
342.308
342.822
342.847
343.233
343.311
343.321	MG(P-18:0e/0:0/0:0); Propylene glycol stearate	C21H42O3; C21H42O3	Glycerolipids; Fatty Acyls	Glycerol vinyl ethers; Fatty acid esters
344.059
344.818
345.001
345.062	Aflatoxin GM1; Wharangin; 5-hydroxy-11-methoxy-6,8,19-trioxapentacyclo[10.7.0.0ֲ²,ג¹.0ֲ³,ג·.0ֲ¹ֲ³,ֲ¹ג·]nonadeca-1(12),2(9),10,13(17)-tetraene-4,16,18-trione	C17H12O8; C17H12O8; C17H12O8	Coumarins and derivatives; Flavonoids; Coumarins and derivatives	Furanocoumarins; O-methylated flavonoids; Furanocoumarins
345.086
345.184	2-{4-[(1E)-1,2-diphenylbut-1-en-1-yl]phenoxy}ethan-1-ol	C24H24O2	Stilbenes
345.3	10,20-Dihydroxyeicosanoic acid; MG(i-17:0/0:0/0:0); MG(0:0/a-17:0/0:0)[rac]; MG(a-17:0/0:0/0:0)[rac]; MG(0:0/i-17:0/0:0); MG(17:0/0:0/0:0); MG(0:0/17:0/0:0)	C20H40O4; C20H40O4; C20H40O4; C20H40O4; C20H40O4; C20H40O4; C20H40O4	Fatty Acyls; Glycerolipids; Glycerolipids; Glycerolipids; Glycerolipids; Glycerolipids; Glycerolipids	Fatty acids and conjugates; Monoradylglycerols; Monoradylglycerols; Monoradylglycerols; Monoradylglycerols; Monoradylglycerols; Monoradylglycerols
345.337	MG(18:0e/0:0/0:0)	C21H44O3	Glycerolipids	Monoradylglycerols
346.047
346.305
346.34
346.998
347.226
347.342
347.996
348.071	Adenosine monophosphate; 2'-Deoxyguanosine 5'-monophosphate; 3'-AMP; Adenosine 2'-phosphate; 2-hydroxy-dAMP	C10H14N5O7P; C10H14N5O7P; C10H14N5O7P; C10H14N5O7P; C10H14N5O7P	Purine nucleotides; Purine nucleotides; Ribonucleoside 3'-phosphates; Organooxygen compounds; Purine nucleotides	Purine ribonucleotides; Purine deoxyribonucleotides; ; Carbohydrates and carbohydrate conjugates; Purine deoxyribonucleotides
348.311
348.843
349.061
349.118
349.184	Foeniculoside VIII; Foeniculoside IX; (1S,2S,4R,5S,7S)-2,5,7-Fenchanetriol 2-O-b-D-glucoside; cis-10-Hydroxylinalyl oxide 7-glucoside; (1S,2S,4S,5S)-2,4,7-Thujanetriol 4-glucoside; (1S,2S,4S)-1,8-Epoxy-p-menthane-2,7-diol 2-O-b-D-glucoside; Foeniculoside V; Nepetariaside; (1S,2S,4R)-p-Menth-8-ene-1,2,10-triol 2-glucoside; Foeniculoside VII	C16H28O8; C16H28O8; C16H28O8; C16H28O8; C16H28O8; C16H28O8; C16H28O8; C16H28O8; C16H28O8; C16H28O8	Organooxygen compounds; Organooxygen compounds; Prenol lipids; Organooxygen compounds; Prenol lipids; Organooxygen compounds; Prenol lipids; Prenol lipids; Prenol lipids; Prenol lipids	Carbohydrates and carbohydrate conjugates; Carbohydrates and carbohydrate conjugates; Terpene glycosides; Carbohydrates and carbohydrate conjugates; Terpene glycosides; Carbohydrates and carbohydrate conjugates; Terpene glycosides; Terpene glycosides; Terpene glycosides; Terpene glycosides
349.314
350.121	R-138727; Voriconazole	C18H20FNO3S; C16H14F3N5O	Benzene and substituted derivatives; Benzene and substituted derivatives	Halobenzenes; Phenylpropanes
350.157
350.208	Coutaric acid	C18H27N3O4	Carboxylic acids and derivatives	Amino acids, peptides, and analogues
350.317
350.835
351.042
351.243
351.578
351.912
352.055
352.833
352.934
353.06
353.117	Penicilloic acid	C16H20N2O5S	Carboxylic acids and derivatives	Amino acids, peptides, and analogues
353.266
354.025
354.05
354.27
354.829
354.878
354.94
355.273
355.285	MG(0:0/18:2(9Z,12Z)/0:0); MG(18:2(9Z,12Z)/0:0/0:0)	C21H38O4; C21H38O4	Fatty Acyls; Fatty Acyls	Lineolic acids and derivatives; Lineolic acids and derivatives
356.023
356.874
357.09
357.25
357.301
358.799
358.896
359.316	MG(18:0/0:0/0:0); MG(0:0/18:0/0:0); MG(i-18:0/0:0/0:0); MG(0:0/i-18:0/0:0)	C21H42O4; C21H42O4; C21H42O4; C21H42O4	Glycerolipids; Glycerolipids; Glycerolipids; Glycerolipids	Monoradylglycerols; Monoradylglycerols; Monoradylglycerols; Monoradylglycerols
359.962
360.032
360.232
360.317
360.975
361.322
365.291
367.282
369.24
369.352
370.244
370.356
371.238
373.296	DG(8:0/10:0/0:0); DG(8:0/0:0/10:0); DG(10:0/8:0/0:0); DG(10:0/0:0/8:0)	C21H40O5; C21H40O5; C21H40O5; C21H40O5	Glycerolipids; Glycerolipids; Glycerolipids; Glycerolipids	Diradylglycerols; Diradylglycerols; Diradylglycerols; Diradylglycerols
374.037
374.244
375.249
376.26
376.342
377.263
377.346
378.266
378.348
379.269
380.164
381.298
382.301
383.255
383.304
384.772
385.275	Persicaxanthin; Persicachrome	C25H36O3; C25H36O3	Prenol lipids; Prenol lipids	Diterpenoids; Diterpenoids
385.775
386.378
387.18	Porson; Isogingerenone B; Gingerenone B	C22H26O6; C22H26O6; C22H26O6	Diarylheptanoids; Diarylheptanoids; Diarylheptanoids	Cyclic diarylheptanoids; Linear diarylheptanoids; Linear diarylheptanoids
387.347	DG(18:0e/2:0/0:0); MG(0:0/20:0/0:0); MG(20:0/0:0/0:0); MG(i-20:0/0:0/0:0); MG(0:0/i-20:0/0:0)	C23H46O4; C23H46O4; C23H46O4; C23H46O4; C23H46O4	Glycerolipids; Endocannabinoids; Glycerolipids; Glycerolipids; Glycerolipids	Diradylglycerols; ; Monoradylglycerols; Monoradylglycerols; Monoradylglycerols
388.379
389.254	5,6-Dihydroxyprostaglandin F1a	C20H36O7	Fatty Acyls	Eicosanoids
390.357
392.255
393.286
394.29
395.293	7,8-Dehydro-beta-micropteroxanthin	C27H38O2	Prenol lipids	Sesquiterpenoids
396.297
397.272	1-hexadecyl-glycero-3-phosphate	C19H41O6P	Glycerophospholipids	Glycerophosphates
398.242
398.275
398.84
399.144	Dulxanthone E; 5'-Methoxycurcumin	C22H22O7; C22H22O7	Benzopyrans; Diarylheptanoids	1-benzopyrans; Linear diarylheptanoids
399.246
399.268
399.28
400.149
400.272
400.838
401.342	7-Ketocholesterol; 7a-Hydroxy-cholestene-3-one; Calcidiol; 5,6-trans-25-Hydroxyvitamin D3; 25-Hydroxytachysterol3; Alfacalcidol; (3beta,5alpha,6a)-Cholesta-8,14-diene-3,6-diol; 1-Phenyl-1,3-heneicosanedione; 5-Methyl-2,4-bis(3-methyl-2-butenyl)-6-(2-methyl-1-oxopropyl)-5-(4-methyl-3-pentenyl)cyclohexanone; 5-(12,15-Heneicosadienyl)-1,3-benzenediol; 3beta-Hydroxy-5-cholestenal; 27alpha-Hydroxy-8-d…	C27H44O2; C27H44O2; C27H44O2; C27H44O2; C27H44O2; C27H44O2; C27H44O2; C27H44O2; C27H44O2; C27H44O2; C27H44O2; C27H44O2	Steroids and steroid derivatives; Steroids and steroid derivatives; Steroids and steroid derivatives; Steroids and steroid derivatives; Steroids and steroid derivatives; Steroids and steroid derivatives; Steroids and steroid derivatives; Organooxygen compounds; Prenol lipids; Phenols; Steroids and steroid derivatives; Steroids and steroid derivatives	Cholestane steroids; Cholestane steroids; Vitamin D and derivatives; Vitamin D and derivatives; Vitamin D and derivatives; Vitamin D and derivatives; Cholestane steroids; Carbonyl compounds; Monoterpenoids; Benzenediols; Bile acids, alcohols and derivatives; Bile acids, alcohols and derivatives
402.338
403.28
403.342	Bis(2-methylundecan-2-yl) Disulfide	C24H50S2	Organic disulfides	Dialkyldisulfides
404.283
404.374
405.009	Uridine 5'-diphosphate	C9H14N2O12P2	Pyrimidine nucleotides	Pyrimidine ribonucleotides
405.378
406.38
407.383
408.307
409.329
411.251	LysoPA(0:0/16:0); LysoPA(16:0/0:0)	C19H39O7P; C19H39O7P	Glycerophospholipids; Glycerophospholipids	Glycerophosphates; Glycerophosphates
413.266
413.324
414.216
414.241
414.816
415.212	Eplerenone; Armillaripin; 4-O-Methylmelleolide; Armillarin; Clausarinol	C24H30O6; C24H30O6; C24H30O6; C24H30O6; C24H30O6	Steroids and steroid derivatives; Prenol lipids; Prenol lipids; Prenol lipids; Coumarins and derivatives	Steroid lactones; Sesquiterpenoids; Sesquiterpenoids; Sesquiterpenoids; Pyranocoumarins
416.216
417.219
418.355
418.391
419.243
419.256	CPA(18:1(11Z)/0:0); CPA(18:1(9Z)/0:0)	C21H39O6P; C21H39O6P	Glycerophospholipids; Glycerophospholipids	Glycerophosphates; Glycerophosphates
419.303
419.358
420.371
421.318
422.319
423.323
424.281
424.326
425.302	LysoPA(18:0e/0:0)	C21H45O6P	Glycerophospholipids	Glycerophosphates
425.327
428.036	Adenosine 3',5'-diphosphate; dGDP; ADP	C10H15N5O10P2; C10H15N5O10P2; C10H15N5O10P2	Purine nucleotides; Purine nucleotides; Purine nucleotides	Purine ribonucleotides; Purine deoxyribonucleotides; Purine ribonucleotides
429.19	1-Isomangostin hydrate; Artoflavanone; Garcinone D; 3'-(1''-(3-Methylbutanoyl))-angeloyl vaginidiol; Heteroflavanone B; Edulisin V; 3-Isomangostin hydrate	C24H28O7; C24H28O7; C24H28O7; C24H28O7; C24H28O7; C24H28O7; C24H28O7	Benzopyrans; Flavonoids; Benzopyrans; Coumarins and derivatives; Flavonoids; Coumarins and derivatives; Benzopyrans	1-benzopyrans; Flavans; 1-benzopyrans; Furanocoumarins; Flavans; Furanocoumarins; 1-benzopyrans
429.374	Cholesteryl acetate; 4alpha-Formyl-4beta-methyl-5alpha-cholesta-8-en-3beta-ol; 4alpha-Hydroxymethyl-4beta-methyl-5alpha-cholesta-8,24-dien-3beta-ol; 3-Hydroxystigmast-5-en-7-one; Mangiferdesmethylursanone; (6beta,24R)-6-Hydroxystigmast-4-en-3-one; Stigmastane-3,6-dione; (3alpha,5alpha,7alpha)-14-Methylergosta-9(11),24(28)-dien-3,7-diol; 3-beta-Hydroxy-4-beta-methyl-5-alpha-cholest-7-ene-4-alpha-c…	C29H48O2; C29H48O2; C29H48O2; C29H48O2; C29H48O2; C29H48O2; C29H48O2; C29H48O2; C29H48O2; C29H48O2; C29H48O2	Steroids and steroid derivatives; Prenol lipids; Prenol lipids; Steroids and steroid derivatives; Organooxygen compounds; Steroids and steroid derivatives; Steroids and steroid derivatives; Steroids and steroid derivatives; Steroids and steroid derivatives; Prenol lipids; Prenol lipids	Steroid esters; Triterpenoids; Triterpenoids; Stigmastanes and derivatives; Alcohols and polyols; Stigmastanes and derivatives; Stigmastanes and derivatives; Ergostane steroids; Cholestane steroids; Triterpenoids; Triterpenoids
430.371
431.205	Mammea E/BB; Mammea E/BA; Armillarilin; Melleolide H	C24H30O7; C24H30O7; C24H30O7; C24H30O7	Coumarins and derivatives; Coumarins and derivatives; Prenol lipids;	Hydroxycoumarins; Hydroxycoumarins; Sesquiterpenoids;
431.384
432.238
432.388
432.405
433.241	Buclizine; Glucosyl (2E,6E,10x)-10,11-dihydroxy-2,6-farnesadienoate	C28H33ClN2; C21H36O9	Benzene and substituted derivatives; Prenol lipids	Diphenylmethanes; Terpene glycosides
433.318
433.391
433.409
434.324
434.383
435.215
435.334
436.217
436.318
437.194	Artocarpin; 2'-O-Methylcajanone; Kanzonol K; 2-(2,4-dihydroxy-5-methoxyphenyl)-3-(3,7-dimethylocta-2,6-dien-1-yl)-7-hydroxy-4H-chromen-4-one; 5,7-dihydroxy-3-[3-hydroxy-4-methoxy-5-(3-methylbut-2-en-1-yl)phenyl]-8-(3-methylbut-2-en-1-yl)-4H-chromen-4-one	C26H28O6; C26H28O6; C26H28O6; C26H28O6; C26H28O6	Flavonoids; Isoflavonoids; Isoflavonoids; Flavonoids; Isoflavonoids	Flavones; Isoflavans; Isoflavans; Flavones; O-methylated isoflavonoids
437.322
437.36
438.196
438.325
439.257
440.262
441.255
441.791
442.318
443.241	3-O-Acetylepisamarcandin; Pectachol; Trichloro(docosyl)silane	C26H34O6; C26H34O6; C22H45Cl3Si	Coumarins and derivatives; Coumarins and derivatives; Organometalloid compounds	; ; Organosilicon compounds
443.321
443.337	2,3-Diacetoxypropyl stearate	C25H46O6	Glycerolipids	Triradylcglycerols
444.323
445.64
445.971
446.387
446.401
447.336
448.402
449.35
450.35
451.353
452.357
453.167	Melleolide M	C23H29ClO7	Prenol lipids	Sesquiterpenoids
453.186
453.36
454.168	Endoxifen sulfate	C25H27NO5S	Stilbenes
455.335	27-Norcholestanehexol	C26H46O6	Steroids and steroid derivatives	Bile acids, alcohols and derivatives
456.799
458.42
459.416
460.269
460.419
460.436
461.239
461.273
461.44
462.275
463.235	6-Dehydrotestosterone glucuronide	C25H34O8	Steroids and steroid derivatives	Steroidal glycosides
463.28	1-(11Z,14Z-eicosadienoyl)-glycero-3-phosphate; LysoPA(20:2(11Z,14Z)/0:0)	C23H43O7P; C23H43O7P	Glycerophospholipids; Glycerophospholipids	Glycerophosphates; Glycerophosphates
463.365
465.343
466.347
467.348
469.163
471.42	CE(5:0)	C32H54O2	Steroids and steroid derivatives	Steroid esters
472.418
473.42
474.248
474.286
474.415
476.265
476.394
477.268
477.38
478.27
478.384
478.41
479.361
479.413
484.977	Uridine triphosphate	C9H15N2O15P3	Pyrimidine nucleotides	Pyrimidine ribonucleotides
485.359
486.361
487.264
488.302
488.469
489.306
489.472
490.245
490.282
490.308
490.377
490.412
491.248
491.326
491.361
491.38
491.397
491.797
492.261
492.364
492.384
492.443
492.479
493.225
493.264
493.341
493.376
493.446
493.998
494.267	Imatinib	C29H31N7O	Benzene and substituted derivatives	Anilides
494.326	LysoPC(16:1(9Z)/0:0)	C24H48NO7P	Glycerophospholipids	Glycerophosphocholines
494.363
494.46
495.462
496.314
496.341	LysoPC(16:0); LysoPC(0:0/16:0)	C24H50NO7P; C24H50NO7P	Glycerophospholipids; Glycerophospholipids	Glycerophosphocholines; Glycerophosphocholines
497.28
497.315
497.345	1-palmitoylglycerophosphocholine	C24H51NO7P	Glycerophospholipids	Glycerophosphocholines
497.926
498.345
498.801
499.307
501.153
501.231
501.258
501.985
502.004
502.261
502.281
502.295	Fexofenadine; LysoPE(0:0/20:4(5Z,8Z,11Z,14Z)); LysoPE(0:0/20:4(8Z,11Z,14Z,17Z)); LysoPE(20:4(5Z,8Z,11Z,14Z)/0:0); LysoPE(20:4(8Z,11Z,14Z,17Z)/0:0)	C32H39NO4; C25H44NO7P; C25H44NO7P; C25H44NO7P; C25H44NO7P	Benzene and substituted derivatives; Glycerophospholipids; Glycerophospholipids; Glycerophospholipids; Glycerophospholipids	Diphenylmethanes; Glycerophosphoethanolamines; Glycerophosphoethanolamines; Glycerophosphoethanolamines; Glycerophosphoethanolamines
502.319
502.89
503.889
504.225
504.261
504.297
504.807
505.3	Neuromedin N (1-4)	C26H40N4O6	Carboxylic acids and derivatives	Amino acids, peptides, and analogues
505.413	Arachidonyl carnitine	C31H54NO4	Fatty Acyls	Fatty acid esters
505.976
506.24
506.302
506.365
506.803
506.96	C.I. Acid Yellow 17; C.I. Pigment Yellow	C16H12Cl2N4O7S2; C16H12Cl2N4O7S2	Azoles; Benzene and substituted derivatives	Pyrazoles; Benzenesulfonic acids and derivatives
507.24
507.328
507.356
508.005	Adenosine triphosphate; dGTP; 2-hydroxy-dATP	C10H16N5O13P3; C10H16N5O13P3; C10H16N5O13P3	Purine nucleotides; Purine nucleotides; Purine nucleotides	Purine ribonucleotides; Purine deoxyribonucleotides; Purine deoxyribonucleotides
508.256
508.359
508.378	LysoPC(P-18:0)	C26H54NO6P	Glycerophospholipids	Glycerophosphocholines
508.438
509.008
509.244
509.381
509.441
510.009
510.357	LysoPE(0:0/20:0); LysoPE(20:0/0:0); LysoPC(17:0)	C25H52NO7P; C25H52NO7P; C25H52NO7P	Glycerophospholipids; Glycerophospholipids; Glycerophospholipids	Glycerophosphoethanolamines; Glycerophosphoethanolamines; Glycerophosphocholines
510.489	Cer(d18:1/14:0)	C32H63NO3	Sphingolipids	Ceramides
511.362
512.274
512.325
512.793
513.255	Ethyl 3-hydroxyoctanoate O-[glucosyl-(1-&gt;6)-glucoside]	C22H40O13
514.301
514.862
515.98
516.5
516.835
517.232
517.376
518.277
518.324	LysoPC(18:3(6Z,9Z,12Z)); LysoPC(18:3(9Z,12Z,15Z))	C26H48NO7P; C26H48NO7P	Glycerophospholipids; Glycerophospholipids	Glycerophosphocholines; Glycerophosphocholines
518.378
518.495
519.199	(-)-Gossypol	C30H30O8	Prenol lipids	Sesquiterpenoids
519.262	Geranylfarnesyl diphosphate; Dehydrodolichol diphosphate	C25H44O7P2; C25H44O7P2	Prenol lipids; Prenol lipids	Polyprenols; Polyprenols
519.328
519.498
520.294
520.511
520.781
521.252	Purothionin AII; 2-(2,4-dihydroxy-5-methoxyphenyl)-3-(3,7-dimethylocta-2,6-dien-1-yl)-5,7-dihydroxy-6-(3-methylbut-2-en-1-yl)-4H-chromen-4-one	C26H36N2O9; C31H36O7	Carboxylic acids and derivatives; Flavonoids	Amino acids, peptides, and analogues; Flavones
521.337
521.459
521.514
521.659
521.993
522.34
522.778
522.877
522.933
523.334
523.361	2-Oleoylglycerophosphocholine	C26H53NO7P	Glycerophospholipids	Glycerophosphocholines
523.474
524	Guanosine triphosphate; 8-Oxo-dGTP	C10H16N5O14P3; C10H16N5O14P3	Purine nucleotides; Purine nucleotides	Purine ribonucleotides; Purine deoxyribonucleotides
524.338
524.373	LysoPC(18:0); LysoPC(0:0/18:0); 2-acetyl-1-alkyl-sn-glycero-3-phosphocholine	C26H54NO7P; C26H54NO7P; C26H54NO7P	Glycerophospholipids; Glycerophospholipids; Glycerophospholipids	Glycerophosphocholines; Glycerophosphocholines; Glycerophosphocholines
524.822
524.871
525.002
525.376
526.293	LysoPE(0:0/22:6(4Z,7Z,10Z,13Z,16Z,19Z)); LysoPE(22:6(4Z,7Z,10Z,13Z,16Z,19Z)/0:0)	C27H44NO7P; C27H44NO7P	Glycerophospholipids; Glycerophospholipids	Glycerophosphoethanolamines; Glycerophosphoethanolamines
526.362
526.379
526.865
527.366
527.868
527.958
528.313
528.74
528.942
529.311
529.329
529.358
529.987
530.331
530.734
530.991
531.276
531.388
531.991
532.278
533.331
533.407
533.461
534.295
534.41
534.438
534.776
535.441
535.51	Reticulatamol	C35H66O3	Fatty Acyls	Fatty alcohols
536.272
536.409
536.505	N-[(4E,8E)-1,3-dihydroxyoctadeca-4,8-dien-2-yl]hexadecanamide	C34H65NO3	Sphingolipids	Ceramides
536.755
536.773
537.196	8-Hydroxypinoresinol 8-glucoside; 8-Hydroxypinoresinol 4-glucoside	C26H32O12; C26H32O12	Lignan glycosides; Lignan glycosides	;
537.509
537.919
537.962
538.29
538.39
538.521	N-Palmitoylsphingosine; Ceramide (d18:1/16:0)	C34H67NO3; C34H67NO3	Sphingolipids; Sphingolipids	Ceramides; Ceramides
538.791
539.525
540.03
540.305
540.366
540.7
541.034
541.309
541.34
542.07
542.208
542.908
544.341	LysoPC(20:4(5Z,8Z,11Z,14Z)); LysoPC(20:4(8Z,11Z,14Z,17Z))	C28H50NO7P; C28H50NO7P	;	;
544.799
544.855
545.982
546.357	LysoPC(20:3(5Z,8Z,11Z)); LysoPC(20:3(8Z,11Z,14Z))	C28H52NO7P; C28H52NO7P	Glycerophospholipids; Glycerophospholipids	Glycerophosphocholines; Glycerophosphocholines
546.455
547.361	Hovenidulcigenin B	C32H50O7	Prenol lipids	Terpene lactones
547.459
548.303
548.463
549.49	Cohibin A; Cohibin B	C35H64O4; C35H64O4	Fatty Acyls; Fatty Acyls	Fatty alcohols; Fatty alcohols
550.493
550.924
551.507
551.971
552.405	LysoPC(20:0/0:0)	C28H58NO7P	Glycerophospholipids	Glycerophosphocholines
553.064
553.522
554.263
554.523
556.278	Enkephalin L	C28H37N5O7	Carboxylic acids and derivatives	Amino acids, peptides, and analogues
556.494
556.756
557.497
558.509
559.433
559.512
560.772
560.798
561.362	Deferoxamine	C25H48N6O8	Carboxylic acids and derivatives	Carboxylic acid derivatives
561.45	DG(14:0/18:4(6Z,9Z,12Z,15Z)/0:0); DG(14:1(9Z)/18:3(6Z,9Z,12Z)/0:0); DG(14:1(9Z)/18:3(9Z,12Z,15Z)/0:0); DG(18:3(6Z,9Z,12Z)/14:1(9Z)/0:0); DG(18:3(9Z,12Z,15Z)/14:1(9Z)/0:0); DG(18:4(6Z,9Z,12Z,15Z)/14:0/0:0); Corepoxylone; DG(14:0/0:0/18:4n3); DG(14:1n5/0:0/18:3n6); DG(14:1n5/0:0/18:3n3)	C35H60O5; C35H60O5; C35H60O5; C35H60O5; C35H60O5; C35H60O5; C35H60O5; C35H60O5; C35H60O5; C35H60O5	Fatty Acyls; Fatty Acyls; Fatty Acyls; Fatty Acyls; Fatty Acyls; Fatty Acyls; Fatty Acyls; Fatty Acyls; Fatty Acyls; Fatty Acyls	Lineolic acids and derivatives; Lineolic acids and derivatives; Lineolic acids and derivatives; Lineolic acids and derivatives; Lineolic acids and derivatives; Lineolic acids and derivatives; Fatty alcohols; Lineolic acids and derivatives; Lineolic acids and derivatives; Lineolic acids and derivatives
561.474
561.525
562.326
563.505
563.541
563.984
564.051
564.542
564.762
564.864
564.889
566.32
566.457
567.003
567.324
567.941
567.963
568.339	LysoPC(22:6(4Z,7Z,10Z,13Z,16Z,19Z))	C30H50NO7P	Glycerophospholipids	Glycerophosphocholines
568.359
569.408
570.239
570.363
570.546
571.243
571.365	Ganodermic acid P2; Ganoderic acid Mk; 3alpha,15alpha-Diacetoxy-(22R)-hydroxylanosta-7,9(11),24-trien-26-oic acid	C34H50O7; C34H50O7; C34H50O7	Prenol lipids; Prenol lipids; Prenol lipids	Triterpenoids; Triterpenoids; Triterpenoids
571.549
571.92
572.338
572.373	LysoPC(22:4(7Z,10Z,13Z,16Z))	C30H54NO7P	Glycerophospholipids	Glycerophosphocholines
572.562
573.339
573.374
573.441
573.489	Dieporeticenin	C37H64O4	Fatty Acyls	Fatty alcohols
573.951
575.415
575.489
575.508
576.333
576.371
576.492
576.871
577.335
577.498
577.52	Cohibin C; Cohibin D	C37H68O4; C37H68O4	Fatty Acyls; Fatty Acyls	Fatty alcohols; Fatty alcohols
578.337
578.523
578.71
579.44	2-Hexaprenyl-3-methyl-5-hydroxy-6-methoxy-1,4-benzoquinol	C38H58O4	Prenol lipids	Polyprenylphenols
579.536
580.494
580.54
580.736
581.244
581.551
582.295
582.437
582.511
582.554
582.594
582.779
583.378
583.513
583.88
584.09
584.314
584.381
584.526
584.905
585.376
585.529
586.379
587.466	DG(14:0/20:5(5Z,8Z,11Z,14Z,17Z)/0:0); DG(14:1(9Z)/20:4(5Z,8Z,11Z,14Z)/0:0); DG(14:1(9Z)/20:4(8Z,11Z,14Z,17Z)/0:0); DG(16:1(9Z)/18:4(6Z,9Z,12Z,15Z)/0:0); DG(18:4(6Z,9Z,12Z,15Z)/16:1(9Z)/0:0); DG(20:4(5Z,8Z,11Z,14Z)/14:1(9Z)/0:0); DG(20:4(8Z,11Z,14Z,17Z)/14:1(9Z)/0:0); DG(20:5(5Z,8Z,11Z,14Z,17Z)/14:0/0:0); DG(14:0/0:0/20:5n3); DG(14:1n5/0:0/20:4n6); DG(14:1n5/0:0/20:4n3); DG(16:1n7/0:0/18:4n3)	C37H62O5; C37H62O5; C37H62O5; C37H62O5; C37H62O5; C37H62O5; C37H62O5; C37H62O5; C37H62O5; C37H62O5; C37H62O5; C37H62O5	Glycerolipids; Glycerolipids; Glycerolipids; Fatty Acyls; Fatty Acyls; Glycerolipids; Glycerolipids; Glycerolipids; Fatty Acyls; Fatty Acyls; Fatty Acyls; Fatty Acyls	Diradylglycerols; Diradylglycerols; Diradylglycerols; Lineolic acids and derivatives; Lineolic acids and derivatives; Diradylglycerols; Diradylglycerols; Diradylglycerols; Eicosanoids; Eicosanoids; Eicosanoids; Lineolic acids and derivatives
587.545
588.467
588.547
589.046
589.431
589.482	DG(14:0/20:4(5Z,8Z,11Z,14Z)/0:0); DG(14:0/20:4(8Z,11Z,14Z,17Z)/0:0); DG(14:1(9Z)/20:3(5Z,8Z,11Z)/0:0); DG(14:1(9Z)/20:3(8Z,11Z,14Z)/0:0); DG(16:0/18:4(6Z,9Z,12Z,15Z)/0:0); DG(16:1(9Z)/18:3(6Z,9Z,12Z)/0:0); DG(16:1(9Z)/18:3(9Z,12Z,15Z)/0:0); DG(18:3(6Z,9Z,12Z)/16:1(9Z)/0:0); DG(18:3(9Z,12Z,15Z)/16:1(9Z)/0:0); DG(18:4(6Z,9Z,12Z,15Z)/16:0/0:0); DG(20:3(5Z,8Z,11Z)/14:1(9Z)/0:0); DG(20:3(8Z,11Z,14Z)/1…	C37H64O5; C37H64O5; C37H64O5; C37H64O5; C37H64O5; C37H64O5; C37H64O5; C37H64O5; C37H64O5; C37H64O5; C37H64O5; C37H64O5; C37H64O5; C37H64O5; C37H64O5; C37H64O5; C37H64O5; C37H64O5; C37H64O5; C37H64O5; C37H64O5; C37H64O5	Glycerolipids; Glycerolipids; Glycerolipids; Glycerolipids; Fatty Acyls; Fatty Acyls; Fatty Acyls; Fatty Acyls; Fatty Acyls; Fatty Acyls; Glycerolipids; Glycerolipids; Glycerolipids; Glycerolipids; Fatty Acyls; Fatty Acyls; Fatty Acyls; Fatty Acyls; Fatty Acyls; Fatty Acyls; Fatty Acyls; Fatty Acyls	Diradylglycerols; Diradylglycerols; Diradylglycerols; Diradylglycerols; Lineolic acids and derivatives; Lineolic acids and derivatives; Lineolic acids and derivatives; Lineolic acids and derivatives; Lineolic acids and derivatives; Lineolic acids and derivatives; Diradylglycerols; Diradylglycerols; Diradylglycerols; Diradylglycerols; Fatty alcohols; Eicosanoids; Eicosanoids; Lineolic acids and de…
589.859
589.945
590.029
590.051
590.316
590.485
591.475
591.497	DG(14:0/20:3(5Z,8Z,11Z)/0:0); DG(14:0/20:3(8Z,11Z,14Z)/0:0); DG(14:1(9Z)/20:2(11Z,14Z)/0:0); DG(16:0/18:3(6Z,9Z,12Z)/0:0); DG(16:0/18:3(9Z,12Z,15Z)/0:0); DG(16:1(9Z)/18:2(9Z,12Z)/0:0); DG(18:2(9Z,12Z)/16:1(9Z)/0:0); DG(18:3(6Z,9Z,12Z)/16:0/0:0); DG(18:3(9Z,12Z,15Z)/16:0/0:0); DG(20:2(11Z,14Z)/14:1(9Z)/0:0); DG(20:3(5Z,8Z,11Z)/14:0/0:0); DG(20:3(8Z,11Z,14Z)/14:0/0:0); DG(14:0/0:0/20:3n9); DG(14:0/…	C37H66O5; C37H66O5; C37H66O5; C37H66O5; C37H66O5; C37H66O5; C37H66O5; C37H66O5; C37H66O5; C37H66O5; C37H66O5; C37H66O5; C37H66O5; C37H66O5; C37H66O5; C37H66O5; C37H66O5	Glycerolipids; Glycerolipids; Glycerolipids; Fatty Acyls; Fatty Acyls; Fatty Acyls; Fatty Acyls; Fatty Acyls; Fatty Acyls; Glycerolipids; Glycerolipids; Glycerolipids; Fatty Acyls; Fatty Acyls; Fatty Acyls; Fatty Acyls; Fatty Acyls	Diradylglycerols; Diradylglycerols; Diradylglycerols; Lineolic acids and derivatives; Lineolic acids and derivatives; Lineolic acids and derivatives; Lineolic acids and derivatives; Lineolic acids and derivatives; Lineolic acids and derivatives; Diradylglycerols; Diradylglycerols; Diradylglycerols; Eicosanoids; Eicosanoids; Lineolic acids and derivatives; Lineolic acids and derivatives; Eicosanoi…
591.536	Polyoxyethylene dioleate	C38H70O4	Fatty Acyls	Fatty acid esters
592.328
593.331	Mesobilirubinogen	C33H44N4O6	Tetrapyrroles and derivatives	Bilirubins
593.515	DG(14:0/20:2(11Z,14Z)/0:0); DG(14:1(9Z)/20:1(11Z)/0:0); DG(16:0/18:2(9Z,12Z)/0:0); DG(16:1(9Z)/18:1(11Z)/0:0); DG(16:1(9Z)/18:1(9Z)/0:0); DG(18:1(11Z)/16:1(9Z)/0:0); DG(18:1(9Z)/16:1(9Z)/0:0); DG(18:2(9Z,12Z)/16:0/0:0); DG(20:1(11Z)/14:1(9Z)/0:0); DG(20:2(11Z,14Z)/14:0/0:0); cis-Uvariamicin IB; Reticulatain 2; cis-Uvariamicin IV; Neoreticulatacin A; DG(14:0/0:0/20:2n6); DG(15:0/0:0/18:2n6); DG(14…	C37H68O5; C37H68O5; C37H68O5; C37H68O5; C37H68O5; C37H68O5; C37H68O5; C37H68O5; C37H68O5; C37H68O5; C37H68O5; C37H68O5; C37H68O5; C37H68O5; C37H68O5; C37H68O5; C37H68O5; C37H68O5; C37H68O5	Glycerolipids; Glycerolipids; Fatty Acyls; Glycerolipids; Glycerolipids; Glycerolipids; Glycerolipids; Fatty Acyls; Glycerolipids; Glycerolipids; Fatty Acyls; Fatty Acyls; Fatty Acyls; Fatty Acyls; Fatty Acyls; Glycerolipids; Glycerolipids; Glycerolipids; Glycerolipids	Diradylglycerols; Diradylglycerols; Lineolic acids and derivatives; Diradylglycerols; Diradylglycerols; Diradylglycerols; Diradylglycerols; Lineolic acids and derivatives; Diradylglycerols; Diradylglycerols; Fatty alcohols; Fatty alcohols; Fatty alcohols; Fatty alcohols; Eicosanoids; Diradylglycerols; Diradylglycerols; Diradylglycerols; Diradylglycerols
594.335
594.546	Lactariamide B	C37H71NO4	Sphingolipids	Ceramides
595.531	DG(14:0/20:1(11Z)/0:0); DG(14:1(9Z)/20:0/0:0); DG(16:0/18:1(11Z)/0:0); DG(16:0/18:1(9Z)/0:0); DG(16:1(9Z)/18:0/0:0); DG(18:0/16:1(9Z)/0:0); DG(18:1(11Z)/16:0/0:0); DG(18:1(9Z)/16:0/0:0); DG(20:0/14:1(9Z)/0:0); DG(20:1(11Z)/14:0/0:0); DG(14:0/0:0/20:1n9); DG(16:0/0:0/18:1n7); DG(16:0/0:0/18:1n9); DG(18:0/0:0/16:1n7); DG(20:0/0:0/14:1n5)	C37H70O5; C37H70O5; C37H70O5; C37H70O5; C37H70O5; C37H70O5; C37H70O5; C37H70O5; C37H70O5; C37H70O5; C37H70O5; C37H70O5; C37H70O5; C37H70O5; C37H70O5	Glycerolipids; Glycerolipids; Glycerolipids; Glycerolipids; Glycerolipids; Glycerolipids; Glycerolipids; Glycerolipids; Glycerolipids; Glycerolipids; Glycerolipids; Glycerolipids; Glycerolipids; Glycerolipids; Glycerolipids	Diradylglycerols; Diradylglycerols; Diradylglycerols; Diradylglycerols; Diradylglycerols; Diradylglycerols; Diradylglycerols; Diradylglycerols; Diradylglycerols; Diradylglycerols; Diradylglycerols; Diradylglycerols; Diradylglycerols; Diradylglycerols; Diradylglycerols
595.933
596.419
596.527
596.562
596.774
597.439
597.489
597.566
598.07
598.27
598.542
598.578
599.073
599.273
599.392
599.506
599.545
599.582
600.368
600.505
601.336	1-Stearoylglycerophosphoinositol; 2-Stearoylglycerophosphoinositol; 1-stearoyl-sn-glycero-3-phospho-1D-myo-inositol; LysoPI(18:0/0:0)	C27H53O12P; C27H53O12P; C27H53O12P; C27H53O12P	Glycerophospholipids; Glycerophospholipids; Glycerophospholipids; Glycerophospholipids	Glycerophosphoinositols; Glycerophosphoinositols; Glycerophosphoinositols; Glycerophosphoinositols
601.375
601.52
602.339
602.449
602.523
603.025
603.368	(+)-Isoxanthochymol; Xanthochymol; (-)-Guttiferone E; Guttiferone A	C38H50O6; C38H50O6; C38H50O6; C38H50O6	Prenol lipids; Prenol lipids; Prenol lipids; Prenol lipids	Monoterpenoids; Monoterpenoids; Monoterpenoids; Monoterpenoids
603.522
604.365	Janthitrem E	C37H49NO6	Naphthopyrans
604.445
604.526
604.543
605.368
605.426
605.456	Cycloartanyl ferulate	C40H60O4	Steroids and steroid derivatives	Cycloartanols and derivatives
605.529
605.551
606.31
606.371
606.459
606.511
606.554
607.47	FAHFA(22:6(4Z,7Z,10Z,13Z,16Z,19Z)/9-O-18:2(10E,12Z)); FAHFA(22:6(4Z,7Z,10Z,13Z,16Z,19Z)/13-O-18:2(9Z,ג€‹11E))	C40H62O4; C40H62O4	Fatty Acyls; Fatty Acyls	Lineolic acids and derivatives; Lineolic acids and derivatives
607.512
607.568
608.09	Uridine diphosphate-N-acetylglucosamine; Uridine diphosphate-N-acetylgalactosamine; UDP-N-acetyl-D-mannosamine; UDP-N-acetyl-alpha-D-galactosamine; UDP-N-acetyl-alpha-D-glucosamine(2-)	C17H27N3O17P2; C17H27N3O17P2; C17H27N3O17P2; C17H27N3O17P2; C17H27N3O17P2	Pyrimidine nucleotides; Pyrimidine nucleotides; Pyrimidine nucleotides; Pyrimidine nucleotides; Pyrimidine nucleotides	Pyrimidine nucleotide sugars; Pyrimidine nucleotide sugars; Pyrimidine nucleotide sugars; Pyrimidine nucleotide sugars; Pyrimidine nucleotide sugars
608.323
608.526
608.569
608.777
608.804
608.851
609.094
609.325
609.527
610.093
610.468
610.54
610.768
611.026
611.47	DG(14:1(9Z)/22:6(4Z,7Z,10Z,13Z,16Z,19Z)/0:0); DG(18:3(6Z,9Z,12Z)/18:4(6Z,9Z,12Z,15Z)/0:0); DG(18:3(9Z,12Z,15Z)/18:4(6Z,9Z,12Z,15Z)/0:0); DG(18:4(6Z,9Z,12Z,15Z)/18:3(6Z,9Z,12Z)/0:0); DG(18:4(6Z,9Z,12Z,15Z)/18:3(9Z,12Z,15Z)/0:0); DG(22:6(4Z,7Z,10Z,13Z,16Z,19Z)/14:1(9Z)/0:0); DG(14:1n5/0:0/22:6n3); DG(18:3n6/0:0/18:4n3); DG(18:3n3/0:0/18:4n3)	C39H62O5; C39H62O5; C39H62O5; C39H62O5; C39H62O5; C39H62O5; C39H62O5; C39H62O5; C39H62O5	Glycerolipids; Fatty Acyls; Fatty Acyls; Fatty Acyls; Fatty Acyls; Glycerolipids; Glycerolipids; Fatty Acyls; Fatty Acyls	Diradylglycerols; Lineolic acids and derivatives; Lineolic acids and derivatives; Lineolic acids and derivatives; Lineolic acids and derivatives; Diradylglycerols; Diradylglycerols; Lineolic acids and derivatives; Lineolic acids and derivatives
611.543
612.556
612.767
613.481	DG(14:0/22:6(4Z,7Z,10Z,13Z,16Z,19Z)/0:0); DG(14:1(9Z)/22:5(4Z,7Z,10Z,13Z,16Z)/0:0); DG(14:1(9Z)/22:5(7Z,10Z,13Z,16Z,19Z)/0:0); DG(16:1(9Z)/20:5(5Z,8Z,11Z,14Z,17Z)/0:0); DG(18:2(9Z,12Z)/18:4(6Z,9Z,12Z,15Z)/0:0); DG(18:3(6Z,9Z,12Z)/18:3(6Z,9Z,12Z)/0:0); DG(18:3(6Z,9Z,12Z)/18:3(9Z,12Z,15Z)/0:0); DG(18:3(9Z,12Z,15Z)/18:3(6Z,9Z,12Z)/0:0); DG(18:3(9Z,12Z,15Z)/18:3(9Z,12Z,15Z)/0:0); DG(18:4(6Z,9Z,12Z,15…	C39H64O5; C39H64O5; C39H64O5; C39H64O5; C39H64O5; C39H64O5; C39H64O5; C39H64O5; C39H64O5; C39H64O5; C39H64O5; C39H64O5; C39H64O5; C39H64O5; C39H64O5; C39H64O5; C39H64O5; C39H64O5; C39H64O5; C39H64O5; C39H64O5	Glycerolipids; Glycerolipids; Glycerolipids; Glycerolipids; Fatty Acyls; Fatty Acyls; Fatty Acyls; Fatty Acyls; Fatty Acyls; Fatty Acyls; Glycerolipids; Glycerolipids; Glycerolipids; Glycerolipids; Glycerolipids; Glycerolipids; Glycerolipids; Fatty Acyls; Fatty Acyls; Fatty Acyls; Fatty Acyls	Diradylglycerols; Diradylglycerols; Diradylglycerols; Diradylglycerols; Lineolic acids and derivatives; Lineolic acids and derivatives; Lineolic acids and derivatives; Lineolic acids and derivatives; Lineolic acids and derivatives; Lineolic acids and derivatives; Diradylglycerols; Diradylglycerols; Diradylglycerols; Diradylglycerols; Diradylglycerols; Diradylglycerols; Diradylglycerols; Eicosanoi…
613.559
616.498
617.49
617.515	DG(14:0/22:4(7Z,10Z,13Z,16Z)/0:0); DG(16:0/20:4(5Z,8Z,11Z,14Z)/0:0); DG(16:0/20:4(8Z,11Z,14Z,17Z)/0:0); DG(16:1(9Z)/20:3(5Z,8Z,11Z)/0:0); DG(16:1(9Z)/20:3(8Z,11Z,14Z)/0:0); DG(18:0/18:4(6Z,9Z,12Z,15Z)/0:0); DG(18:1(11Z)/18:3(6Z,9Z,12Z)/0:0); DG(18:1(11Z)/18:3(9Z,12Z,15Z)/0:0); DG(18:1(9Z)/18:3(6Z,9Z,12Z)/0:0); DG(18:1(9Z)/18:3(9Z,12Z,15Z)/0:0); DG(18:2(9Z,12Z)/18:2(9Z,12Z)/0:0); DG(18:3(6Z,9Z,12Z…	C39H68O5; C39H68O5; C39H68O5; C39H68O5; C39H68O5; C39H68O5; C39H68O5; C39H68O5; C39H68O5; C39H68O5; C39H68O5; C39H68O5; C39H68O5; C39H68O5; C39H68O5; C39H68O5; C39H68O5; C39H68O5; C39H68O5; C39H68O5; C39H68O5; C39H68O5; C39H68O5; C39H68O5; C39H68O5; C39H68O5; C39H68O5; C39H68O5; C39H68O5; C39H68O5; C39H68O5	Glycerolipids; Glycerolipids; Glycerolipids; Glycerolipids; Glycerolipids; Fatty Acyls; Fatty Acyls; Fatty Acyls; Fatty Acyls; Fatty Acyls; Fatty Acyls; Fatty Acyls; Fatty Acyls; Fatty Acyls; Fatty Acyls; Fatty Acyls; Glycerolipids; Glycerolipids; Glycerolipids; Glycerolipids; Glycerolipids; Glycerolipids; Fatty Acyls; Fatty Acyls; Fatty Acyls; Fatty Acyls; Fatty Acyls; Fatty Acyls; Fatty Acyls; …	Diradylglycerols; Diradylglycerols; Diradylglycerols; Diradylglycerols; Diradylglycerols; Lineolic acids and derivatives; Lineolic acids and derivatives; Lineolic acids and derivatives; Lineolic acids and derivatives; Lineolic acids and derivatives; Lineolic acids and derivatives; Lineolic acids and derivatives; Lineolic acids and derivatives; Lineolic acids and derivatives; Lineolic acids and de…
617.823
618.072
618.201
618.4
618.515
619.401	3-O-cis-Coumaroylmaslinic acid; 3-O-p-trans-Coumaroylalphitolic acid; cis-p-Coumaroylcorosolic acid	C39H54O6; C39H54O6; C39H54O6	Prenol lipids; Prenol lipids; Prenol lipids	Triterpenoids; Triterpenoids; Triterpenoids
619.506
621.363	(1alpha,3beta,20S,22R,24S,25S)-Pubescenin; Physagulin D	C34H52O10; C34H52O10	Steroids and steroid derivatives; Steroids and steroid derivatives	Steroid lactones; Steroid lactones
622.574
623.501
623.578	CE(16:1(9Z))	C43H74O2	Steroids and steroid derivatives	Steroid esters
624.553
624.593
625.468
625.519
625.598
626.301
626.523
626.57
626.609
626.745
627.535
627.577
627.611
628.537
628.778
629.45
629.552
630.071
630.555
630.62
631.072
631.47
631.551
632.473
632.526
632.556
632.637
633.486
634.488
634.542
635.545
636.503
636.556
637.305
637.559
638.309
638.572
639.311
639.474
639.576
640.313
640.588
641.516	DG(16:0/22:6(4Z,7Z,10Z,13Z,16Z,19Z)/0:0); DG(16:1(9Z)/22:5(4Z,7Z,10Z,13Z,16Z)/0:0); DG(16:1(9Z)/22:5(7Z,10Z,13Z,16Z,19Z)/0:0); DG(18:1(11Z)/20:5(5Z,8Z,11Z,14Z,17Z)/0:0); DG(18:1(9Z)/20:5(5Z,8Z,11Z,14Z,17Z)/0:0); DG(18:2(9Z,12Z)/20:4(5Z,8Z,11Z,14Z)/0:0); DG(18:2(9Z,12Z)/20:4(8Z,11Z,14Z,17Z)/0:0); DG(18:3(6Z,9Z,12Z)/20:3(5Z,8Z,11Z)/0:0); DG(18:3(6Z,9Z,12Z)/20:3(8Z,11Z,14Z)/0:0); DG(18:3(9Z,12Z,15Z)…	C41H68O5; C41H68O5; C41H68O5; C41H68O5; C41H68O5; C41H68O5; C41H68O5; C41H68O5; C41H68O5; C41H68O5; C41H68O5; C41H68O5; C41H68O5; C41H68O5; C41H68O5; C41H68O5; C41H68O5; C41H68O5; C41H68O5; C41H68O5; C41H68O5; C41H68O5; C41H68O5; C41H68O5; C41H68O5; C41H68O5; C41H68O5; C41H68O5; C41H68O5; C41H68O5; C41H68O5; C41H68O5; C41H68O5; C41H68O5	Glycerolipids; Glycerolipids; Glycerolipids; Glycerolipids; Glycerolipids; Glycerolipids; Glycerolipids; Glycerolipids; Glycerolipids; Glycerolipids; Glycerolipids; Glycerolipids; Glycerolipids; Glycerolipids; Glycerolipids; Glycerolipids; Glycerolipids; Glycerolipids; Glycerolipids; Glycerolipids; Glycerolipids; Glycerolipids; Glycerolipids; Glycerolipids; Glycerolipids; Glycerolipids; Glyceroli…	Diradylglycerols; Diradylglycerols; Diradylglycerols; Diradylglycerols; Diradylglycerols; Diradylglycerols; Diradylglycerols; Diradylglycerols; Diradylglycerols; Diradylglycerols; Diradylglycerols; Diradylglycerols; Diradylglycerols; Diradylglycerols; Diradylglycerols; Diradylglycerols; Diradylglycerols; Diradylglycerols; Diradylglycerols; Diradylglycerols; Diradylglycerols; Diradylglycerols; Dir…
641.591
642.547
642.603
643.527	DG(16:0/22:5(4Z,7Z,10Z,13Z,16Z)/0:0); DG(16:0/22:5(7Z,10Z,13Z,16Z,19Z)/0:0); DG(16:1(9Z)/22:4(7Z,10Z,13Z,16Z)/0:0); DG(18:0/20:5(5Z,8Z,11Z,14Z,17Z)/0:0); DG(18:1(11Z)/20:4(5Z,8Z,11Z,14Z)/0:0); DG(18:1(11Z)/20:4(8Z,11Z,14Z,17Z)/0:0); DG(18:1(9Z)/20:4(5Z,8Z,11Z,14Z)/0:0); DG(18:1(9Z)/20:4(8Z,11Z,14Z,17Z)/0:0); DG(18:2(9Z,12Z)/20:3(5Z,8Z,11Z)/0:0); DG(18:2(9Z,12Z)/20:3(8Z,11Z,14Z)/0:0); DG(18:3(6Z,9…	C41H70O5; C41H70O5; C41H70O5; C41H70O5; C41H70O5; C41H70O5; C41H70O5; C41H70O5; C41H70O5; C41H70O5; C41H70O5; C41H70O5; C41H70O5; C41H70O5; C41H70O5; C41H70O5; C41H70O5; C41H70O5; C41H70O5; C41H70O5; C41H70O5; C41H70O5; C41H70O5; C41H70O5; C41H70O5; C41H70O5; C41H70O5; C41H70O5; C41H70O5; C41H70O5; C41H70O5; C41H70O5; C41H70O5; C41H70O5; C41H70O5; C41H70O5; C41H70O5	Glycerolipids; Glycerolipids; Glycerolipids; Glycerolipids; Glycerolipids; Glycerolipids; Glycerolipids; Glycerolipids; Glycerolipids; Glycerolipids; Glycerolipids; Glycerolipids; Glycerolipids; Glycerolipids; Glycerolipids; Glycerolipids; Glycerolipids; Glycerolipids; Glycerolipids; Glycerolipids; Glycerolipids; Glycerolipids; Glycerolipids; Glycerolipids; Glycerolipids; Glycerolipids; Glyceroli…	Diradylglycerols; Diradylglycerols; Diradylglycerols; Diradylglycerols; Diradylglycerols; Diradylglycerols; Diradylglycerols; Diradylglycerols; Diradylglycerols; Diradylglycerols; Diradylglycerols; Diradylglycerols; Diradylglycerols; Diradylglycerols; Diradylglycerols; Diradylglycerols; Diradylglycerols; Diradylglycerols; Diradylglycerols; Diradylglycerols; Diradylglycerols; Diradylglycerols; Dir…
643.606
644.531
644.562
644.61
644.779
645.563
646.431
646.472
646.577
646.614
647.435
647.557
647.582
647.617
648.436
648.592
648.629	Cer(d18:1/24:1(15Z))	C42H81NO3	Sphingolipids	Ceramides
649.514
649.595	CE(18:2(9Z,12Z))	C45H76O2	Steroids and steroid derivatives	Steroid esters
649.637
650.44
650.473	PE(14:0/15:0); PE(15:0/14:0); PE-NMe(14:0/14:0)	C34H68NO8P; C34H68NO8P; C34H68NO8P	Glycerophospholipids; Glycerophospholipids; Glycerophospholipids	Glycerophosphoethanolamines; Glycerophosphoethanolamines; Glycerophosphoethanolamines
650.611
650.761
651.608	CE(18:1(9Z)); CE(18:1(11Z)); Palmitoylstigmasterol	C45H78O2; C45H78O2; C45H78O2	Steroids and steroid derivatives; Steroids and steroid derivatives; Prenol lipids	Steroid esters; Steroid esters; Triterpenoids
652.052
652.538
652.587
652.623
653.058
653.299
653.552
653.63
654.332
654.601
655.336
655.472	FAHFA(22:6(4Z,7Z,10Z,13Z,16Z,19Z)/14-O-22:6(4Z,7Z,10Z,13Z,16Z,19Z))	C44H62O4	Fatty Acyls	Fatty acids and conjugates
655.568	5-Hydroxy-7-methoxy-2-tritriacontyl-4H-1-benzopyran-4-one	C43H74O4	Benzopyrans	1-benzopyrans
656.338
656.476
657.341
657.485	PA(P-16:0e/18:2(9Z,12Z))	C37H69O7P	Glycerophospholipids	Glycerophosphates
657.581
658.347
658.541
659.288
659.547
660.291
660.556
661.293
661.529
661.56
662.295
662.472	PE(14:0/16:1(9Z)); PE(14:1(9Z)/16:0); PE(16:0/14:1(9Z)); PE(16:1(9Z)/14:0); PE-NMe(14:1(9Z)/15:0); PE-NMe(15:0/14:1(9Z)); PE-NMe2(14:0/14:1(9Z)); PE-NMe2(14:1(9Z)/14:0)	C35H68NO8P; C35H68NO8P; C35H68NO8P; C35H68NO8P; C35H68NO8P; C35H68NO8P; C35H68NO8P; C35H68NO8P	Glycerophospholipids; Glycerophospholipids; Glycerophospholipids; Glycerophospholipids; Glycerophospholipids; Glycerophospholipids; Glycerophospholipids; Glycerophospholipids	Glycerophosphoethanolamines; Glycerophosphoethanolamines; Glycerophosphoethanolamines; Glycerophosphoethanolamines; Glycerophosphoethanolamines; Glycerophosphoethanolamines; Glycerophosphoethanolamines; Glycerophosphoethanolamines
662.514	PE(15:0/P-16:0); PE(P-16:0/15:0); lysoPC(28:1(5Z))	C36H72NO7P; C36H72NO7P; C36H72NO7P	Glycerophospholipids; Glycerophospholipids; Glycerophospholipids	Glycerophosphoethanolamines; Glycerophosphoethanolamines; Glycerophosphocholines
662.572
663.539
663.574
664.117	Fenugreekine	C21H27N7O14P2	Purine nucleotides	Purine nucleotide sugars
664.493	PE(14:0/16:0); PE(15:0/15:0); PE(16:0/14:0); PE-NMe(14:0/15:0); PE-NMe(15:0/14:0); PE-NMe2(14:0/14:0)	C35H70NO8P; C35H70NO8P; C35H70NO8P; C35H70NO8P; C35H70NO8P; C35H70NO8P	Glycerophospholipids; Glycerophospholipids; Glycerophospholipids; Glycerophospholipids; Glycerophospholipids; Glycerophospholipids	Glycerophosphoethanolamines; Glycerophosphoethanolamines; Glycerophosphoethanolamines; Glycerophosphoethanolamines; Glycerophosphoethanolamines; Glycerophosphoethanolamines
664.528	lysoPC(28:0)	C36H74NO7P	Glycerophospholipids	Glycerophosphocholines
664.588
665.12
665.491
665.591
666.134	NADH	C21H29N7O14P2	(5'-&gt;5')-dinucleotides
666.369
666.497
666.604
667.136
667.371	Coroloside	C35H54O12	Steroids and steroid derivatives	Steroid lactones
667.507
667.531	DG(18:1(11Z)/22:6(4Z,7Z,10Z,13Z,16Z,19Z)/0:0); DG(18:1(9Z)/22:6(4Z,7Z,10Z,13Z,16Z,19Z)/0:0); DG(18:2(9Z,12Z)/22:5(4Z,7Z,10Z,13Z,16Z)/0:0); DG(18:2(9Z,12Z)/22:5(7Z,10Z,13Z,16Z,19Z)/0:0); DG(18:3(6Z,9Z,12Z)/22:4(7Z,10Z,13Z,16Z)/0:0); DG(18:3(9Z,12Z,15Z)/22:4(7Z,10Z,13Z,16Z)/0:0); DG(20:2(11Z,14Z)/20:5(5Z,8Z,11Z,14Z,17Z)/0:0); DG(20:3(5Z,8Z,11Z)/20:4(5Z,8Z,11Z,14Z)/0:0); DG(20:3(5Z,8Z,11Z)/20:4(8Z,1…	C43H70O5; C43H70O5; C43H70O5; C43H70O5; C43H70O5; C43H70O5; C43H70O5; C43H70O5; C43H70O5; C43H70O5; C43H70O5; C43H70O5; C43H70O5; C43H70O5; C43H70O5; C43H70O5; C43H70O5; C43H70O5; C43H70O5; C43H70O5; C43H70O5; C43H70O5; C43H70O5; C43H70O5; C43H70O5; C43H70O5; C43H70O5; C43H70O5; C43H70O5; C43H70O5; C43H70O5	Glycerolipids; Glycerolipids; Glycerolipids; Glycerolipids; Glycerolipids; Glycerolipids; Glycerolipids; Glycerolipids; Glycerolipids; Glycerolipids; Glycerolipids; Glycerolipids; Glycerolipids; Glycerolipids; Glycerolipids; Glycerolipids; Glycerolipids; Glycerolipids; Glycerolipids; Glycerolipids; Glycerolipids; Glycerolipids; Glycerolipids; Glycerolipids; Fatty Acyls; Fatty Acyls; Glycerolipids…	Diradylglycerols; Diradylglycerols; Diradylglycerols; Diradylglycerols; Diradylglycerols; Diradylglycerols; Diradylglycerols; Diradylglycerols; Diradylglycerols; Diradylglycerols; Diradylglycerols; Diradylglycerols; Diradylglycerols; Diradylglycerols; Diradylglycerols; Diradylglycerols; Diradylglycerols; Diradylglycerols; Diradylglycerols; Diradylglycerols; Diradylglycerols; Diradylglycerols; Dir…
667.608
667.954
668.314
668.346
668.512
668.616
669.317
669.523
670.328
670.468
670.529
670.58
670.635	N-(2R-Hydroxytricosanoyl)-2S-amino-1,3S,4R-octadecanetriol	C41H83NO5	Sphingolipids	Ceramides
670.828
671.539
671.584
671.638
672.594
673.526
673.594	CE(20:4(5Z,8Z,11Z,14Z)); CE(20:4(8Z,11Z,14Z,17Z))	C47H76O2; C47H76O2	Steroids and steroid derivatives; Steroids and steroid derivatives	Steroid esters; Steroid esters
674.036
674.461
674.607
675.261
675.466
675.543	SM(d18:1/14:0)	C37H75N2O6P	Sphingolipids	Phosphosphingolipids
675.608	CE(20:3(8Z,11Z,14Z)); CE(20:3(5Z,8Z,11Z))	C47H78O2; C47H78O2	Steroids and steroid derivatives; Steroids and steroid derivatives	Steroid esters; Steroid esters
676.264
676.467
676.492	PC(14:0/14:1(9Z)); PC(14:1(9Z)/14:0); PE(15:0/16:1(9Z)); PE(16:1(9Z)/15:0); Acidissiminin epoxide; PE-NMe(14:0/16:1(9Z)); PE-NMe(14:1(9Z)/16:0); PE-NMe(16:0/14:1(9Z)); PE-NMe(16:1(9Z)/14:0); PE-NMe2(14:1(9Z)/15:0); PE-NMe2(15:0/14:1(9Z))	C36H70NO8P; C36H70NO8P; C36H70NO8P; C36H70NO8P; C43H65NO5; C36H70NO8P; C36H70NO8P; C36H70NO8P; C36H70NO8P; C36H70NO8P; C36H70NO8P	Glycerophospholipids; Glycerophospholipids; Glycerophospholipids; Glycerophospholipids; Benzene and substituted derivatives; Glycerophospholipids; Glycerophospholipids; Glycerophospholipids; Glycerophospholipids; Glycerophospholipids; Glycerophospholipids	Glycerophosphocholines; Glycerophosphocholines; Glycerophosphoethanolamines; Glycerophosphoethanolamines; Benzoic acids and derivatives; Glycerophosphoethanolamines; Glycerophosphoethanolamines; Glycerophosphoethanolamines; Glycerophosphoethanolamines; Glycerophosphoethanolamines; Glycerophosphoethanolamines
676.547
676.622
677.264
677.554
677.625	CE(20:2(6Z,9Z)); cholest-5-en-3beta-yl (11Z,14Z-eicosadienoate)	C47H80O2; C47H80O2	Steroids and steroid derivatives; Steroids and steroid derivatives	Steroid esters; Steroid esters
678.506	PC(14:0/14:0); PE(15:0/16:0); PE(16:0/15:0); PE-NMe(15:0/15:0); PE-NMe(14:0/16:0); PE-NMe(16:0/14:0); PE-NMe2(14:0/15:0); PE-NMe2(15:0/14:0)	C36H72NO8P; C36H72NO8P; C36H72NO8P; C36H72NO8P; C36H72NO8P; C36H72NO8P; C36H72NO8P; C36H72NO8P	Glycerophospholipids; Glycerophospholipids; Glycerophospholipids; Glycerophospholipids; Glycerophospholipids; Glycerophospholipids; Glycerophospholipids; Glycerophospholipids	Glycerophosphocholines; Glycerophosphoethanolamines; Glycerophosphoethanolamines; Glycerophosphoethanolamines; Glycerophosphoethanolamines; Glycerophosphoethanolamines; Glycerophosphoethanolamines; Glycerophosphoethanolamines
678.64
679.265
679.51
680.513
681.517
682.362
683.364	Corchorusoside B; Corchorusoside C; Cannogenol 3-[glucosyl-(1-&gt;4)-2,6-dideoxy-xylohexoside]; Evobioside	C35H54O13; C35H54O13; C35H54O13; C35H54O13	Steroids and steroid derivatives; Steroids and steroid derivatives; Steroids and steroid derivatives; Steroids and steroid derivatives	Steroid lactones; Steroid lactones; Steroid lactones; Steroid lactones
684.367
685.37
685.559
686.097
686.32
686.373
686.509
686.568
687.326
687.571
688.115
688.489	PE(14:0/18:2(9Z,12Z)); PE(14:1(9Z)/18:1(11Z)); PE(14:1(9Z)/18:1(9Z)); PE(16:1(9Z)/16:1(9Z)); PE(18:1(11Z)/14:1(9Z)); PE(18:1(9Z)/14:1(9Z)); PE(18:2(9Z,12Z)/14:0); PE-NMe2(14:1(9Z)/16:1(9Z)); PE-NMe2(16:1(9Z)/14:1(9Z))	C37H70NO8P; C37H70NO8P; C37H70NO8P; C37H70NO8P; C37H70NO8P; C37H70NO8P; C37H70NO8P; C37H70NO8P; C37H70NO8P	Glycerophospholipids; Glycerophospholipids; Glycerophospholipids; Glycerophospholipids; Glycerophospholipids; Glycerophospholipids; Glycerophospholipids; Glycerophospholipids; Glycerophospholipids	Glycerophosphoethanolamines; Glycerophosphoethanolamines; Glycerophosphoethanolamines; Glycerophosphoethanolamines; Glycerophosphoethanolamines; Glycerophosphoethanolamines; Glycerophosphoethanolamines; Glycerophosphoethanolamines; Glycerophosphoethanolamines
688.521
688.584
689.493
689.524	SM(d18:0/14:1(9Z)(OH))	C37H73N2O7P	Sphingolipids	Phosphosphingolipids
689.556
689.587	CE(11:1D3); CE(11D3:1)	C47H76O3; C47H76O3	Steroids and steroid derivatives; Steroids and steroid derivatives	Steroid esters; Steroid esters
690.455
690.504	PC(14:1(9Z)/15:0); PC(15:0/14:1(9Z)); PE(14:0/18:1(11Z)); PE(14:0/18:1(9Z)); PE(14:1(9Z)/18:0); PE(16:0/16:1(9Z)); PE(16:1(9Z)/16:0); PE(18:0/14:1(9Z)); PE(18:1(11Z)/14:0); PE(18:1(9Z)/14:0); PE-NMe(15:0/16:1(9Z)); PE-NMe(16:1(9Z)/15:0); PE-NMe2(14:0/16:1(9Z)); PE-NMe2(14:1(9Z)/16:0); PE-NMe2(16:0/14:1(9Z)); PE-NMe2(16:1(9Z)/14:0)	C37H72NO8P; C37H72NO8P; C37H72NO8P; C37H72NO8P; C37H72NO8P; C37H72NO8P; C37H72NO8P; C37H72NO8P; C37H72NO8P; C37H72NO8P; C37H72NO8P; C37H72NO8P; C37H72NO8P; C37H72NO8P; C37H72NO8P; C37H72NO8P	Glycerophospholipids; Glycerophospholipids; Glycerophospholipids; Glycerophospholipids; Glycerophospholipids; Glycerophospholipids; Glycerophospholipids; Glycerophospholipids; Glycerophospholipids; Glycerophospholipids; Glycerophospholipids; Glycerophospholipids; Glycerophospholipids; Glycerophospholipids; Glycerophospholipids; Glycerophospholipids	Glycerophosphocholines; Glycerophosphocholines; Glycerophosphoethanolamines; Glycerophosphoethanolamines; Glycerophosphoethanolamines; Glycerophosphoethanolamines; Glycerophosphoethanolamines; Glycerophosphoethanolamines; Glycerophosphoethanolamines; Glycerophosphoethanolamines; Glycerophosphoethanolamines; Glycerophosphoethanolamines; Glycerophosphoethanolamines; Glycerophosphoethanolamines; Gly…
690.54	PC(14:0/P-16:0); PE(15:0/P-18:0); PC(P-16:0/14:0); PE(P-18:0/15:0); PC(o-14:0/16:1(9Z)); PC(o-16:0/14:1(9Z))	C38H76NO7P; C38H76NO7P; C38H76NO7P; C38H76NO7P; C38H76NO7P; C38H76NO7P	Glycerophospholipids; Glycerophospholipids; ; Glycerophospholipids; ; Glycerophospholipids	Glycerophosphocholines; Glycerophosphoethanolamines; ; Glycerophosphoethanolamines; ; Glycerophosphocholines
690.601
691.507
691.544
691.603	CE(DiMe(11,3)); CE(DiMe(9,5)); CE(7D7); CE(9M6)	C47H78O3; C47H78O3; C47H78O3; C47H78O3	Steroids and steroid derivatives; Steroids and steroid derivatives; Steroids and steroid derivatives; Steroids and steroid derivatives	Steroid esters; Steroid esters; Steroid esters; Steroid esters
692.52	PC(14:0/15:0); PC(15:0/14:0); PE(14:0/18:0); PE(16:0/16:0); PE(18:0/14:0); 3-Sn-phosphatidylethanolamine; PE-NMe(15:0/16:0); PE-NMe(16:0/15:0); PE-NMe2(15:0/15:0); PE-NMe2(14:0/16:0); PE-NMe2(16:0/14:0)	C37H74NO8P; C37H74NO8P; C37H74NO8P; C37H74NO8P; C37H74NO8P; C37H74NO8P; C37H74NO8P; C37H74NO8P; C37H74NO8P; C37H74NO8P; C37H74NO8P	Glycerophospholipids; Glycerophospholipids; Glycerophospholipids; Glycerophospholipids; Glycerophospholipids; Glycerophospholipids; Glycerophospholipids; Glycerophospholipids; Glycerophospholipids; Glycerophospholipids; Glycerophospholipids	Glycerophosphocholines; Glycerophosphocholines; Glycerophosphoethanolamines; Glycerophosphoethanolamines; Glycerophosphoethanolamines; Glycerophosphoethanolamines; Glycerophosphoethanolamines; Glycerophosphoethanolamines; Glycerophosphoethanolamines; Glycerophosphoethanolamines; Glycerophosphoethanolamines
692.556	PC(o-14:0/16:0)	C38H78NO7P
692.616
693.523
693.559
693.62
694.527
694.563
694.632
694.751
695.357
695.39
695.534
695.567
695.637
696.341
696.494	PE(18:4(6Z,9Z,12Z,15Z)/P-16:0); PE(P-16:0/18:4(6Z,9Z,12Z,15Z))	C39H70NO7P; C39H70NO7P	Glycerophospholipids; Glycerophospholipids	Glycerophosphoethanolamines; Glycerophosphoethanolamines
696.588
697.361
697.524
697.596
698.364
698.497
698.526
698.607
699.277
699.363
699.391
699.501
699.538
699.612
700.335
700.487
700.525	PE(16:1(9Z)/P-18:1(11Z)); PE(16:1(9Z)/P-18:1(9Z)); PE(18:2(9Z,12Z)/P-16:0); PE(P-16:0/18:2(9Z,12Z)); PE(P-18:1(11Z)/16:1(9Z)); PE(P-18:1(9Z)/16:1(9Z))	C39H74NO7P; C39H74NO7P; C39H74NO7P; C39H74NO7P; C39H74NO7P; C39H74NO7P	Glycerophospholipids; Glycerophospholipids; Glycerophospholipids; Glycerophospholipids; Glycerophospholipids; Glycerophospholipids	Glycerophosphoethanolamines; Glycerophosphoethanolamines; Glycerophosphoethanolamines; Glycerophosphoethanolamines; Glycerophosphoethanolamines; Glycerophosphoethanolamines
700.624
701.338	Posaconazole	C37H42F2N8O4	Diazinanes	Piperazines
701.494
701.557
702.495
702.536
702.56
702.638
703.575	SM(d18:0/16:1(9Z)); Palmitoyl sphingomyelin	C39H79N2O6P; C39H79N2O6P	Sphingolipids; Sphingolipids	Phosphosphingolipids; Phosphosphingolipids
704.523	PC(14:0/16:1(9Z)); PC(14:1(9Z)/16:0); PC(16:0/14:1(9Z)); PC(16:1(9Z)/14:0); PE(15:0/18:1(11Z)); PE(15:0/18:1(9Z)); PE(18:1(11Z)/15:0); PE(18:1(9Z)/15:0); PE-NMe(16:0/16:1(9Z)); PE-NMe(14:0/18:1(9Z)); PE-NMe(14:0/18:1(11Z)); PE-NMe(14:1(9Z)/18:0); PE-NMe(16:1(9Z)/16:0); PE-NMe(18:0/14:1(9Z)); PE-NMe(18:1(11Z)/14:0); PE-NMe(18:1(9Z)/14:0); PE-NMe2(15:0/16:1(9Z)); PE-NMe2(16:1(9Z)/15:0)	C38H74NO8P; C38H74NO8P; C38H74NO8P; C38H74NO8P; C38H74NO8P; C38H74NO8P; C38H74NO8P; C38H74NO8P; C38H74NO8P; C38H74NO8P; C38H74NO8P; C38H74NO8P; C38H74NO8P; C38H74NO8P; C38H74NO8P; C38H74NO8P; C38H74NO8P; C38H74NO8P	Glycerophospholipids; Glycerophospholipids; Glycerophospholipids; Glycerophospholipids; Glycerophospholipids; Glycerophospholipids; Glycerophospholipids; Glycerophospholipids; Glycerophospholipids; Glycerophospholipids; Glycerophospholipids; Glycerophospholipids; Glycerophospholipids; Glycerophospholipids; Glycerophospholipids; Glycerophospholipids; Glycerophospholipids; Glycerophospholipids	Glycerophosphocholines; Glycerophosphocholines; Glycerophosphocholines; Glycerophosphocholines; Glycerophosphoethanolamines; Glycerophosphoethanolamines; Glycerophosphoethanolamines; Glycerophosphoethanolamines; Glycerophosphoethanolamines; Glycerophosphoethanolamines; Glycerophosphoethanolamines; Glycerophosphoethanolamines; Glycerophosphoethanolamines; Glycerophosphoethanolamines; Glycerophosph…
704.578
705.526
705.584
706.538	PC(14:0/16:0); PC(15:0/15:0); PC(16:0/14:0); PE(15:0/18:0); PE(18:0/15:0); PE-NMe(16:0/16:0); PE-NMe(14:0/18:0); PE-NMe(18:0/14:0); PE-NMe2(15:0/16:0); PE-NMe2(16:0/15:0)	C38H76NO8P; C38H76NO8P; C38H76NO8P; C38H76NO8P; C38H76NO8P; C38H76NO8P; C38H76NO8P; C38H76NO8P; C38H76NO8P; C38H76NO8P	Glycerophospholipids; Glycerophospholipids; Glycerophospholipids; Glycerophospholipids; Glycerophospholipids; Glycerophospholipids; Glycerophospholipids; Glycerophospholipids; Glycerophospholipids; Glycerophospholipids	Glycerophosphocholines; Glycerophosphocholines; Glycerophosphocholines; Glycerophosphoethanolamines; Glycerophosphoethanolamines; Glycerophosphoethanolamines; Glycerophosphoethanolamines; Glycerophosphoethanolamines; Glycerophosphoethanolamines; Glycerophosphoethanolamines
707.541
708.544
709.547
710.394
710.549
711.398
711.541
711.574
712.401
712.488	PE(14:0/20:4(5Z,8Z,11Z,14Z)); PE(14:0/20:4(8Z,11Z,14Z,17Z)); PE(14:1(9Z)/20:3(5Z,8Z,11Z)); PE(14:1(9Z)/20:3(8Z,11Z,14Z)); PE(16:0/18:4(6Z,9Z,12Z,15Z)); PE(16:1(9Z)/18:3(6Z,9Z,12Z)); PE(16:1(9Z)/18:3(9Z,12Z,15Z)); PE(18:3(6Z,9Z,12Z)/16:1(9Z)); PE(18:3(9Z,12Z,15Z)/16:1(9Z)); PE(18:4(6Z,9Z,12Z,15Z)/16:0); PE(20:3(5Z,8Z,11Z)/14:1(9Z)); PE(20:3(8Z,11Z,14Z)/14:1(9Z)); PE(20:4(5Z,8Z,11Z,14Z)/14:0); PE(2…	C39H70NO8P; C39H70NO8P; C39H70NO8P; C39H70NO8P; C39H70NO8P; C39H70NO8P; C39H70NO8P; C39H70NO8P; C39H70NO8P; C39H70NO8P; C39H70NO8P; C39H70NO8P; C39H70NO8P; C39H70NO8P; C39H70NO8P; C39H70NO8P; C39H70NO8P; C39H70NO8P; C39H70NO8P; C39H70NO8P; C39H70NO8P; C39H70NO8P	Glycerophospholipids; Glycerophospholipids; Glycerophospholipids; Glycerophospholipids; Glycerophospholipids; Glycerophospholipids; Glycerophospholipids; Glycerophospholipids; Glycerophospholipids; Glycerophospholipids; Glycerophospholipids; Glycerophospholipids; Glycerophospholipids; Glycerophospholipids; Glycerophospholipids; Glycerophospholipids; Glycerophospholipids; Glycerophospholipids; Gly…	Glycerophosphoethanolamines; Glycerophosphoethanolamines; Glycerophosphoethanolamines; Glycerophosphoethanolamines; Glycerophosphoethanolamines; Glycerophosphoethanolamines; Glycerophosphoethanolamines; Glycerophosphoethanolamines; Glycerophosphoethanolamines; Glycerophosphoethanolamines; Glycerophosphoethanolamines; Glycerophosphoethanolamines; Glycerophosphoethanolamines; Glycerophosphoethanola…
712.526
712.575
713.403
713.53
714.353
714.505	PE(14:0/20:3(5Z,8Z,11Z)); PE(14:0/20:3(8Z,11Z,14Z)); PE(14:1(9Z)/20:2(11Z,14Z)); PE(16:0/18:3(6Z,9Z,12Z)); PE(16:0/18:3(9Z,12Z,15Z)); PE(16:1(9Z)/18:2(9Z,12Z)); PE(18:2(9Z,12Z)/16:1(9Z)); PE(18:3(6Z,9Z,12Z)/16:0); PE(18:3(9Z,12Z,15Z)/16:0); PE(20:2(11Z,14Z)/14:1(9Z)); PE(20:3(5Z,8Z,11Z)/14:0); PE(20:3(8Z,11Z,14Z)/14:0); PE-NMe(15:0/18:3(6Z,9Z,12Z)); PE-NMe(15:0/18:3(9Z,12Z,15Z)); PE-NMe(18:3(6Z,9…	C39H72NO8P; C39H72NO8P; C39H72NO8P; C39H72NO8P; C39H72NO8P; C39H72NO8P; C39H72NO8P; C39H72NO8P; C39H72NO8P; C39H72NO8P; C39H72NO8P; C39H72NO8P; C39H72NO8P; C39H72NO8P; C39H72NO8P; C39H72NO8P; C39H72NO8P; C39H72NO8P; C39H72NO8P; C39H72NO8P; C39H72NO8P; C39H72NO8P	Glycerophospholipids; Glycerophospholipids; Glycerophospholipids; Glycerophospholipids; Glycerophospholipids; Glycerophospholipids; Glycerophospholipids; Glycerophospholipids; Glycerophospholipids; Glycerophospholipids; Glycerophospholipids; Glycerophospholipids; Glycerophospholipids; Glycerophospholipids; Glycerophospholipids; Glycerophospholipids; Glycerophospholipids; Glycerophospholipids; Gly…	Glycerophosphoethanolamines; Glycerophosphoethanolamines; Glycerophosphoethanolamines; Glycerophosphoethanolamines; Glycerophosphoethanolamines; Glycerophosphoethanolamines; Glycerophosphoethanolamines; Glycerophosphoethanolamines; Glycerophosphoethanolamines; Glycerophosphoethanolamines; Glycerophosphoethanolamines; Glycerophosphoethanolamines; Glycerophosphoethanolamines; Glycerophosphoethanola…
714.542	PC(14:1(9Z)/P-18:1(11Z)); PC(14:1(9Z)/P-18:1(9Z)); PC(P-18:1(11Z)/14:1(9Z)); PC(P-18:1(9Z)/14:1(9Z))	C40H76NO7P; C40H76NO7P; C40H76NO7P; C40H76NO7P	Glycerophospholipids; Glycerophospholipids; Glycerophospholipids; Glycerophospholipids	Glycerophosphocholines; Glycerophosphocholines; Glycerophosphocholines; Glycerophosphocholines
715.357	Cheirotoxol; Neoconvallatoxoloside	C35H54O15; C35H54O15	Steroids and steroid derivatives; Steroids and steroid derivatives	Steroid lactones; Steroid lactones
715.509
715.546
716.523	PE(14:0/20:2(11Z,14Z)); PE(14:1(9Z)/20:1(11Z)); PE(16:0/18:2(9Z,12Z)); PE(16:1(9Z)/18:1(11Z)); PE(16:1(9Z)/18:1(9Z)); PE(18:1(11Z)/16:1(9Z)); PE(18:1(9Z)/16:1(9Z)); PE(18:2(9Z,12Z)/16:0); PE(20:1(11Z)/14:1(9Z)); PE(20:2(11Z,14Z)/14:0); PE-NMe(15:0/18:2(9Z,12Z)); PE-NMe(18:2(9Z,12Z)/15:0); PE-NMe2(14:1(9Z)/18:1(9Z)); PE-NMe2(14:1(9Z)/18:1(11Z)); PE-NMe2(16:1(9Z)/16:1(9Z)); PE-NMe2(14:0/18:2(9Z,12Z…	C39H74NO8P; C39H74NO8P; C39H74NO8P; C39H74NO8P; C39H74NO8P; C39H74NO8P; C39H74NO8P; C39H74NO8P; C39H74NO8P; C39H74NO8P; C39H74NO8P; C39H74NO8P; C39H74NO8P; C39H74NO8P; C39H74NO8P; C39H74NO8P; C39H74NO8P; C39H74NO8P; C39H74NO8P	Glycerophospholipids; Glycerophospholipids; Glycerophospholipids; Glycerophospholipids; Glycerophospholipids; Glycerophospholipids; Glycerophospholipids; Glycerophospholipids; Glycerophospholipids; Glycerophospholipids; Glycerophospholipids; Glycerophospholipids; Glycerophospholipids; Glycerophospholipids; Glycerophospholipids; Glycerophospholipids; Glycerophospholipids; Glycerophospholipids; Gly…	Glycerophosphoethanolamines; Glycerophosphoethanolamines; Glycerophosphoethanolamines; Glycerophosphoethanolamines; Glycerophosphoethanolamines; Glycerophosphoethanolamines; Glycerophosphoethanolamines; Glycerophosphoethanolamines; Glycerophosphoethanolamines; Glycerophosphoethanolamines; Glycerophosphoethanolamines; Glycerophosphoethanolamines; Glycerophosphoethanolamines; Glycerophosphoethanola…
716.556	PC(14:0/P-18:1(11Z)); PC(14:0/P-18:1(9Z)); PC(14:1(9Z)/P-18:0); PC(16:1(9Z)/P-16:0); PC(P-16:0/16:1(9Z)); PC(P-18:0/14:1(9Z)); PC(P-18:1(11Z)/14:0); PC(P-18:1(9Z)/14:0); PC(o-16:1(9Z)/16:1(9Z))	C40H78NO7P; C40H78NO7P; C40H78NO7P; C40H78NO7P; C40H78NO7P; C40H78NO7P; C40H78NO7P; C40H78NO7P; C40H78NO7P	Glycerophospholipids; Glycerophospholipids; Glycerophospholipids; Glycerophospholipids; Glycerophospholipids; Glycerophospholipids; Glycerophospholipids; Glycerophospholipids; Glycerophospholipids	Glycerophosphocholines; Glycerophosphocholines; Glycerophosphocholines; Glycerophosphocholines; Glycerophosphocholines; Glycerophosphocholines; Glycerophosphocholines; Glycerophosphocholines; Glycerophosphocholines
717.526
717.56
717.591
718.539	PC(15:0/16:1(9Z)); PC(16:1(9Z)/15:0); PE(14:0/20:1(11Z)); PE(14:1(9Z)/20:0); PE(16:0/18:1(11Z)); PE(16:0/18:1(9Z)); PE(16:1(9Z)/18:0); PE(18:0/16:1(9Z)); PE(18:1(11Z)/16:0); PE(18:1(9Z)/16:0); PE(20:0/14:1(9Z)); PE(20:1(11Z)/14:0); PE-NMe(15:0/18:1(9Z)); PE-NMe(15:0/18:1(11Z)); PE-NMe(18:1(11Z)/15:0); PE-NMe(18:1(9Z)/15:0); PE-NMe2(16:0/16:1(9Z)); PE-NMe2(14:0/18:1(9Z)); PE-NMe2(14:0/18:1(11Z)); …	C39H76NO8P; C39H76NO8P; C39H76NO8P; C39H76NO8P; C39H76NO8P; C39H76NO8P; C39H76NO8P; C39H76NO8P; C39H76NO8P; C39H76NO8P; C39H76NO8P; C39H76NO8P; C39H76NO8P; C39H76NO8P; C39H76NO8P; C39H76NO8P; C39H76NO8P; C39H76NO8P; C39H76NO8P; C39H76NO8P; C39H76NO8P; C39H76NO8P; C39H76NO8P; C39H76NO8P	Glycerophospholipids; Glycerophospholipids; Glycerophospholipids; Glycerophospholipids; Glycerophospholipids; Glycerophospholipids; Glycerophospholipids; Glycerophospholipids; Glycerophospholipids; Glycerophospholipids; Glycerophospholipids; Glycerophospholipids; Glycerophospholipids; Glycerophospholipids; Glycerophospholipids; Glycerophospholipids; Glycerophospholipids; Glycerophospholipids; Gly…	Glycerophosphocholines; Glycerophosphocholines; Glycerophosphoethanolamines; Glycerophosphoethanolamines; Glycerophosphoethanolamines; Glycerophosphoethanolamines; Glycerophosphoethanolamines; Glycerophosphoethanolamines; Glycerophosphoethanolamines; Glycerophosphoethanolamines; Glycerophosphoethanolamines; Glycerophosphoethanolamines; Glycerophosphoethanolamines; Glycerophosphoethanolamines; Gly…
718.574	PC(14:0/P-18:0); PC(16:0/P-16:0); PC(P-16:0/16:0); PC(P-18:0/14:0); PC(o-16:0/16:1(9Z))	C40H80NO7P; C40H80NO7P; C40H80NO7P; C40H80NO7P; C40H80NO7P	Glycerophospholipids; Glycerophospholipids; Glycerophospholipids; Glycerophospholipids; Glycerophospholipids	Glycerophosphocholines; Glycerophosphocholines; Glycerophosphocholines; Glycerophosphocholines; Glycerophosphocholines
719.542
719.578
720.553	PC(15:0/16:0); PC(16:0/15:0); PE(14:0/20:0); PE(16:0/18:0); PE(18:0/16:0); PE(20:0/14:0); PE-NMe2(16:0/16:0); PE-NMe(15:0/18:0); PE-NMe(18:0/15:0); PE-NMe2(14:0/18:0); PE-NMe2(18:0/14:0)	C39H78NO8P; C39H78NO8P; C39H78NO8P; C39H78NO8P; C39H78NO8P; C39H78NO8P; C39H78NO8P; C39H78NO8P; C39H78NO8P; C39H78NO8P; C39H78NO8P	Glycerophospholipids; Glycerophospholipids; Glycerophospholipids; Glycerophospholipids; Glycerophospholipids; Glycerophospholipids; Glycerophospholipids; Glycerophospholipids; Glycerophospholipids; Glycerophospholipids; Glycerophospholipids	Glycerophosphocholines; Glycerophosphocholines; Glycerophosphoethanolamines; Glycerophosphoethanolamines; Glycerophosphoethanolamines; Glycerophosphoethanolamines; Glycerophosphoethanolamines; Glycerophosphoethanolamines; Glycerophosphoethanolamines; Glycerophosphoethanolamines; Glycerophosphoethanolamines
720.588
721.557
721.592
722.561
722.596
723.54
724.527	PE(18:3(6Z,9Z,12Z)/P-18:1(11Z)); PE(18:3(6Z,9Z,12Z)/P-18:1(9Z)); PE(18:3(9Z,12Z,15Z)/P-18:1(11Z)); PE(18:3(9Z,12Z,15Z)/P-18:1(9Z)); PE(18:4(6Z,9Z,12Z,15Z)/P-18:0); PE(20:4(5Z,8Z,11Z,14Z)/P-16:0); PE(20:4(8Z,11Z,14Z,17Z)/P-16:0); PE(P-16:0/20:4(5Z,8Z,11Z,14Z)); PE(P-16:0/20:4(8Z,11Z,14Z,17Z)); PE(P-18:0/18:4(6Z,9Z,12Z,15Z)); PE(P-18:1(11Z)/18:3(6Z,9Z,12Z)); PE(P-18:1(11Z)/18:3(9Z,12Z,15Z)); PE(P-1…	C41H74NO7P; C41H74NO7P; C41H74NO7P; C41H74NO7P; C41H74NO7P; C41H74NO7P; C41H74NO7P; C41H74NO7P; C41H74NO7P; C41H74NO7P; C41H74NO7P; C41H74NO7P; C41H74NO7P; C41H74NO7P	Glycerophospholipids; Glycerophospholipids; Glycerophospholipids; Glycerophospholipids; Glycerophospholipids; Glycerophospholipids; Glycerophospholipids; Glycerophospholipids; Glycerophospholipids; Glycerophospholipids; Glycerophospholipids; Glycerophospholipids; Glycerophospholipids; Glycerophospholipids	Glycerophosphoethanolamines; Glycerophosphoethanolamines; Glycerophosphoethanolamines; Glycerophosphoethanolamines; Glycerophosphoethanolamines; Glycerophosphoethanolamines; Glycerophosphoethanolamines; Glycerophosphoethanolamines; Glycerophosphoethanolamines; Glycerophosphoethanolamines; Glycerophosphoethanolamines; Glycerophosphoethanolamines; Glycerophosphoethanolamines; Glycerophosphoethanola…
725.406
725.53
725.557
726.505	PC(14:0/18:4(6Z,9Z,12Z,15Z)); PC(14:1(9Z)/18:3(6Z,9Z,12Z)); PC(14:1(9Z)/18:3(9Z,12Z,15Z)); PC(18:3(6Z,9Z,12Z)/14:1(9Z)); PC(18:3(9Z,12Z,15Z)/14:1(9Z)); PC(18:4(6Z,9Z,12Z,15Z)/14:0); PE(15:0/20:4(5Z,8Z,11Z,14Z)); PE(15:0/20:4(8Z,11Z,14Z,17Z)); PE(20:4(5Z,8Z,11Z,14Z)/15:0); PE(20:4(8Z,11Z,14Z,17Z)/15:0); PE-NMe(14:0/20:4(5Z,8Z,11Z,14Z)); PE-NMe(14:0/20:4(8Z,11Z,14Z,17Z)); PE-NMe(14:1(9Z)/20:3(5Z,8Z…	C40H72NO8P; C40H72NO8P; C40H72NO8P; C40H72NO8P; C40H72NO8P; C40H72NO8P; C40H72NO8P; C40H72NO8P; C40H72NO8P; C40H72NO8P; C40H72NO8P; C40H72NO8P; C40H72NO8P; C40H72NO8P; C40H72NO8P; C40H72NO8P; C40H72NO8P; C40H72NO8P; C40H72NO8P; C40H72NO8P; C40H72NO8P; C40H72NO8P; C40H72NO8P; C40H72NO8P; C40H72NO8P; C40H72NO8P	Glycerophospholipids; Glycerophospholipids; Glycerophospholipids; Glycerophospholipids; Glycerophospholipids; Glycerophospholipids; Glycerophospholipids; Glycerophospholipids; Glycerophospholipids; Glycerophospholipids; Glycerophospholipids; Glycerophospholipids; Glycerophospholipids; Glycerophospholipids; Glycerophospholipids; Glycerophospholipids; Glycerophospholipids; Glycerophospholipids; Gly…	Glycerophosphocholines; Glycerophosphocholines; Glycerophosphocholines; Glycerophosphocholines; Glycerophosphocholines; Glycerophosphocholines; Glycerophosphoethanolamines; Glycerophosphoethanolamines; Glycerophosphoethanolamines; Glycerophosphoethanolamines; Glycerophosphoethanolamines; Glycerophosphoethanolamines; Glycerophosphoethanolamines; Glycerophosphoethanolamines; Glycerophosphoethanolam…
726.534
726.561
727.508
727.538	1-O-beta-D-Glucopyranosyl-2,3-di-O-(8-hexadecenoyl)glycerol	C41H74O10	Glycerolipids	Glycosylglycerols
727.569
728.522	PC(14:0/18:3(6Z,9Z,12Z)); PC(14:0/18:3(9Z,12Z,15Z)); PC(14:1(9Z)/18:2(9Z,12Z)); PC(18:2(9Z,12Z)/14:1(9Z)); PC(18:3(6Z,9Z,12Z)/14:0); PC(18:3(9Z,12Z,15Z)/14:0); PE(15:0/20:3(5Z,8Z,11Z)); PE(15:0/20:3(8Z,11Z,14Z)); PE(20:3(5Z,8Z,11Z)/15:0); PE(20:3(8Z,11Z,14Z)/15:0); PE-NMe(14:0/20:3(5Z,8Z,11Z)); PE-NMe(14:0/20:3(8Z,11Z,14Z)); PE-NMe(14:1(9Z)/20:2(11Z,14Z)); PE-NMe(16:0/18:3(6Z,9Z,12Z)); PE-NMe(16:…	C40H74NO8P; C40H74NO8P; C40H74NO8P; C40H74NO8P; C40H74NO8P; C40H74NO8P; C40H74NO8P; C40H74NO8P; C40H74NO8P; C40H74NO8P; C40H74NO8P; C40H74NO8P; C40H74NO8P; C40H74NO8P; C40H74NO8P; C40H74NO8P; C40H74NO8P; C40H74NO8P; C40H74NO8P; C40H74NO8P; C40H74NO8P; C40H74NO8P; C40H74NO8P; C40H74NO8P; C40H74NO8P; C40H74NO8P	; ; ; ; ; ; Glycerophospholipids; Glycerophospholipids; Glycerophospholipids; Glycerophospholipids; Glycerophospholipids; Glycerophospholipids; Glycerophospholipids; Glycerophospholipids; Glycerophospholipids; Glycerophospholipids; Glycerophospholipids; Glycerophospholipids; Glycerophospholipids; Glycerophospholipids; Glycerophospholipids; Glycerophospholipids; Glycerophospholipids; Glycerophosph…	; ; ; ; ; ; Glycerophosphoethanolamines; Glycerophosphoethanolamines; Glycerophosphoethanolamines; Glycerophosphoethanolamines; Glycerophosphoethanolamines; Glycerophosphoethanolamines; Glycerophosphoethanolamines; Glycerophosphoethanolamines; Glycerophosphoethanolamines; Glycerophosphoethanolamines; Glycerophosphoethanolamines; Glycerophosphoethanolamines; Glycerophosphoethanolamines; Glyceropho…
728.558	PE(18:1(11Z)/P-18:1(11Z)); PE(18:1(11Z)/P-18:1(9Z)); PE(18:1(9Z)/P-18:1(11Z)); PE(18:1(9Z)/P-18:1(9Z)); PE(18:2(9Z,12Z)/P-18:0); PE(20:2(11Z,14Z)/P-16:0); PE(P-16:0/20:2(11Z,14Z)); PE(P-18:0/18:2(9Z,12Z)); PE(P-18:1(11Z)/18:1(11Z)); PE(P-18:1(11Z)/18:1(9Z)); PE(P-18:1(9Z)/18:1(11Z)); PE(P-18:1(9Z)/18:1(9Z))	C41H78NO7P; C41H78NO7P; C41H78NO7P; C41H78NO7P; C41H78NO7P; C41H78NO7P; C41H78NO7P; C41H78NO7P; C41H78NO7P; C41H78NO7P; C41H78NO7P; C41H78NO7P	Glycerophospholipids; Glycerophospholipids; Glycerophospholipids; Glycerophospholipids; Glycerophospholipids; Glycerophospholipids; Glycerophospholipids; Glycerophospholipids; Glycerophospholipids; Glycerophospholipids; Glycerophospholipids; Glycerophospholipids	Glycerophosphoethanolamines; Glycerophosphoethanolamines; Glycerophosphoethanolamines; Glycerophosphoethanolamines; Glycerophosphoethanolamines; Glycerophosphoethanolamines; Glycerophosphoethanolamines; Glycerophosphoethanolamines; Glycerophosphoethanolamines; Glycerophosphoethanolamines; Glycerophosphoethanolamines; Glycerophosphoethanolamines
729.525
729.562
729.591	SM(d18:1/18:1(11Z)); SM(d18:1/18:1(9Z))	C41H81N2O6P; C41H81N2O6P	Sphingolipids; Sphingolipids	Phosphosphingolipids; Phosphosphingolipids
730.539	PC(14:0/18:2(9Z,12Z)); PC(14:1(9Z)/18:1(11Z)); PC(14:1(9Z)/18:1(9Z)); PC(16:1(9Z)/16:1(9Z)); PC(18:1(11Z)/14:1(9Z)); PC(18:1(9Z)/14:1(9Z)); PC(18:2(9Z,12Z)/14:0); PE(15:0/20:2(11Z,14Z)); PE(20:2(11Z,14Z)/15:0); PE-NMe(14:1(9Z)/20:1(11Z)); PE-NMe(16:1(9Z)/18:1(9Z)); PE-NMe(16:1(9Z)/18:1(11Z)); PE-NMe(14:0/20:2(11Z,14Z)); PE-NMe(16:0/18:2(9Z,12Z)); PE-NMe(18:1(11Z)/16:1(9Z)); PE-NMe(18:1(9Z)/16:1(9…	C40H76NO8P; C40H76NO8P; C40H76NO8P; C40H76NO8P; C40H76NO8P; C40H76NO8P; C40H76NO8P; C40H76NO8P; C40H76NO8P; C40H76NO8P; C40H76NO8P; C40H76NO8P; C40H76NO8P; C40H76NO8P; C40H76NO8P; C40H76NO8P; C40H76NO8P; C40H76NO8P; C40H76NO8P; C40H76NO8P; C40H76NO8P	Glycerophospholipids; Glycerophospholipids; Glycerophospholipids; Glycerophospholipids; Glycerophospholipids; Glycerophospholipids; Glycerophospholipids; Glycerophospholipids; Glycerophospholipids; Glycerophospholipids; Glycerophospholipids; Glycerophospholipids; Glycerophospholipids; Glycerophospholipids; Glycerophospholipids; Glycerophospholipids; Glycerophospholipids; Glycerophospholipids; Gly…	Glycerophosphocholines; Glycerophosphocholines; Glycerophosphocholines; Glycerophosphocholines; Glycerophosphocholines; Glycerophosphocholines; Glycerophosphocholines; Glycerophosphoethanolamines; Glycerophosphoethanolamines; Glycerophosphoethanolamines; Glycerophosphoethanolamines; Glycerophosphoethanolamines; Glycerophosphoethanolamines; Glycerophosphoethanolamines; Glycerophosphoethanolamines;…
731.542
731.606	SM(d18:0/18:1(11Z)); SM(d18:0/18:1(9Z)); stearoyl sphingomyelin	C41H83N2O6P; C41H83N2O6P; C41H83N2O6P	Sphingolipids; Sphingolipids; Sphingolipids	Phosphosphingolipids; Phosphosphingolipids; Phosphosphingolipids
732.553	PC(14:0/18:1(11Z)); PC(14:0/18:1(9Z)); PC(14:1(9Z)/18:0); PC(16:0/16:1(9Z)); PC(16:1(9Z)/16:0); PC(18:0/14:1(9Z)); PC(18:1(11Z)/14:0); PC(18:1(9Z)/14:0); PE(15:0/20:1(11Z)); PE(20:1(11Z)/15:0); PE-NMe(16:0/18:1(9Z)); PE-NMe(14:0/20:1(11Z)); PE-NMe(14:1(9Z)/20:0); PE-NMe(16:0/18:1(11Z)); PE-NMe(16:1(9Z)/18:0); PE-NMe(18:0/16:1(9Z)); PE-NMe(18:1(11Z)/16:0); PE-NMe(18:1(9Z)/16:0); PE-NMe(20:0/14:1(9…	C40H78NO8P; C40H78NO8P; C40H78NO8P; C40H78NO8P; C40H78NO8P; C40H78NO8P; C40H78NO8P; C40H78NO8P; C40H78NO8P; C40H78NO8P; C40H78NO8P; C40H78NO8P; C40H78NO8P; C40H78NO8P; C40H78NO8P; C40H78NO8P; C40H78NO8P; C40H78NO8P; C40H78NO8P; C40H78NO8P; C40H78NO8P; C40H78NO8P; C40H78NO8P; C40H78NO8P	Glycerophospholipids; Glycerophospholipids; ; Glycerophospholipids; ; ; ; Glycerophospholipids; Glycerophospholipids; Glycerophospholipids; Glycerophospholipids; Glycerophospholipids; Glycerophospholipids; Glycerophospholipids; Glycerophospholipids; Glycerophospholipids; Glycerophospholipids; Glycerophospholipids; Glycerophospholipids; Glycerophospholipids; Glycerophospholipids; Glycerophospholip…	Glycerophosphocholines; Glycerophosphocholines; ; Glycerophosphocholines; ; ; ; Glycerophosphocholines; Glycerophosphoethanolamines; Glycerophosphoethanolamines; Glycerophosphoethanolamines; Glycerophosphoethanolamines; Glycerophosphoethanolamines; Glycerophosphoethanolamines; Glycerophosphoethanolamines; Glycerophosphoethanolamines; Glycerophosphoethanolamines; Glycerophosphoethanolamines; Glyce…
733.556
734.567	PC(16:0/16:0); PC(14:0/18:0); PC(18:0/14:0); PE(15:0/20:0); PE(20:0/15:0); PE-NMe(16:0/18:0); PE-NMe(14:0/20:0); PE-NMe(18:0/16:0); PE-NMe(20:0/14:0); PE-NMe2(15:0/18:0); PE-NMe2(18:0/15:0)	C40H80NO8P; C40H80NO8P; C40H80NO8P; C40H80NO8P; C40H80NO8P; C40H80NO8P; C40H80NO8P; C40H80NO8P; C40H80NO8P; C40H80NO8P; C40H80NO8P	Glycerophospholipids; Glycerophospholipids; Glycerophospholipids; Glycerophospholipids; Glycerophospholipids; Glycerophospholipids; Glycerophospholipids; Glycerophospholipids; Glycerophospholipids; Glycerophospholipids; Glycerophospholipids	Glycerophosphocholines; Glycerophosphocholines; Glycerophosphocholines; Glycerophosphoethanolamines; Glycerophosphoethanolamines; Glycerophosphoethanolamines; Glycerophosphoethanolamines; Glycerophosphoethanolamines; Glycerophosphoethanolamines; Glycerophosphoethanolamines; Glycerophosphoethanolamines
735.572
736.575
737.579
738.506	PE(14:0/22:5(4Z,7Z,10Z,13Z,16Z)); PE(14:0/22:5(7Z,10Z,13Z,16Z,19Z)); PE(14:1(9Z)/22:4(7Z,10Z,13Z,16Z)); PE(16:0/20:5(5Z,8Z,11Z,14Z,17Z)); PE(16:1(9Z)/20:4(5Z,8Z,11Z,14Z)); PE(16:1(9Z)/20:4(8Z,11Z,14Z,17Z)); PE(18:1(11Z)/18:4(6Z,9Z,12Z,15Z)); PE(18:1(9Z)/18:4(6Z,9Z,12Z,15Z)); PE(18:2(9Z,12Z)/18:3(6Z,9Z,12Z)); PE(18:2(9Z,12Z)/18:3(9Z,12Z,15Z)); PE(18:3(6Z,9Z,12Z)/18:2(9Z,12Z)); PE(18:3(9Z,12Z,15Z)/…	C41H72NO8P; C41H72NO8P; C41H72NO8P; C41H72NO8P; C41H72NO8P; C41H72NO8P; C41H72NO8P; C41H72NO8P; C41H72NO8P; C41H72NO8P; C41H72NO8P; C41H72NO8P; C41H72NO8P; C41H72NO8P; C41H72NO8P; C41H72NO8P; C41H72NO8P; C41H72NO8P; C41H72NO8P; C41H72NO8P; C41H72NO8P; C41H72NO8P; C41H72NO8P; C41H72NO8P; C41H72NO8P; C41H72NO8P; C41H72NO8P; C41H72NO8P; C41H72NO8P; C41H72NO8P	Glycerophospholipids; Glycerophospholipids; Glycerophospholipids; Glycerophospholipids; Glycerophospholipids; Glycerophospholipids; Glycerophospholipids; Glycerophospholipids; Glycerophospholipids; Glycerophospholipids; Glycerophospholipids; Glycerophospholipids; Glycerophospholipids; Glycerophospholipids; Glycerophospholipids; Glycerophospholipids; Glycerophospholipids; Glycerophospholipids; Gly…	Glycerophosphoethanolamines; Glycerophosphoethanolamines; Glycerophosphoethanolamines; Glycerophosphoethanolamines; Glycerophosphoethanolamines; Glycerophosphoethanolamines; Glycerophosphoethanolamines; Glycerophosphoethanolamines; Glycerophosphoethanolamines; Glycerophosphoethanolamines; Glycerophosphoethanolamines; Glycerophosphoethanolamines; Glycerophosphoethanolamines; Glycerophosphoethanola…
738.542	PC(18:4(6Z,9Z,12Z,15Z)/P-16:0); PC(P-16:0/18:4(6Z,9Z,12Z,15Z))	C42H76NO7P; C42H76NO7P	Glycerophospholipids;	Glycerophosphocholines;
739.511
739.545
739.606
740.522	PC(15:0/18:4(6Z,9Z,12Z,15Z)); PC(18:4(6Z,9Z,12Z,15Z)/15:0); PE(14:0/22:4(7Z,10Z,13Z,16Z)); PE(16:0/20:4(5Z,8Z,11Z,14Z)); PE(16:0/20:4(8Z,11Z,14Z,17Z)); PE(16:1(9Z)/20:3(5Z,8Z,11Z)); PE(18:0/18:4(6Z,9Z,12Z,15Z)); PE(18:1(11Z)/18:3(6Z,9Z,12Z)); PE(18:1(11Z)/18:3(9Z,12Z,15Z)); PE(18:1(9Z)/18:3(6Z,9Z,12Z)); PE(18:1(9Z)/18:3(9Z,12Z,15Z)); PE(18:2(9Z,12Z)/18:2(9Z,12Z)); PE(18:3(6Z,9Z,12Z)/18:1(11Z)); P…	C41H74NO8P; C41H74NO8P; C41H74NO8P; C41H74NO8P; C41H74NO8P; C41H74NO8P; C41H74NO8P; C41H74NO8P; C41H74NO8P; C41H74NO8P; C41H74NO8P; C41H74NO8P; C41H74NO8P; C41H74NO8P; C41H74NO8P; C41H74NO8P; C41H74NO8P; C41H74NO8P; C41H74NO8P; C41H74NO8P; C41H74NO8P; C41H74NO8P; C41H74NO8P; C41H74NO8P; C41H74NO8P; C41H74NO8P; C41H74NO8P; C41H74NO8P; C41H74NO8P; C41H74NO8P; C41H74NO8P; C41H74NO8P; C41H74NO8P; C41…	Glycerophospholipids; Glycerophospholipids; Glycerophospholipids; Glycerophospholipids; Glycerophospholipids; Glycerophospholipids; Glycerophospholipids; Glycerophospholipids; Glycerophospholipids; Glycerophospholipids; Glycerophospholipids; Glycerophospholipids; Glycerophospholipids; Glycerophospholipids; Glycerophospholipids; Glycerophospholipids; Glycerophospholipids; Glycerophospholipids; Gly…	Glycerophosphocholines; Glycerophosphocholines; Glycerophosphoethanolamines; Glycerophosphoethanolamines; Glycerophosphoethanolamines; Glycerophosphoethanolamines; Glycerophosphoethanolamines; Glycerophosphoethanolamines; Glycerophosphoethanolamines; Glycerophosphoethanolamines; Glycerophosphoethanolamines; Glycerophosphoethanolamines; Glycerophosphoethanolamines; Glycerophosphoethanolamines; Gly…
740.557	PC(18:3(6Z,9Z,12Z)/P-16:0); PC(18:3(9Z,12Z,15Z)/P-16:0); PC(P-16:0/18:3(6Z,9Z,12Z)); PC(P-16:0/18:3(9Z,12Z,15Z))	C42H78NO7P; C42H78NO7P; C42H78NO7P; C42H78NO7P	Glycerophospholipids; Glycerophospholipids; Glycerophospholipids; Glycerophospholipids	Glycerophosphocholines; Glycerophosphocholines; Glycerophosphocholines; Glycerophosphocholines
740.608
741.528
741.561
741.61
742.482
742.537	PC(15:0/18:3(6Z,9Z,12Z)); PC(15:0/18:3(9Z,12Z,15Z)); PC(18:3(6Z,9Z,12Z)/15:0); PC(18:3(9Z,12Z,15Z)/15:0); PE(14:1(9Z)/22:2(13Z,16Z)); PE(16:0/20:3(5Z,8Z,11Z)); PE(16:0/20:3(8Z,11Z,14Z)); PE(16:1(9Z)/20:2(11Z,14Z)); PE(18:0/18:3(6Z,9Z,12Z)); PE(18:0/18:3(9Z,12Z,15Z)); PE(18:1(11Z)/18:2(9Z,12Z)); PE(18:1(9Z)/18:2(9Z,12Z)); PE(18:2(9Z,12Z)/18:1(11Z)); PE(18:2(9Z,12Z)/18:1(9Z)); PE(18:3(6Z,9Z,12Z)/18…	C41H76NO8P; C41H76NO8P; C41H76NO8P; C41H76NO8P; C41H76NO8P; C41H76NO8P; C41H76NO8P; C41H76NO8P; C41H76NO8P; C41H76NO8P; C41H76NO8P; C41H76NO8P; C41H76NO8P; C41H76NO8P; C41H76NO8P; C41H76NO8P; C41H76NO8P; C41H76NO8P; C41H76NO8P; C41H76NO8P; C41H76NO8P; C41H76NO8P; C41H76NO8P; C41H76NO8P; C41H76NO8P; C41H76NO8P; C41H76NO8P; C41H76NO8P; C41H76NO8P; C41H76NO8P; C41H76NO8P; C41H76NO8P; C41H76NO8P; C41…	Glycerophospholipids; Glycerophospholipids; Glycerophospholipids; Glycerophospholipids; Glycerophospholipids; Glycerophospholipids; Glycerophospholipids; Glycerophospholipids; Glycerophospholipids; Glycerophospholipids; Glycerophospholipids; Glycerophospholipids; Glycerophospholipids; Glycerophospholipids; Glycerophospholipids; Glycerophospholipids; Glycerophospholipids; Glycerophospholipids; Gly…	Glycerophosphocholines; Glycerophosphocholines; Glycerophosphocholines; Glycerophosphocholines; Glycerophosphoethanolamines; Glycerophosphoethanolamines; Glycerophosphoethanolamines; Glycerophosphoethanolamines; Glycerophosphoethanolamines; Glycerophosphoethanolamines; Glycerophosphoethanolamines; Glycerophosphoethanolamines; Glycerophosphoethanolamines; Glycerophosphoethanolamines; Glycerophosph…
742.574	PC(16:1(9Z)/P-18:1(11Z)); PC(16:1(9Z)/P-18:1(9Z)); PC(18:2(9Z,12Z)/P-16:0); PC(P-16:0/18:2(9Z,12Z)); PC(P-18:1(11Z)/16:1(9Z)); PC(P-18:1(9Z)/16:1(9Z)); PC(o-16:1(9Z)/18:2(9Z,12Z))	C42H80NO7P; C42H80NO7P; C42H80NO7P; C42H80NO7P; C42H80NO7P; C42H80NO7P; C42H80NO7P	; Glycerophospholipids; Glycerophospholipids; Glycerophospholipids; ; ; Glycerophospholipids	; Glycerophosphocholines; Glycerophosphocholines; Glycerophosphocholines; ; ; Glycerophosphocholines
743.483	PG(16:1(9Z)/18:3(6Z,9Z,12Z)); PG(16:1(9Z)/18:3(9Z,12Z,15Z)); PG(18:3(6Z,9Z,12Z)/16:1(9Z)); PG(18:3(9Z,12Z,15Z)/16:1(9Z))	C40H71O10P; C40H71O10P; C40H71O10P; C40H71O10P	Glycerophospholipids; Glycerophospholipids; Glycerophospholipids; Glycerophospholipids	Glycerophosphoglycerols; Glycerophosphoglycerols; Glycerophosphoglycerols; Glycerophosphoglycerols
743.541
743.578
744.498
744.555	PC(15:0/18:2(9Z,12Z)); PC(18:2(9Z,12Z)/15:0); PE(14:0/22:2(13Z,16Z)); PE(14:1(9Z)/22:1(13Z)); PE(16:0/20:2(11Z,14Z)); PE(16:1(9Z)/20:1(11Z)); PE(18:0/18:2(9Z,12Z)); PE(18:1(11Z)/18:1(11Z)); PE(18:1(11Z)/18:1(9Z)); PE(18:1(9Z)/18:1(11Z)); PE(18:1(9Z)/18:1(9Z)); PE(18:2(9Z,12Z)/18:0); PE(20:1(11Z)/16:1(9Z)); PE(20:2(11Z,14Z)/16:0); PE(22:1(13Z)/14:1(9Z)); PE(22:2(13Z,16Z)/14:0); PE-NMe(15:0/20:2(11…	C41H78NO8P; C41H78NO8P; C41H78NO8P; C41H78NO8P; C41H78NO8P; C41H78NO8P; C41H78NO8P; C41H78NO8P; C41H78NO8P; C41H78NO8P; C41H78NO8P; C41H78NO8P; C41H78NO8P; C41H78NO8P; C41H78NO8P; C41H78NO8P; C41H78NO8P; C41H78NO8P; C41H78NO8P; C41H78NO8P; C41H78NO8P; C41H78NO8P; C41H78NO8P; C41H78NO8P; C41H78NO8P; C41H78NO8P; C41H78NO8P; C41H78NO8P	; Glycerophospholipids; Glycerophospholipids; Glycerophospholipids; Glycerophospholipids; Glycerophospholipids; Glycerophospholipids; Glycerophospholipids; Glycerophospholipids; Glycerophospholipids; Glycerophospholipids; Glycerophospholipids; Glycerophospholipids; Glycerophospholipids; Glycerophospholipids; Glycerophospholipids; Glycerophospholipids; Glycerophospholipids; Glycerophospholipids; G…	; Glycerophosphocholines; Glycerophosphoethanolamines; Glycerophosphoethanolamines; Glycerophosphoethanolamines; Glycerophosphoethanolamines; Glycerophosphoethanolamines; Glycerophosphoethanolamines; Glycerophosphoethanolamines; Glycerophosphoethanolamines; Glycerophosphoethanolamines; Glycerophosphoethanolamines; Glycerophosphoethanolamines; Glycerophosphoethanolamines; Glycerophosphoethanolamin…
744.591	PC(16:0/P-18:1(11Z)); PC(16:0/P-18:1(9Z)); PC(16:1(9Z)/P-18:0); PC(18:1(11Z)/P-16:0); PC(18:1(9Z)/P-16:0); PC(O-16:0/18:2(9Z,12Z)); PC(P-16:0/18:1(11Z)); PC(P-16:0/18:1(9Z)); PC(P-18:0/16:1(9Z)); PC(P-18:1(11Z)/16:0); PC(P-18:1(9Z)/16:0)	C42H82NO7P; C42H82NO7P; C42H82NO7P; C42H82NO7P; C42H82NO7P; C42H82NO7P; C42H82NO7P; C42H82NO7P; C42H82NO7P; C42H82NO7P; C42H82NO7P	Glycerophospholipids; Glycerophospholipids; ; Glycerophospholipids; Glycerophospholipids; ; ; ; ; ;	Glycerophosphocholines; Glycerophosphocholines; ; Glycerophosphocholines; Glycerophosphocholines; ; ; ; ; ;
745.502	PG(16:0/18:3(6Z,9Z,12Z)); PG(16:0/18:3(9Z,12Z,15Z)); PG(16:1(9Z)/18:2(9Z,12Z)); PG(18:2(9Z,12Z)/16:1(9Z)); PG(18:3(6Z,9Z,12Z)/16:0); PG(18:3(9Z,12Z,15Z)/16:0)	C40H73O10P; C40H73O10P; C40H73O10P; C40H73O10P; C40H73O10P; C40H73O10P	Glycerophospholipids; Glycerophospholipids; Glycerophospholipids; Glycerophospholipids; Glycerophospholipids; Glycerophospholipids	Glycerophosphoglycerols; Glycerophosphoglycerols; Glycerophosphoglycerols; Glycerophosphoglycerols; Glycerophosphoglycerols; Glycerophosphoglycerols
745.558
745.594
746.511
746.57	PC(15:0/18:1(11Z)); PC(15:0/18:1(9Z)); PC(18:1(11Z)/15:0); PC(18:1(9Z)/15:0); PE(14:0/22:1(13Z)); PE(14:1(9Z)/22:0); PE(16:0/20:1(11Z)); PE(16:1(9Z)/20:0); PE(18:0/18:1(11Z)); PE(18:0/18:1(9Z)); PE(18:1(11Z)/18:0); PE(18:1(9Z)/18:0); PE(20:0/16:1(9Z)); PE(20:1(11Z)/16:0); PE(22:0/14:1(9Z)); PE(22:1(13Z)/14:0); PE-NMe2(16:0/18:1(9Z)); PE-NMe(15:0/20:1(11Z)); PE-NMe(20:1(11Z)/15:0); PE-NMe2(14:0/20…	C41H80NO8P; C41H80NO8P; C41H80NO8P; C41H80NO8P; C41H80NO8P; C41H80NO8P; C41H80NO8P; C41H80NO8P; C41H80NO8P; C41H80NO8P; C41H80NO8P; C41H80NO8P; C41H80NO8P; C41H80NO8P; C41H80NO8P; C41H80NO8P; C41H80NO8P; C41H80NO8P; C41H80NO8P; C41H80NO8P; C41H80NO8P; C41H80NO8P; C41H80NO8P; C41H80NO8P; C41H80NO8P; C41H80NO8P; C41H80NO8P; C41H80NO8P	Glycerophospholipids; ; Glycerophospholipids; Glycerophospholipids; Glycerophospholipids; Glycerophospholipids; Glycerophospholipids; Glycerophospholipids; Glycerophospholipids; Glycerophospholipids; Glycerophospholipids; Glycerophospholipids; Glycerophospholipids; Glycerophospholipids; Glycerophospholipids; Glycerophospholipids; Glycerophospholipids; Glycerophospholipids; Glycerophospholipids; G…	Glycerophosphocholines; ; Glycerophosphocholines; Glycerophosphocholines; Glycerophosphoethanolamines; Glycerophosphoethanolamines; Glycerophosphoethanolamines; Glycerophosphoethanolamines; Glycerophosphoethanolamines; Glycerophosphoethanolamines; Glycerophosphoethanolamines; Glycerophosphoethanolamines; Glycerophosphoethanolamines; Glycerophosphoethanolamines; Glycerophosphoethanolamines; Glycer…
746.606	PC(16:0/P-18:0); PC(18:0/P-16:0); PC(P-16:0/18:0); PC(P-18:0/16:0); PC(o-16:1(9Z)/18:0); PC(o-18:1(11Z)/16:0); PC(o-18:1(9Z)/16:0)	C42H84NO7P; C42H84NO7P; C42H84NO7P; C42H84NO7P; C42H84NO7P; C42H84NO7P; C42H84NO7P	Glycerophospholipids; Glycerophospholipids; Glycerophospholipids; Glycerophospholipids; ; Glycerophospholipids;	Glycerophosphocholines; Glycerophosphocholines; Glycerophosphocholines; Glycerophosphocholines; ; Glycerophosphocholines;
747.514	PG(16:0/18:2(9Z,12Z)); PG(16:1(9Z)/18:1(11Z)); PG(16:1(9Z)/18:1(9Z)); PG(18:1(11Z)/16:1(9Z)); PG(18:1(9Z)/16:1(9Z)); PG(18:2(9Z,12Z)/16:0)	C40H75O10P; C40H75O10P; C40H75O10P; C40H75O10P; C40H75O10P; C40H75O10P	Glycerophospholipids; Glycerophospholipids; Glycerophospholipids; Glycerophospholipids; Glycerophospholipids; Glycerophospholipids	Glycerophosphoglycerols; Glycerophosphoglycerols; Glycerophosphoglycerols; Glycerophosphoglycerols; Glycerophosphoglycerols; Glycerophosphoglycerols
747.541
747.573
747.61
748.526	PE(O-16:1(1Z)/22:6(4Z,7Z,10Z,13Z,16Z,19Z)); PE(20:5(5Z,8Z,11Z,14Z,17Z)/P-18:1(11Z)); PE(20:5(5Z,8Z,11Z,14Z,17Z)/P-18:1(9Z)); PE(22:6(4Z,7Z,10Z,13Z,16Z,19Z)/P-16:0); PE(P-18:1(11Z)/20:5(5Z,8Z,11Z,14Z,17Z)); PE(P-18:1(9Z)/20:5(5Z,8Z,11Z,14Z,17Z))	C43H74NO7P; C43H74NO7P; C43H74NO7P; C43H74NO7P; C43H74NO7P; C43H74NO7P	Glycerophospholipids; Glycerophospholipids; Glycerophospholipids; Glycerophospholipids; Glycerophospholipids; Glycerophospholipids	Glycerophosphoethanolamines; Glycerophosphoethanolamines; Glycerophosphoethanolamines; Glycerophosphoethanolamines; Glycerophosphoethanolamines; Glycerophosphoethanolamines
748.579
748.611
749.528
749.585
749.615
750.504	PC(14:1(9Z)/20:5(5Z,8Z,11Z,14Z,17Z)); PC(20:5(5Z,8Z,11Z,14Z,17Z)/14:1(9Z)); PE(15:0/22:6(4Z,7Z,10Z,13Z,16Z,19Z)); PE(22:6(4Z,7Z,10Z,13Z,16Z,19Z)/15:0); PE-NMe(14:0/22:6(4Z,7Z,10Z,13Z,16Z,19Z)); PE-NMe(14:1(9Z)/22:5(4Z,7Z,10Z,13Z,16Z)); PE-NMe(14:1(9Z)/22:5(7Z,10Z,13Z,16Z,19Z)); PE-NMe(16:1(9Z)/20:5(5Z,8Z,11Z,14Z,17Z)); PE-NMe(18:2(9Z,12Z)/18:4(6Z,9Z,12Z,15Z)); PE-NMe(18:3(6Z,9Z,12Z)/18:3(6Z,9Z,12…	C42H72NO8P; C42H72NO8P; C42H72NO8P; C42H72NO8P; C42H72NO8P; C42H72NO8P; C42H72NO8P; C42H72NO8P; C42H72NO8P; C42H72NO8P; C42H72NO8P; C42H72NO8P; C42H72NO8P; C42H72NO8P; C42H72NO8P; C42H72NO8P; C42H72NO8P; C42H72NO8P	Glycerophospholipids; Glycerophospholipids; Glycerophospholipids; Glycerophospholipids; Glycerophospholipids; Glycerophospholipids; Glycerophospholipids; Glycerophospholipids; Glycerophospholipids; Glycerophospholipids; Glycerophospholipids; Glycerophospholipids; Glycerophospholipids; Glycerophospholipids; Glycerophospholipids; Glycerophospholipids; Glycerophospholipids; Glycerophospholipids	Glycerophosphocholines; Glycerophosphocholines; Glycerophosphoethanolamines; Glycerophosphoethanolamines; Glycerophosphoethanolamines; Glycerophosphoethanolamines; Glycerophosphoethanolamines; Glycerophosphoethanolamines; Glycerophosphoethanolamines; Glycerophosphoethanolamines; Glycerophosphoethanolamines; Glycerophosphoethanolamines; Glycerophosphoethanolamines; Glycerophosphoethanolamines; Gly…
750.541	PE(20:4(5Z,8Z,11Z,14Z)/P-18:1(11Z)); PE(20:4(5Z,8Z,11Z,14Z)/P-18:1(9Z)); PE(20:4(8Z,11Z,14Z,17Z)/P-18:1(11Z)); PE(20:4(8Z,11Z,14Z,17Z)/P-18:1(9Z)); PE(20:5(5Z,8Z,11Z,14Z,17Z)/P-18:0); PE(22:5(4Z,7Z,10Z,13Z,16Z)/P-16:0); PE(22:5(7Z,10Z,13Z,16Z,19Z)/P-16:0); PE(P-16:0/22:5(4Z,7Z,10Z,13Z,16Z)); PE(P-16:0/22:5(7Z,10Z,13Z,16Z,19Z)); PE(P-18:0/20:5(5Z,8Z,11Z,14Z,17Z)); PE(P-18:1(11Z)/20:4(5Z,8Z,11Z,14Z…	C43H76NO7P; C43H76NO7P; C43H76NO7P; C43H76NO7P; C43H76NO7P; C43H76NO7P; C43H76NO7P; C43H76NO7P; C43H76NO7P; C43H76NO7P; C43H76NO7P; C43H76NO7P; C43H76NO7P; C43H76NO7P	Glycerophospholipids; Glycerophospholipids; Glycerophospholipids; Glycerophospholipids; Glycerophospholipids; Glycerophospholipids; Glycerophospholipids; Glycerophospholipids; Glycerophospholipids; Glycerophospholipids; Glycerophospholipids; Glycerophospholipids; Glycerophospholipids; Glycerophospholipids	Glycerophosphoethanolamines; Glycerophosphoethanolamines; Glycerophosphoethanolamines; Glycerophosphoethanolamines; Glycerophosphoethanolamines; Glycerophosphoethanolamines; Glycerophosphoethanolamines; Glycerophosphoethanolamines; Glycerophosphoethanolamines; Glycerophosphoethanolamines; Glycerophosphoethanolamines; Glycerophosphoethanolamines; Glycerophosphoethanolamines; Glycerophosphoethanola…
751.419
751.509
751.544
752.519	PC(14:0/20:5(5Z,8Z,11Z,14Z,17Z)); PC(14:1(9Z)/20:4(5Z,8Z,11Z,14Z)); PC(14:1(9Z)/20:4(8Z,11Z,14Z,17Z)); PC(16:1(9Z)/18:4(6Z,9Z,12Z,15Z)); PC(18:4(6Z,9Z,12Z,15Z)/16:1(9Z)); PC(20:4(5Z,8Z,11Z,14Z)/14:1(9Z)); PC(20:4(8Z,11Z,14Z,17Z)/14:1(9Z)); PC(20:5(5Z,8Z,11Z,14Z,17Z)/14:0); PE(15:0/22:5(4Z,7Z,10Z,13Z,16Z)); PE(15:0/22:5(7Z,10Z,13Z,16Z,19Z)); PE(22:5(4Z,7Z,10Z,13Z,16Z)/15:0); PE(22:5(7Z,10Z,13Z,16Z…	C42H74NO8P; C42H74NO8P; C42H74NO8P; C42H74NO8P; C42H74NO8P; C42H74NO8P; C42H74NO8P; C42H74NO8P; C42H74NO8P; C42H74NO8P; C42H74NO8P; C42H74NO8P; C42H74NO8P; C42H74NO8P; C42H74NO8P; C42H74NO8P; C42H74NO8P; C42H74NO8P; C42H74NO8P; C42H74NO8P; C42H74NO8P; C42H74NO8P; C42H74NO8P; C42H74NO8P; C42H74NO8P; C42H74NO8P; C42H74NO8P; C42H74NO8P; C42H74NO8P; C42H74NO8P; C42H74NO8P; C42H74NO8P; C42H74NO8P; C42…	Glycerophospholipids; Glycerophospholipids; Glycerophospholipids; Glycerophospholipids; Glycerophospholipids; Glycerophospholipids; Glycerophospholipids; Glycerophospholipids; Glycerophospholipids; Glycerophospholipids; Glycerophospholipids; Glycerophospholipids; Glycerophospholipids; Glycerophospholipids; Glycerophospholipids; Glycerophospholipids; Glycerophospholipids; Glycerophospholipids; Gly…	Glycerophosphocholines; Glycerophosphocholines; Glycerophosphocholines; Glycerophosphocholines; Glycerophosphocholines; Glycerophosphocholines; Glycerophosphocholines; Glycerophosphocholines; Glycerophosphoethanolamines; Glycerophosphoethanolamines; Glycerophosphoethanolamines; Glycerophosphoethanolamines; Glycerophosphoethanolamines; Glycerophosphoethanolamines; Glycerophosphoethanolamines; Glyc…
752.557	PE(O-18:1(1Z)/20:4(5Z,8Z,11Z,14Z)); PE(20:3(5Z,8Z,11Z)/P-18:1(11Z)); PE(20:3(5Z,8Z,11Z)/P-18:1(9Z)); PE(20:3(8Z,11Z,14Z)/P-18:1(11Z)); PE(20:3(8Z,11Z,14Z)/P-18:1(9Z)); PE(20:4(5Z,8Z,11Z,14Z)/P-18:0); PE(20:4(8Z,11Z,14Z,17Z)/P-18:0); PE(22:4(7Z,10Z,13Z,16Z)/P-16:0); PE(P-16:0/22:4(7Z,10Z,13Z,16Z)); PE(P-18:0/20:4(8Z,11Z,14Z,17Z)); PE(P-18:1(11Z)/20:3(5Z,8Z,11Z)); PE(P-18:1(11Z)/20:3(8Z,11Z,14Z)); …	C43H78NO7P; C43H78NO7P; C43H78NO7P; C43H78NO7P; C43H78NO7P; C43H78NO7P; C43H78NO7P; C43H78NO7P; C43H78NO7P; C43H78NO7P; C43H78NO7P; C43H78NO7P; C43H78NO7P	Glycerophospholipids; Glycerophospholipids; Glycerophospholipids; Glycerophospholipids; Glycerophospholipids; Glycerophospholipids; Glycerophospholipids; Glycerophospholipids; Glycerophospholipids; Glycerophospholipids; Glycerophospholipids; Glycerophospholipids; Glycerophospholipids	Glycerophosphoethanolamines; Glycerophosphoethanolamines; Glycerophosphoethanolamines; Glycerophosphoethanolamines; Glycerophosphoethanolamines; Glycerophosphoethanolamines; Glycerophosphoethanolamines; Glycerophosphoethanolamines; Glycerophosphoethanolamines; Glycerophosphoethanolamines; Glycerophosphoethanolamines; Glycerophosphoethanolamines; Glycerophosphoethanolamines
753.522
753.56
754.535	PC(14:0/20:4(5Z,8Z,11Z,14Z)); PC(14:0/20:4(8Z,11Z,14Z,17Z)); PC(14:1(9Z)/20:3(5Z,8Z,11Z)); PC(14:1(9Z)/20:3(8Z,11Z,14Z)); PC(16:0/18:4(6Z,9Z,12Z,15Z)); PC(16:1(9Z)/18:3(6Z,9Z,12Z)); PC(16:1(9Z)/18:3(9Z,12Z,15Z)); PC(18:3(6Z,9Z,12Z)/16:1(9Z)); PC(18:3(9Z,12Z,15Z)/16:1(9Z)); PC(18:4(6Z,9Z,12Z,15Z)/16:0); PC(20:3(5Z,8Z,11Z)/14:1(9Z)); PC(20:3(8Z,11Z,14Z)/14:1(9Z)); PC(20:4(5Z,8Z,11Z,14Z)/14:0); PC(2…	C42H76NO8P; C42H76NO8P; C42H76NO8P; C42H76NO8P; C42H76NO8P; C42H76NO8P; C42H76NO8P; C42H76NO8P; C42H76NO8P; C42H76NO8P; C42H76NO8P; C42H76NO8P; C42H76NO8P; C42H76NO8P; C42H76NO8P; C42H76NO8P; C42H76NO8P; C42H76NO8P; C42H76NO8P; C42H76NO8P; C42H76NO8P; C42H76NO8P; C42H76NO8P; C42H76NO8P; C42H76NO8P; C42H76NO8P; C42H76NO8P; C42H76NO8P; C42H76NO8P; C42H76NO8P; C42H76NO8P; C42H76NO8P; C42H76NO8P; C42…	; ; ; ; ; ; ; ; Glycerophospholipids; ; ; Glycerophospholipids; ; ; Glycerophospholipids; Glycerophospholipids; Glycerophospholipids; Glycerophospholipids; Glycerophospholipids; Glycerophospholipids; Glycerophospholipids; Glycerophospholipids; Glycerophospholipids; Glycerophospholipids; Glycerophospholipids; Glycerophospholipids; Glycerophospholipids; Glycerophospholipids; Glycerophospholipids; G…	; ; ; ; ; ; ; ; Glycerophosphocholines; ; ; Glycerophosphocholines; ; ; Glycerophosphoethanolamines; Glycerophosphoethanolamines; Glycerophosphoethanolamines; Glycerophosphoethanolamines; Glycerophosphoethanolamines; Glycerophosphoethanolamines; Glycerophosphoethanolamines; Glycerophosphoethanolamines; Glycerophosphoethanolamines; Glycerophosphoethanolamines; Glycerophosphoethanolamines; Glycerop…
754.569
755.539
755.574
756.552	PC(14:0/20:3(5Z,8Z,11Z)); PC(14:0/20:3(8Z,11Z,14Z)); PC(14:1(9Z)/20:2(11Z,14Z)); PC(16:0/18:3(6Z,9Z,12Z)); PC(16:0/18:3(9Z,12Z,15Z)); PC(16:1(9Z)/18:2(9Z,12Z)); PC(18:2(9Z,12Z)/16:1(9Z)); PC(18:3(6Z,9Z,12Z)/16:0); PC(18:3(9Z,12Z,15Z)/16:0); PC(20:2(11Z,14Z)/14:1(9Z)); PC(20:3(5Z,8Z,11Z)/14:0); PC(20:3(8Z,11Z,14Z)/14:0); PE-NMe(14:1(9Z)/22:2(13Z,16Z)); PE-NMe(16:0/20:3(5Z,8Z,11Z)); PE-NMe(16:0/20:…	C42H78NO8P; C42H78NO8P; C42H78NO8P; C42H78NO8P; C42H78NO8P; C42H78NO8P; C42H78NO8P; C42H78NO8P; C42H78NO8P; C42H78NO8P; C42H78NO8P; C42H78NO8P; C42H78NO8P; C42H78NO8P; C42H78NO8P; C42H78NO8P; C42H78NO8P; C42H78NO8P; C42H78NO8P; C42H78NO8P; C42H78NO8P; C42H78NO8P; C42H78NO8P; C42H78NO8P; C42H78NO8P; C42H78NO8P; C42H78NO8P; C42H78NO8P; C42H78NO8P; C42H78NO8P; C42H78NO8P; C42H78NO8P	Glycerophospholipids; Glycerophospholipids; Glycerophospholipids; Glycerophospholipids; Glycerophospholipids; Glycerophospholipids; ; Glycerophospholipids; Glycerophospholipids; Glycerophospholipids; Glycerophospholipids; Glycerophospholipids; Glycerophospholipids; Glycerophospholipids; Glycerophospholipids; Glycerophospholipids; Glycerophospholipids; Glycerophospholipids; Glycerophospholipids; G…	Glycerophosphocholines; Glycerophosphocholines; Glycerophosphocholines; Glycerophosphocholines; Glycerophosphocholines; Glycerophosphocholines; ; Glycerophosphocholines; Glycerophosphocholines; Glycerophosphocholines; Glycerophosphocholines; Glycerophosphocholines; Glycerophosphoethanolamines; Glycerophosphoethanolamines; Glycerophosphoethanolamines; Glycerophosphoethanolamines; Glycerophosphoeth…
757.556
758.568	PC(14:0/20:2(11Z,14Z)); PC(14:1(9Z)/20:1(11Z)); PC(16:0/18:2(9Z,12Z)); PC(16:1(9Z)/18:1(11Z)); PC(16:1(9Z)/18:1(9Z)); PC(18:1(11Z)/16:1(9Z)); PC(18:1(9Z)/16:1(9Z)); PC(18:2(9Z,12Z)/16:0); PC(20:1(11Z)/14:1(9Z)); PC(20:2(11Z,14Z)/14:0); PE(15:0/22:2(13Z,16Z)); PE(22:2(13Z,16Z)/15:0); PE-NMe(18:1(9Z)/18:1(9Z)); PE-NMe(16:1(9Z)/20:1(11Z)); PE-NMe(18:1(9Z)/18:1(11Z)); PE-NMe(18:1(11Z)/18:1(9Z)); PE-N…	C42H80NO8P; C42H80NO8P; C42H80NO8P; C42H80NO8P; C42H80NO8P; C42H80NO8P; C42H80NO8P; C42H80NO8P; C42H80NO8P; C42H80NO8P; C42H80NO8P; C42H80NO8P; C42H80NO8P; C42H80NO8P; C42H80NO8P; C42H80NO8P; C42H80NO8P; C42H80NO8P; C42H80NO8P; C42H80NO8P; C42H80NO8P; C42H80NO8P; C42H80NO8P; C42H80NO8P; C42H80NO8P; C42H80NO8P; C42H80NO8P; C42H80NO8P	; ; Glycerophospholipids; Glycerophospholipids; Glycerophospholipids; Glycerophospholipids; Glycerophospholipids; Glycerophospholipids; Glycerophospholipids; Glycerophospholipids; Glycerophospholipids; Glycerophospholipids; Glycerophospholipids; Glycerophospholipids; Glycerophospholipids; Glycerophospholipids; Glycerophospholipids; Glycerophospholipids; Glycerophospholipids; Glycerophospholipids;…	; ; Glycerophosphocholines; Glycerophosphocholines; Glycerophosphocholines; Glycerophosphocholines; Glycerophosphocholines; Glycerophosphocholines; Glycerophosphocholines; Glycerophosphocholines; Glycerophosphoethanolamines; Glycerophosphoethanolamines; Glycerophosphoethanolamines; Glycerophosphoethanolamines; Glycerophosphoethanolamines; Glycerophosphoethanolamines; Glycerophosphoethanolamines; …
759.571
760.583	PC(14:0/20:1(11Z)); PC(14:1(9Z)/20:0); PC(16:0/18:1(11Z)); PC(16:0/18:1(9Z)); PC(16:1(9Z)/18:0); PC(18:0/16:1(9Z)); PC(18:1(11Z)/16:0); PC(18:1(9Z)/16:0); PC(20:0/14:1(9Z)); PC(20:1(11Z)/14:0); PE(15:0/22:1(13Z)); PE(22:1(13Z)/15:0); PE-NMe(18:0/18:1(9Z)); PE-NMe(18:0/18:1(11Z)); PE-NMe(14:1(9Z)/22:0); PE-NMe(16:0/20:1(11Z)); PE-NMe(16:1(9Z)/20:0); PE-NMe(14:0/22:1(13Z)); PE-NMe(18:1(11Z)/18:0); …	C42H82NO8P; C42H82NO8P; C42H82NO8P; C42H82NO8P; C42H82NO8P; C42H82NO8P; C42H82NO8P; C42H82NO8P; C42H82NO8P; C42H82NO8P; C42H82NO8P; C42H82NO8P; C42H82NO8P; C42H82NO8P; C42H82NO8P; C42H82NO8P; C42H82NO8P; C42H82NO8P; C42H82NO8P; C42H82NO8P; C42H82NO8P; C42H82NO8P; C42H82NO8P; C42H82NO8P; C42H82NO8P; C42H82NO8P	; ; ; Glycerophospholipids; ; ; Glycerophospholipids; Glycerophospholipids; Glycerophospholipids; Glycerophospholipids; Glycerophospholipids; Glycerophospholipids; Glycerophospholipids; Glycerophospholipids; Glycerophospholipids; Glycerophospholipids; Glycerophospholipids; Glycerophospholipids; Glycerophospholipids; Glycerophospholipids; Glycerophospholipids; Glycerophospholipids; Glycerophosphol…	; ; ; Glycerophosphocholines; ; ; Glycerophosphocholines; Glycerophosphocholines; Glycerophosphocholines; Glycerophosphocholines; Glycerophosphoethanolamines; Glycerophosphoethanolamines; Glycerophosphoethanolamines; Glycerophosphoethanolamines; Glycerophosphoethanolamines; Glycerophosphoethanolamines; Glycerophosphoethanolamines; Glycerophosphoethanolamines; Glycerophosphoethanolamines; Glycerop…
761.586
762.527	PS(16:0/18:1(9Z)); PS(16:1(9Z)/18:0); PS(18:0/16:1(9Z)); PS(18:1(9Z)/16:0); PS(16:0/18:1(11Z)); PS(18:1(11Z)/16:0); PS(14:0/20:1(11Z)); PS(14:1(9Z)/20:0); PS(20:0/14:1(9Z)); PS(20:1(11Z)/14:0)	C40H76NO10P; C40H76NO10P; C40H76NO10P; C40H76NO10P; C40H76NO10P; C40H76NO10P; C40H76NO10P; C40H76NO10P; C40H76NO10P; C40H76NO10P	Glycerophospholipids; Glycerophospholipids; Glycerophospholipids; Glycerophospholipids; Glycerophospholipids; Glycerophospholipids; Glycerophospholipids; Glycerophospholipids; Glycerophospholipids; Glycerophospholipids	Glycerophosphoserines; Glycerophosphoserines; Glycerophosphoserines; Glycerophosphoserines; Glycerophosphoserines; Glycerophosphoserines; Glycerophosphoserines; Glycerophosphoserines; Glycerophosphoserines; Glycerophosphoserines
762.589
763.592
764.52	PE(16:0/22:6(4Z,7Z,10Z,13Z,16Z,19Z)); PE(16:1(9Z)/22:5(4Z,7Z,10Z,13Z,16Z)); PE(16:1(9Z)/22:5(7Z,10Z,13Z,16Z,19Z)); PE(18:1(11Z)/20:5(5Z,8Z,11Z,14Z,17Z)); PE(18:1(9Z)/20:5(5Z,8Z,11Z,14Z,17Z)); PE(18:2(9Z,12Z)/20:4(5Z,8Z,11Z,14Z)); PE(18:2(9Z,12Z)/20:4(8Z,11Z,14Z,17Z)); PE(18:3(6Z,9Z,12Z)/20:3(5Z,8Z,11Z)); PE(18:3(6Z,9Z,12Z)/20:3(8Z,11Z,14Z)); PE(18:3(9Z,12Z,15Z)/20:3(5Z,8Z,11Z)); PE(18:3(9Z,12Z,15…	C43H74NO8P; C43H74NO8P; C43H74NO8P; C43H74NO8P; C43H74NO8P; C43H74NO8P; C43H74NO8P; C43H74NO8P; C43H74NO8P; C43H74NO8P; C43H74NO8P; C43H74NO8P; C43H74NO8P; C43H74NO8P; C43H74NO8P; C43H74NO8P; C43H74NO8P; C43H74NO8P; C43H74NO8P; C43H74NO8P; C43H74NO8P; C43H74NO8P; C43H74NO8P; C43H74NO8P; C43H74NO8P; C43H74NO8P; C43H74NO8P; C43H74NO8P; C43H74NO8P; C43H74NO8P; C43H74NO8P; C43H74NO8P; C43H74NO8P; C43…	Glycerophospholipids; Glycerophospholipids; Glycerophospholipids; Glycerophospholipids; Glycerophospholipids; Glycerophospholipids; Glycerophospholipids; Glycerophospholipids; Glycerophospholipids; Glycerophospholipids; Glycerophospholipids; Glycerophospholipids; Glycerophospholipids; Glycerophospholipids; Glycerophospholipids; Glycerophospholipids; Glycerophospholipids; Glycerophospholipids; Gly…	Glycerophosphoethanolamines; Glycerophosphoethanolamines; Glycerophosphoethanolamines; Glycerophosphoethanolamines; Glycerophosphoethanolamines; Glycerophosphoethanolamines; Glycerophosphoethanolamines; Glycerophosphoethanolamines; Glycerophosphoethanolamines; Glycerophosphoethanolamines; Glycerophosphoethanolamines; Glycerophosphoethanolamines; Glycerophosphoethanolamines; Glycerophosphoethanola…
764.556	PC(18:4(6Z,9Z,12Z,15Z)/P-18:1(11Z)); PC(18:4(6Z,9Z,12Z,15Z)/P-18:1(9Z)); PC(20:5(5Z,8Z,11Z,14Z,17Z)/P-16:0); PC(P-16:0/20:5(5Z,8Z,11Z,14Z,17Z)); PC(P-18:1(11Z)/18:4(6Z,9Z,12Z,15Z)); PC(P-18:1(9Z)/18:4(6Z,9Z,12Z,15Z))	C44H78NO7P; C44H78NO7P; C44H78NO7P; C44H78NO7P; C44H78NO7P; C44H78NO7P	Glycerophospholipids; Glycerophospholipids; Glycerophospholipids; Glycerophospholipids; ;	Glycerophosphocholines; Glycerophosphocholines; Glycerophosphocholines; Glycerophosphocholines; ;
764.596
765.523
766.535	PC(15:0/20:5(5Z,8Z,11Z,14Z,17Z)); PC(20:5(5Z,8Z,11Z,14Z,17Z)/15:0); PE(16:0/22:5(4Z,7Z,10Z,13Z,16Z)); PE(16:0/22:5(7Z,10Z,13Z,16Z,19Z)); PE(16:1(9Z)/22:4(7Z,10Z,13Z,16Z)); PE(18:0/20:5(5Z,8Z,11Z,14Z,17Z)); PE(18:1(11Z)/20:4(5Z,8Z,11Z,14Z)); PE(18:1(11Z)/20:4(8Z,11Z,14Z,17Z)); PE(18:1(9Z)/20:4(5Z,8Z,11Z,14Z)); PE(18:1(9Z)/20:4(8Z,11Z,14Z,17Z)); PE(18:2(9Z,12Z)/20:3(5Z,8Z,11Z)); PE(18:2(9Z,12Z)/20:…	C43H76NO8P; C43H76NO8P; C43H76NO8P; C43H76NO8P; C43H76NO8P; C43H76NO8P; C43H76NO8P; C43H76NO8P; C43H76NO8P; C43H76NO8P; C43H76NO8P; C43H76NO8P; C43H76NO8P; C43H76NO8P; C43H76NO8P; C43H76NO8P; C43H76NO8P; C43H76NO8P; C43H76NO8P; C43H76NO8P; C43H76NO8P; C43H76NO8P; C43H76NO8P; C43H76NO8P; C43H76NO8P; C43H76NO8P; C43H76NO8P; C43H76NO8P; C43H76NO8P; C43H76NO8P; C43H76NO8P; C43H76NO8P; C43H76NO8P; C43…	Glycerophospholipids; Glycerophospholipids; Glycerophospholipids; Glycerophospholipids; Glycerophospholipids; Glycerophospholipids; Glycerophospholipids; Glycerophospholipids; Glycerophospholipids; Glycerophospholipids; Glycerophospholipids; Glycerophospholipids; Glycerophospholipids; Glycerophospholipids; Glycerophospholipids; Glycerophospholipids; Glycerophospholipids; Glycerophospholipids; Gly…	Glycerophosphocholines; Glycerophosphocholines; Glycerophosphoethanolamines; Glycerophosphoethanolamines; Glycerophosphoethanolamines; Glycerophosphoethanolamines; Glycerophosphoethanolamines; Glycerophosphoethanolamines; Glycerophosphoethanolamines; Glycerophosphoethanolamines; Glycerophosphoethanolamines; Glycerophosphoethanolamines; Glycerophosphoethanolamines; Glycerophosphoethanolamines; Gly…
766.572	PC(18:3(6Z,9Z,12Z)/P-18:1(11Z)); PC(18:3(6Z,9Z,12Z)/P-18:1(9Z)); PC(18:3(9Z,12Z,15Z)/P-18:1(11Z)); PC(18:3(9Z,12Z,15Z)/P-18:1(9Z)); PC(18:4(6Z,9Z,12Z,15Z)/P-18:0); PC(20:4(5Z,8Z,11Z,14Z)/P-16:0); PC(20:4(8Z,11Z,14Z,17Z)/P-16:0); PC(P-16:0/20:4(5Z,8Z,11Z,14Z)); PC(P-16:0/20:4(8Z,11Z,14Z,17Z)); PC(P-18:0/18:4(6Z,9Z,12Z,15Z)); PC(P-18:1(11Z)/18:3(6Z,9Z,12Z)); PC(P-18:1(11Z)/18:3(9Z,12Z,15Z)); PC(P-1…	C44H80NO7P; C44H80NO7P; C44H80NO7P; C44H80NO7P; C44H80NO7P; C44H80NO7P; C44H80NO7P; C44H80NO7P; C44H80NO7P; C44H80NO7P; C44H80NO7P; C44H80NO7P; C44H80NO7P; C44H80NO7P; C44H80NO7P; C44H80NO7P	Glycerophospholipids; Glycerophospholipids; Glycerophospholipids; Glycerophospholipids; Glycerophospholipids; Glycerophospholipids; Glycerophospholipids; Glycerophospholipids; Glycerophospholipids; ; Glycerophospholipids; ; ; ; Glycerophospholipids; Glycerophospholipids	Glycerophosphocholines; Glycerophosphocholines; Glycerophosphocholines; Glycerophosphocholines; Glycerophosphocholines; Glycerophosphocholines; Glycerophosphocholines; Glycerophosphocholines; Glycerophosphocholines; ; Glycerophosphocholines; ; ; ; Glycerophosphocholines; Glycerophosphocholines
767.537
767.575
768.495
768.55	PC(15:0/20:4(5Z,8Z,11Z,14Z)); PC(15:0/20:4(8Z,11Z,14Z,17Z)); PC(20:4(5Z,8Z,11Z,14Z)/15:0); PC(20:4(8Z,11Z,14Z,17Z)/15:0); PE(16:0/22:4(7Z,10Z,13Z,16Z)); PE(16:1(9Z)/20:3(8Z,11Z,14Z)); PE(18:0/20:4(5Z,8Z,11Z,14Z)); PE(18:0/20:4(8Z,11Z,14Z,17Z)); PE(18:1(11Z)/20:3(5Z,8Z,11Z)); PE(18:1(11Z)/20:3(8Z,11Z,14Z)); PE(18:1(9Z)/20:3(5Z,8Z,11Z)); PE(18:1(9Z)/20:3(8Z,11Z,14Z)); PE(18:2(9Z,12Z)/20:2(11Z,14Z))…	C43H78NO8P; C43H78NO8P; C43H78NO8P; C43H78NO8P; C43H78NO8P; C43H78NO8P; C43H78NO8P; C43H78NO8P; C43H78NO8P; C43H78NO8P; C43H78NO8P; C43H78NO8P; C43H78NO8P; C43H78NO8P; C43H78NO8P; C43H78NO8P; C43H78NO8P; C43H78NO8P; C43H78NO8P; C43H78NO8P; C43H78NO8P; C43H78NO8P; C43H78NO8P; C43H78NO8P; C43H78NO8P; C43H78NO8P; C43H78NO8P; C43H78NO8P; C43H78NO8P; C43H78NO8P; C43H78NO8P; C43H78NO8P; C43H78NO8P; C43…	; Glycerophospholipids; Glycerophospholipids; Glycerophospholipids; Glycerophospholipids; Glycerophospholipids; Glycerophospholipids; Glycerophospholipids; Glycerophospholipids; Glycerophospholipids; Glycerophospholipids; Glycerophospholipids; Glycerophospholipids; Glycerophospholipids; Glycerophospholipids; Glycerophospholipids; Glycerophospholipids; Glycerophospholipids; Glycerophospholipids; G…	; Glycerophosphocholines; Glycerophosphocholines; Glycerophosphocholines; Glycerophosphoethanolamines; Glycerophosphoethanolamines; Glycerophosphoethanolamines; Glycerophosphoethanolamines; Glycerophosphoethanolamines; Glycerophosphoethanolamines; Glycerophosphoethanolamines; Glycerophosphoethanolamines; Glycerophosphoethanolamines; Glycerophosphoethanolamines; Glycerophosphoethanolamines; Glycer…
768.587	PC(18:2(9Z,12Z)/P-18:1(11Z)); PC(18:2(9Z,12Z)/P-18:1(9Z)); PC(18:3(6Z,9Z,12Z)/P-18:0); PC(18:3(9Z,12Z,15Z)/P-18:0); PC(20:3(5Z,8Z,11Z)/P-16:0); PC(20:3(8Z,11Z,14Z)/P-16:0); PC(P-16:0/20:3(5Z,8Z,11Z)); PC(P-16:0/20:3(8Z,11Z,14Z)); PC(P-18:0/18:3(6Z,9Z,12Z)); PC(P-18:0/18:3(9Z,12Z,15Z)); PC(P-18:1(11Z)/18:2(9Z,12Z)); PC(P-18:1(9Z)/18:2(9Z,12Z)); PC(o-16:0/20:4(8Z,11Z,14Z,17Z)); PC(o-18:2(9Z,12Z)/18…	C44H82NO7P; C44H82NO7P; C44H82NO7P; C44H82NO7P; C44H82NO7P; C44H82NO7P; C44H82NO7P; C44H82NO7P; C44H82NO7P; C44H82NO7P; C44H82NO7P; C44H82NO7P; C44H82NO7P; C44H82NO7P	Glycerophospholipids; Glycerophospholipids; Glycerophospholipids; Glycerophospholipids; Glycerophospholipids; Glycerophospholipids; ; Glycerophospholipids; Glycerophospholipids; Glycerophospholipids; Glycerophospholipids; Glycerophospholipids; Glycerophospholipids; Glycerophospholipids	Glycerophosphocholines; Glycerophosphocholines; Glycerophosphocholines; Glycerophosphocholines; Glycerophosphocholines; Glycerophosphocholines; ; Glycerophosphocholines; Glycerophosphocholines; Glycerophosphocholines; Glycerophosphocholines; Glycerophosphocholines; Glycerophosphocholines; Glycerophosphocholines
769.554
769.591
770.508
770.565
770.602	PC(18:1(11Z)/P-18:1(11Z)); PC(18:1(11Z)/P-18:1(9Z)); PC(18:1(9Z)/P-18:1(11Z)); PC(18:1(9Z)/P-18:1(9Z)); PC(18:2(9Z,12Z)/P-18:0); PC(20:2(11Z,14Z)/P-16:0); PC(P-16:0/20:2(11Z,14Z)); PC(P-18:0/18:2(9Z,12Z)); PC(P-18:1(11Z)/18:1(11Z)); PC(P-18:1(11Z)/18:1(9Z)); PC(P-18:1(9Z)/18:1(11Z)); PC(P-18:1(9Z)/18:1(9Z)); PC(o-18:1(11Z)/18:2(9Z,12Z)); PC(o-18:1(9Z)/18:2(9Z,12Z)); 1-O-Hexadecyl-2-O-dihomogammal…	C44H84NO7P; C44H84NO7P; C44H84NO7P; C44H84NO7P; C44H84NO7P; C44H84NO7P; C44H84NO7P; C44H84NO7P; C44H84NO7P; C44H84NO7P; C44H84NO7P; C44H84NO7P; C44H84NO7P; C44H84NO7P; C44H84NO7P	Glycerophospholipids; Glycerophospholipids; Glycerophospholipids; ; Glycerophospholipids; Glycerophospholipids; Glycerophospholipids; ; ; ; Glycerophospholipids; Glycerophospholipids; ; ; Glycerophospholipids	Glycerophosphocholines; Glycerophosphocholines; Glycerophosphocholines; ; Glycerophosphocholines; Glycerophosphocholines; Glycerophosphocholines; ; ; ; Glycerophosphocholines; Glycerophosphocholines; ; ; Glycerophosphocholines
770.667
771.512
771.57
771.607
772.526
772.583	PC(15:0/20:2(11Z,14Z)); PC(20:2(11Z,14Z)/15:0); PE(14:1(9Z)/24:1(15Z)); PE(16:0/22:2(13Z,16Z)); PE(16:1(9Z)/22:1(13Z)); PE(18:0/20:2(11Z,14Z)); PE(18:1(11Z)/20:1(11Z)); PE(18:1(9Z)/20:1(11Z)); PE(18:2(9Z,12Z)/20:0); PE(20:0/18:2(9Z,12Z)); PE(20:1(11Z)/18:1(11Z)); PE(20:1(11Z)/18:1(9Z)); PE(20:2(11Z,14Z)/18:0); PE(22:1(13Z)/16:1(9Z)); PE(22:2(13Z,16Z)/16:0); PE(24:1(15Z)/14:1(9Z)); PE-NMe2(18:1(9Z…	C43H82NO8P; C43H82NO8P; C43H82NO8P; C43H82NO8P; C43H82NO8P; C43H82NO8P; C43H82NO8P; C43H82NO8P; C43H82NO8P; C43H82NO8P; C43H82NO8P; C43H82NO8P; C43H82NO8P; C43H82NO8P; C43H82NO8P; C43H82NO8P; C43H82NO8P; C43H82NO8P; C43H82NO8P; C43H82NO8P; C43H82NO8P; C43H82NO8P; C43H82NO8P; C43H82NO8P; C43H82NO8P; C43H82NO8P; C43H82NO8P; C43H82NO8P; C43H82NO8P; C43H82NO8P; C43H82NO8P; C43H82NO8P	Glycerophospholipids; Glycerophospholipids; Glycerophospholipids; Glycerophospholipids; Glycerophospholipids; Glycerophospholipids; Glycerophospholipids; Glycerophospholipids; Glycerophospholipids; Glycerophospholipids; Glycerophospholipids; Glycerophospholipids; Glycerophospholipids; Glycerophospholipids; Glycerophospholipids; Glycerophospholipids; Glycerophospholipids; Glycerophospholipids; Gly…	Glycerophosphocholines; Glycerophosphocholines; Glycerophosphoethanolamines; Glycerophosphoethanolamines; Glycerophosphoethanolamines; Glycerophosphoethanolamines; Glycerophosphoethanolamines; Glycerophosphoethanolamines; Glycerophosphoethanolamines; Glycerophosphoethanolamines; Glycerophosphoethanolamines; Glycerophosphoethanolamines; Glycerophosphoethanolamines; Glycerophosphoethanolamines; Gly…
772.619	PC(18:0/P-18:1(11Z)); PC(18:0/P-18:1(9Z)); PC(18:1(11Z)/P-18:0); PC(18:1(9Z)/P-18:0); PC(20:1(11Z)/P-16:0); PC(P-16:0/20:1(11Z)); PC(P-18:0/18:1(11Z)); PC(P-18:0/18:1(9Z)); PC(P-18:1(11Z)/18:0); PC(P-18:1(9Z)/18:0); PC(o-18:0/18:2(9Z,12Z)); PC(o-18:1(9Z)/18:1(11Z))	C44H86NO7P; C44H86NO7P; C44H86NO7P; C44H86NO7P; C44H86NO7P; C44H86NO7P; C44H86NO7P; C44H86NO7P; C44H86NO7P; C44H86NO7P; C44H86NO7P; C44H86NO7P	Glycerophospholipids; Glycerophospholipids; Glycerophospholipids; Glycerophospholipids; ; ; ; Glycerophospholipids; Glycerophospholipids; ; ;	Glycerophosphocholines; Glycerophosphocholines; Glycerophosphocholines; Glycerophosphocholines; ; ; ; Glycerophosphocholines; Glycerophosphocholines; ; ;
773.492
773.587
773.623
774.496
774.539
774.598	PC(15:0/20:1(11Z)); PC(20:1(11Z)/15:0); PE(14:0/24:1(15Z)); PE(14:1(9Z)/24:0); PE(16:0/22:1(13Z)); PE(16:1(9Z)/22:0); PE(18:0/20:1(11Z)); PE(18:1(11Z)/20:0); PE(18:1(9Z)/20:0); PE(20:0/18:1(11Z)); PE(20:0/18:1(9Z)); PE(20:1(11Z)/18:0); PE(22:0/16:1(9Z)); PE(22:1(13Z)/16:0); PE(24:0/14:1(9Z)); PE(24:1(15Z)/14:0); PE-NMe(15:0/22:1(13Z)); PE-NMe(22:1(13Z)/15:0); PE-NMe2(18:0/18:1(9Z)); PE-NMe2(18:0/…	C43H84NO8P; C43H84NO8P; C43H84NO8P; C43H84NO8P; C43H84NO8P; C43H84NO8P; C43H84NO8P; C43H84NO8P; C43H84NO8P; C43H84NO8P; C43H84NO8P; C43H84NO8P; C43H84NO8P; C43H84NO8P; C43H84NO8P; C43H84NO8P; C43H84NO8P; C43H84NO8P; C43H84NO8P; C43H84NO8P; C43H84NO8P; C43H84NO8P; C43H84NO8P; C43H84NO8P; C43H84NO8P; C43H84NO8P; C43H84NO8P; C43H84NO8P; C43H84NO8P; C43H84NO8P	Glycerophospholipids; Glycerophospholipids; Glycerophospholipids; Glycerophospholipids; Glycerophospholipids; Glycerophospholipids; Glycerophospholipids; Glycerophospholipids; Glycerophospholipids; Glycerophospholipids; Glycerophospholipids; Glycerophospholipids; Glycerophospholipids; Glycerophospholipids; Glycerophospholipids; Glycerophospholipids; Glycerophospholipids; Glycerophospholipids; Gly…	Glycerophosphocholines; Glycerophosphocholines; Glycerophosphoethanolamines; Glycerophosphoethanolamines; Glycerophosphoethanolamines; Glycerophosphoethanolamines; Glycerophosphoethanolamines; Glycerophosphoethanolamines; Glycerophosphoethanolamines; Glycerophosphoethanolamines; Glycerophosphoethanolamines; Glycerophosphoethanolamines; Glycerophosphoethanolamines; Glycerophosphoethanolamines; Gly…
774.633
775.496
775.546	PG(18:0/18:2(9Z,12Z)); PG(18:1(11Z)/18:1(11Z)); PG(18:1(11Z)/18:1(9Z)); PG(18:1(9Z)/18:1(11Z)); PG(18:1(9Z)/18:1(9Z)); PG(18:2(9Z,12Z)/18:0)	C42H79O10P; C42H79O10P; C42H79O10P; C42H79O10P; C42H79O10P; C42H79O10P	Glycerophospholipids; Glycerophospholipids; Glycerophospholipids; Glycerophospholipids; Glycerophospholipids; Glycerophospholipids	Glycerophosphoglycerols; Glycerophosphoglycerols; Glycerophosphoglycerols; Glycerophosphoglycerols; Glycerophosphoglycerols; Glycerophosphoglycerols
775.602
775.637
776.518
776.556	PE(22:5(4Z,7Z,10Z,13Z,16Z)/P-18:1(11Z)); PE(22:5(4Z,7Z,10Z,13Z,16Z)/P-18:1(9Z)); PE(22:5(7Z,10Z,13Z,16Z,19Z)/P-18:1(11Z)); PE(22:5(7Z,10Z,13Z,16Z,19Z)/P-18:1(9Z)); PE(22:6(4Z,7Z,10Z,13Z,16Z,19Z)/P-18:0); PE(P-18:0/22:6(4Z,7Z,10Z,13Z,16Z,19Z)); PE(P-18:1(11Z)/22:5(4Z,7Z,10Z,13Z,16Z)); PE(P-18:1(11Z)/22:5(7Z,10Z,13Z,16Z,19Z)); PE(P-18:1(9Z)/22:5(4Z,7Z,10Z,13Z,16Z)); PE(P-18:1(9Z)/22:5(7Z,10Z,13Z,16…	C45H78NO7P; C45H78NO7P; C45H78NO7P; C45H78NO7P; C45H78NO7P; C45H78NO7P; C45H78NO7P; C45H78NO7P; C45H78NO7P; C45H78NO7P	Glycerophospholipids; Glycerophospholipids; Glycerophospholipids; Glycerophospholipids; Glycerophospholipids; Glycerophospholipids; Glycerophospholipids; Glycerophospholipids; Glycerophospholipids; Glycerophospholipids	Glycerophosphoethanolamines; Glycerophosphoethanolamines; Glycerophosphoethanolamines; Glycerophosphoethanolamines; Glycerophosphoethanolamines; Glycerophosphoethanolamines; Glycerophosphoethanolamines; Glycerophosphoethanolamines; Glycerophosphoethanolamines; Glycerophosphoethanolamines
776.607
777.56
778.535	PC(14:0/22:6(4Z,7Z,10Z,13Z,16Z,19Z)); PC(14:1(9Z)/22:5(4Z,7Z,10Z,13Z,16Z)); PC(14:1(9Z)/22:5(7Z,10Z,13Z,16Z,19Z)); PC(16:1(9Z)/20:5(5Z,8Z,11Z,14Z,17Z)); PC(18:2(9Z,12Z)/18:4(6Z,9Z,12Z,15Z)); PC(18:3(6Z,9Z,12Z)/18:3(6Z,9Z,12Z)); PC(18:3(6Z,9Z,12Z)/18:3(9Z,12Z,15Z)); PC(18:3(9Z,12Z,15Z)/18:3(6Z,9Z,12Z)); PC(18:3(9Z,12Z,15Z)/18:3(9Z,12Z,15Z)); PC(18:4(6Z,9Z,12Z,15Z)/18:2(9Z,12Z)); PC(20:5(5Z,8Z,11Z,…	C44H76NO8P; C44H76NO8P; C44H76NO8P; C44H76NO8P; C44H76NO8P; C44H76NO8P; C44H76NO8P; C44H76NO8P; C44H76NO8P; C44H76NO8P; C44H76NO8P; C44H76NO8P; C44H76NO8P; C44H76NO8P; C44H76NO8P; C44H76NO8P; C44H76NO8P; C44H76NO8P; C44H76NO8P; C44H76NO8P; C44H76NO8P; C44H76NO8P; C44H76NO8P; C44H76NO8P; C44H76NO8P; C44H76NO8P; C44H76NO8P; C44H76NO8P; C44H76NO8P; C44H76NO8P; C44H76NO8P; C44H76NO8P; C44H76NO8P; C44…	; ; ; Glycerophospholipids; ; ; ; Glycerophospholipids; Glycerophospholipids; ; ; ; Glycerophospholipids; ; Glycerophospholipids; Glycerophospholipids; Glycerophospholipids; Glycerophospholipids; Glycerophospholipids; Glycerophospholipids; Glycerophospholipids; Glycerophospholipids; Glycerophospholipids; Glycerophospholipids; Glycerophospholipids; Glycerophospholipids; Glycerophospholipids; Glyce…	; ; ; Glycerophosphocholines; ; ; ; Glycerophosphocholines; Glycerophosphocholines; ; ; ; Glycerophosphocholines; ; Glycerophosphoethanolamines; Glycerophosphoethanolamines; Glycerophosphoethanolamines; Glycerophosphoethanolamines; Glycerophosphoethanolamines; Glycerophosphoethanolamines; Glycerophosphoethanolamines; Glycerophosphoethanolamines; Glycerophosphoethanolamines; Glycerophosphoethanola…
778.573	PE(22:4(7Z,10Z,13Z,16Z)/P-18:1(11Z)); PE(22:4(7Z,10Z,13Z,16Z)/P-18:1(9Z)); PE(22:5(4Z,7Z,10Z,13Z,16Z)/P-18:0); PE(22:5(7Z,10Z,13Z,16Z,19Z)/P-18:0); PE(P-18:0/22:5(4Z,7Z,10Z,13Z,16Z)); PE(P-18:0/22:5(7Z,10Z,13Z,16Z,19Z)); PE(P-18:1(11Z)/22:4(7Z,10Z,13Z,16Z)); PE(P-18:1(9Z)/22:4(7Z,10Z,13Z,16Z))	C45H80NO7P; C45H80NO7P; C45H80NO7P; C45H80NO7P; C45H80NO7P; C45H80NO7P; C45H80NO7P; C45H80NO7P	Glycerophospholipids; Glycerophospholipids; Glycerophospholipids; Glycerophospholipids; Glycerophospholipids; Glycerophospholipids; Glycerophospholipids; Glycerophospholipids	Glycerophosphoethanolamines; Glycerophosphoethanolamines; Glycerophosphoethanolamines; Glycerophosphoethanolamines; Glycerophosphoethanolamines; Glycerophosphoethanolamines; Glycerophosphoethanolamines; Glycerophosphoethanolamines
779.538
779.576	PG(18:0/18:0); PG(i-12:0/i-24:0)	C42H83O10P; C42H83O10P	Glycerophospholipids; Glycerophospholipids	Glycerophosphoglycerols; Glycerophosphoglycerols
780.551	PC(14:0/22:5(4Z,7Z,10Z,13Z,16Z)); PC(14:0/22:5(7Z,10Z,13Z,16Z,19Z)); PC(14:1(9Z)/22:4(7Z,10Z,13Z,16Z)); PC(16:0/20:5(5Z,8Z,11Z,14Z,17Z)); PC(16:1(9Z)/20:4(5Z,8Z,11Z,14Z)); PC(16:1(9Z)/20:4(8Z,11Z,14Z,17Z)); PC(18:1(11Z)/18:4(6Z,9Z,12Z,15Z)); PC(18:1(9Z)/18:4(6Z,9Z,12Z,15Z)); PC(18:2(9Z,12Z)/18:3(6Z,9Z,12Z)); PC(18:2(9Z,12Z)/18:3(9Z,12Z,15Z)); PC(18:3(6Z,9Z,12Z)/18:2(9Z,12Z)); PC(18:3(9Z,12Z,15Z)/…	C44H78NO8P; C44H78NO8P; C44H78NO8P; C44H78NO8P; C44H78NO8P; C44H78NO8P; C44H78NO8P; C44H78NO8P; C44H78NO8P; C44H78NO8P; C44H78NO8P; C44H78NO8P; C44H78NO8P; C44H78NO8P; C44H78NO8P; C44H78NO8P; C44H78NO8P; C44H78NO8P; C44H78NO8P; C44H78NO8P; C44H78NO8P; C44H78NO8P; C44H78NO8P; C44H78NO8P; C44H78NO8P; C44H78NO8P; C44H78NO8P; C44H78NO8P; C44H78NO8P; C44H78NO8P; C44H78NO8P; C44H78NO8P; C44H78NO8P; C44…	; ; ; ; ; Glycerophospholipids; ; ; ; Glycerophospholipids; ; Glycerophospholipids; Glycerophospholipids; ; Glycerophospholipids; Glycerophospholipids; Glycerophospholipids; ; ; ; Glycerophospholipids; Glycerophospholipids; Glycerophospholipids; Glycerophospholipids; Glycerophospholipids; Glycerophospholipids; Glycerophospholipids; Glycerophospholipids; Glycerophospholipids; Glycerophospholipids;…	; ; ; ; ; Glycerophosphocholines; ; ; ; Glycerophosphocholines; ; Glycerophosphocholines; Glycerophosphocholines; ; Glycerophosphocholines; Glycerophosphocholines; Glycerophosphocholines; ; ; ; Glycerophosphoethanolamines; Glycerophosphoethanolamines; Glycerophosphoethanolamines; Glycerophosphoethanolamines; Glycerophosphoethanolamines; Glycerophosphoethanolamines; Glycerophosphoethanolamines; Gl…
780.587	PE(22:4(7Z,10Z,13Z,16Z)/P-18:0); PE(P-18:0/22:4(7Z,10Z,13Z,16Z))	C45H82NO7P; C45H82NO7P	Glycerophospholipids; Glycerophospholipids	Glycerophosphoethanolamines; Glycerophosphoethanolamines
781.555
781.591
782.567	PC(14:0/22:4(7Z,10Z,13Z,16Z)); PC(16:0/20:4(5Z,8Z,11Z,14Z)); PC(16:0/20:4(8Z,11Z,14Z,17Z)); PC(16:1(9Z)/20:3(5Z,8Z,11Z)); PC(16:1(9Z)/20:3(8Z,11Z,14Z)); PC(18:0/18:4(6Z,9Z,12Z,15Z)); PC(18:1(11Z)/18:3(6Z,9Z,12Z)); PC(18:1(11Z)/18:3(9Z,12Z,15Z)); PC(18:1(9Z)/18:3(6Z,9Z,12Z)); PC(18:1(9Z)/18:3(9Z,12Z,15Z)); PC(18:2(9Z,12Z)/18:2(9Z,12Z)); PC(18:3(6Z,9Z,12Z)/18:1(11Z)); PC(18:3(6Z,9Z,12Z)/18:1(9Z)); …	C44H80NO8P; C44H80NO8P; C44H80NO8P; C44H80NO8P; C44H80NO8P; C44H80NO8P; C44H80NO8P; C44H80NO8P; C44H80NO8P; C44H80NO8P; C44H80NO8P; C44H80NO8P; C44H80NO8P; C44H80NO8P; C44H80NO8P; C44H80NO8P; C44H80NO8P; C44H80NO8P; C44H80NO8P; C44H80NO8P; C44H80NO8P; C44H80NO8P; C44H80NO8P; C44H80NO8P; C44H80NO8P; C44H80NO8P; C44H80NO8P; C44H80NO8P; C44H80NO8P; C44H80NO8P; C44H80NO8P; C44H80NO8P; C44H80NO8P; C44…	Glycerophospholipids; Glycerophospholipids; ; ; ; ; Glycerophospholipids; Glycerophospholipids; Glycerophospholipids; Glycerophospholipids; Glycerophospholipids; ; ; ; ; ; ; ; Glycerophospholipids; ; ; Glycerophospholipids; Glycerophospholipids; Glycerophospholipids; Glycerophospholipids; Glycerophospholipids; Glycerophospholipids; Glycerophospholipids; Glycerophospholipids; Glycerophospholipids;…	Glycerophosphocholines; Glycerophosphocholines; ; ; ; ; Glycerophosphocholines; Glycerophosphocholines; Glycerophosphocholines; Glycerophosphocholines; Glycerophosphocholines; ; ; ; ; ; ; ; Glycerophosphocholines; ; ; Glycerophosphoethanolamines; Glycerophosphoethanolamines; Glycerophosphoethanolamines; Glycerophosphoethanolamines; Glycerophosphoethanolamines; Glycerophosphoethanolamines; Glycero…
783.57
784.582	PC(14:1(9Z)/22:2(13Z,16Z)); PC(16:0/20:3(5Z,8Z,11Z)); PC(16:0/20:3(8Z,11Z,14Z)); PC(16:1(9Z)/20:2(11Z,14Z)); PC(18:0/18:3(6Z,9Z,12Z)); PC(18:0/18:3(9Z,12Z,15Z)); PC(18:1(11Z)/18:2(9Z,12Z)); PC(18:1(9Z)/18:2(9Z,12Z)); PC(18:2(9Z,12Z)/18:1(11Z)); PC(18:2(9Z,12Z)/18:1(9Z)); PC(18:3(6Z,9Z,12Z)/18:0); PC(18:3(9Z,12Z,15Z)/18:0); PC(20:2(11Z,14Z)/16:1(9Z)); PC(20:3(5Z,8Z,11Z)/16:0); PC(20:3(8Z,11Z,14Z)/…	C44H82NO8P; C44H82NO8P; C44H82NO8P; C44H82NO8P; C44H82NO8P; C44H82NO8P; C44H82NO8P; C44H82NO8P; C44H82NO8P; C44H82NO8P; C44H82NO8P; C44H82NO8P; C44H82NO8P; C44H82NO8P; C44H82NO8P; C44H82NO8P; C44H82NO8P; C44H82NO8P; C44H82NO8P; C44H82NO8P; C44H82NO8P; C44H82NO8P; C44H82NO8P; C44H82NO8P; C44H82NO8P; C44H82NO8P; C44H82NO8P; C44H82NO8P; C44H82NO8P; C44H82NO8P; C44H82NO8P; C44H82NO8P	; Glycerophospholipids; ; ; ; Glycerophospholipids; Glycerophospholipids; Glycerophospholipids; Glycerophospholipids; Glycerophospholipids; ; ; ; ; ; Glycerophospholipids; Glycerophospholipids; Glycerophospholipids; Glycerophospholipids; Glycerophospholipids; Glycerophospholipids; Glycerophospholipids; Glycerophospholipids; Glycerophospholipids; Glycerophospholipids; Glycerophospholipids; Glycero…	; Glycerophosphocholines; ; ; ; Glycerophosphocholines; Glycerophosphocholines; Glycerophosphocholines; Glycerophosphocholines; Glycerophosphocholines; ; ; ; ; ; Glycerophosphocholines; Glycerophosphoethanolamines; Glycerophosphoethanolamines; Glycerophosphoethanolamines; Glycerophosphoethanolamines; Glycerophosphoethanolamines; Glycerophosphoethanolamines; Glycerophosphoethanolamines; Glyceropho…
785.587
785.646
786.599	PC(18:1(9Z)/18:1(9Z)) ; PC(14:0/22:2(13Z,16Z)); PC(14:1(9Z)/22:1(13Z)); PC(16:0/20:2(11Z,14Z)); PC(16:1(9Z)/20:1(11Z)); PC(18:0/18:2(9Z,12Z)); PC(18:1(11Z)/18:1(11Z)); PC(18:1(11Z)/18:1(9Z)); PC(18:1(9Z)/18:1(11Z)); PC(18:2(9Z,12Z)/18:0); PC(20:1(11Z)/16:1(9Z)); PC(20:2(11Z,14Z)/16:0); PC(22:1(13Z)/14:1(9Z)); PC(22:2(13Z,16Z)/14:0); 1,2-dioleoyl-sn-glycero-3-phosphocholine; PE-NMe(14:1(9Z)/24:1(1…	C44H84NO8P; C44H84NO8P; C44H84NO8P; C44H84NO8P; C44H84NO8P; C44H84NO8P; C44H84NO8P; C44H84NO8P; C44H84NO8P; C44H84NO8P; C44H84NO8P; C44H84NO8P; C44H84NO8P; C44H84NO8P; C44H84NO8P; C44H84NO8P; C44H84NO8P; C44H84NO8P; C44H84NO8P; C44H84NO8P; C44H84NO8P; C44H84NO8P; C44H84NO8P; C44H84NO8P; C44H84NO8P; C44H84NO8P; C44H84NO8P; C44H84NO8P; C44H84NO8P; C44H84NO8P; C44H84NO8P	Glycerophospholipids; Glycerophospholipids; Glycerophospholipids; Glycerophospholipids; Glycerophospholipids; Glycerophospholipids; Glycerophospholipids; Glycerophospholipids; Glycerophospholipids; Glycerophospholipids; Glycerophospholipids; Glycerophospholipids; Glycerophospholipids; Glycerophospholipids; Glycerophospholipids; Glycerophospholipids; Glycerophospholipids; Glycerophospholipids; Gly…	Glycerophosphocholines; Glycerophosphocholines; Glycerophosphocholines; Glycerophosphocholines; Glycerophosphocholines; Glycerophosphocholines; Glycerophosphocholines; Glycerophosphocholines; Glycerophosphocholines; Glycerophosphocholines; Glycerophosphocholines; Glycerophosphocholines; Glycerophosphocholines; Glycerophosphocholines; Glycerophosphocholines; Glycerophosphoethanolamines; Glyceropho…
787.602
788.517
788.547	PS(18:0/18:2(9Z,12Z)); PS(18:1(9Z)/18:1(9Z)); PS(18:2(9Z,12Z)/18:0); PS(18:1(11Z)/18:1(11Z)); PS(16:1(9Z)/20:1(11Z)); PS(18:1(11Z)/18:1(9Z)); PS(18:1(9Z)/18:1(11Z)); PS(14:0/22:2(13Z,16Z)); PS(14:1(9Z)/22:1(13Z)); PS(16:0/20:2(11Z,14Z)); PS(20:1(11Z)/16:1(9Z)); PS(20:2(11Z,14Z)/16:0); PS(22:1(13Z)/14:1(9Z)); PS(22:2(13Z,16Z)/14:0)	C42H78NO10P; C42H78NO10P; C42H78NO10P; C42H78NO10P; C42H78NO10P; C42H78NO10P; C42H78NO10P; C42H78NO10P; C42H78NO10P; C42H78NO10P; C42H78NO10P; C42H78NO10P; C42H78NO10P; C42H78NO10P	Glycerophospholipids; Glycerophospholipids; Glycerophospholipids; Glycerophospholipids; Glycerophospholipids; Glycerophospholipids; Glycerophospholipids; Glycerophospholipids; Glycerophospholipids; Glycerophospholipids; Glycerophospholipids; Glycerophospholipids; Glycerophospholipids; Glycerophospholipids	Glycerophosphoserines; Glycerophosphoserines; Glycerophosphoserines; Glycerophosphoserines; Glycerophosphoserines; Glycerophosphoserines; Glycerophosphoserines; Glycerophosphoserines; Glycerophosphoserines; Glycerophosphoserines; Glycerophosphoserines; Glycerophosphoserines; Glycerophosphoserines; Glycerophosphoserines
788.61
789.467	PGP(a-13:0/i-18:0); PGP(i-12:0/i-19:0); PGP(i-13:0/i-18:0); PGP(i-14:0/a-17:0); PGP(i-14:0/i-17:0)	C37H74O13P2; C37H74O13P2; C37H74O13P2; C37H74O13P2; C37H74O13P2	Glycerophospholipids; Glycerophospholipids; Glycerophospholipids; Glycerophospholipids; Glycerophospholipids	Glycerophosphoglycerophosphates; Glycerophosphoglycerophosphates; Glycerophosphoglycerophosphates; Glycerophosphoglycerophosphates; Glycerophosphoglycerophosphates
789.52
789.549
789.616
790.473	13-Demethyl tacrolimus; 31-O-Demethyltacrolimus	C43H67NO12; C43H67NO12	Macrolide lactams; Macrolide lactams	;
790.534
790.566
790.62
791.473
791.537
791.57
791.624
792.489
792.511
792.552	PC(15:0/22:6(4Z,7Z,10Z,13Z,16Z,19Z)); PC(22:6(4Z,7Z,10Z,13Z,16Z,19Z)/15:0); PE(18:0/22:6(4Z,7Z,10Z,13Z,16Z,19Z)); PE(18:1(11Z)/22:5(4Z,7Z,10Z,13Z,16Z)); PE(18:1(11Z)/22:5(7Z,10Z,13Z,16Z,19Z)); PE(18:1(9Z)/22:5(4Z,7Z,10Z,13Z,16Z)); PE(18:1(9Z)/22:5(7Z,10Z,13Z,16Z,19Z)); PE(18:2(9Z,12Z)/22:4(7Z,10Z,13Z,16Z)); PE(18:4(6Z,9Z,12Z,15Z)/22:2(13Z,16Z)); PE(20:1(11Z)/20:5(5Z,8Z,11Z,14Z,17Z)); PE(20:2(11Z,…	C45H78NO8P; C45H78NO8P; C45H78NO8P; C45H78NO8P; C45H78NO8P; C45H78NO8P; C45H78NO8P; C45H78NO8P; C45H78NO8P; C45H78NO8P; C45H78NO8P; C45H78NO8P; C45H78NO8P; C45H78NO8P; C45H78NO8P; C45H78NO8P; C45H78NO8P; C45H78NO8P; C45H78NO8P; C45H78NO8P; C45H78NO8P; C45H78NO8P; C45H78NO8P; C45H78NO8P; C45H78NO8P; C45H78NO8P; C45H78NO8P; C45H78NO8P; C45H78NO8P; C45H78NO8P; C45H78NO8P; C45H78NO8P; C45H78NO8P; C45…	Glycerophospholipids; Glycerophospholipids; Glycerophospholipids; Glycerophospholipids; Glycerophospholipids; Glycerophospholipids; Glycerophospholipids; Glycerophospholipids; Glycerophospholipids; Glycerophospholipids; Glycerophospholipids; Glycerophospholipids; Glycerophospholipids; Glycerophospholipids; Glycerophospholipids; Glycerophospholipids; Glycerophospholipids; Glycerophospholipids; Gly…	Glycerophosphocholines; Glycerophosphocholines; Glycerophosphoethanolamines; Glycerophosphoethanolamines; Glycerophosphoethanolamines; Glycerophosphoethanolamines; Glycerophosphoethanolamines; Glycerophosphoethanolamines; Glycerophosphoethanolamines; Glycerophosphoethanolamines; Glycerophosphoethanolamines; Glycerophosphoethanolamines; Glycerophosphoethanolamines; Glycerophosphoethanolamines; Gly…
792.587	PC(20:4(5Z,8Z,11Z,14Z)/P-18:1(11Z)); PC(20:4(5Z,8Z,11Z,14Z)/P-18:1(9Z)); PC(20:4(8Z,11Z,14Z,17Z)/P-18:1(11Z)); PC(20:4(8Z,11Z,14Z,17Z)/P-18:1(9Z)); PC(20:5(5Z,8Z,11Z,14Z,17Z)/P-18:0); PC(22:5(4Z,7Z,10Z,13Z,16Z)/P-16:0); PC(22:5(7Z,10Z,13Z,16Z,19Z)/P-16:0); PC(P-16:0/22:5(4Z,7Z,10Z,13Z,16Z)); PC(P-16:0/22:5(7Z,10Z,13Z,16Z,19Z)); PC(P-18:0/20:5(5Z,8Z,11Z,14Z,17Z)); PC(P-18:1(11Z)/20:4(5Z,8Z,11Z,14Z…	C46H82NO7P; C46H82NO7P; C46H82NO7P; C46H82NO7P; C46H82NO7P; C46H82NO7P; C46H82NO7P; C46H82NO7P; C46H82NO7P; C46H82NO7P; C46H82NO7P; C46H82NO7P; C46H82NO7P; C46H82NO7P; C46H82NO7P; C46H82NO7P	Glycerophospholipids; Glycerophospholipids; Glycerophospholipids; Glycerophospholipids; Glycerophospholipids; Glycerophospholipids; Glycerophospholipids; Glycerophospholipids; Glycerophospholipids; Glycerophospholipids; Glycerophospholipids; ; Glycerophospholipids; ; Glycerophospholipids; Glycerophospholipids	Glycerophosphocholines; Glycerophosphocholines; Glycerophosphocholines; Glycerophosphocholines; Glycerophosphocholines; Glycerophosphocholines; Glycerophosphocholines; Glycerophosphocholines; Glycerophosphocholines; Glycerophosphocholines; Glycerophosphocholines; ; Glycerophosphocholines; ; Glycerophosphocholines; Glycerophosphocholines
793.555
793.591
794.504
794.527
794.567	PC(15:0/22:5(4Z,7Z,10Z,13Z,16Z)); PC(15:0/22:5(7Z,10Z,13Z,16Z,19Z)); PC(22:5(4Z,7Z,10Z,13Z,16Z)/15:0); PC(22:5(7Z,10Z,13Z,16Z,19Z)/15:0); PE(18:0/22:5(4Z,7Z,10Z,13Z,16Z)); PE(18:0/22:5(7Z,10Z,13Z,16Z,19Z)); PE(18:1(11Z)/22:4(7Z,10Z,13Z,16Z)); PE(18:1(9Z)/22:4(7Z,10Z,13Z,16Z)); PE(18:3(6Z,9Z,12Z)/22:2(13Z,16Z)); PE(18:3(9Z,12Z,15Z)/22:2(13Z,16Z)); PE(18:4(6Z,9Z,12Z,15Z)/22:1(13Z)); PE(20:0/20:5(5Z…	C45H80NO8P; C45H80NO8P; C45H80NO8P; C45H80NO8P; C45H80NO8P; C45H80NO8P; C45H80NO8P; C45H80NO8P; C45H80NO8P; C45H80NO8P; C45H80NO8P; C45H80NO8P; C45H80NO8P; C45H80NO8P; C45H80NO8P; C45H80NO8P; C45H80NO8P; C45H80NO8P; C45H80NO8P; C45H80NO8P; C45H80NO8P; C45H80NO8P; C45H80NO8P; C45H80NO8P; C45H80NO8P; C45H80NO8P; C45H80NO8P; C45H80NO8P; C45H80NO8P; C45H80NO8P; C45H80NO8P; C45H80NO8P; C45H80NO8P; C45…	Glycerophospholipids; Glycerophospholipids; Glycerophospholipids; Glycerophospholipids; Glycerophospholipids; Glycerophospholipids; Glycerophospholipids; Glycerophospholipids; Glycerophospholipids; Glycerophospholipids; Glycerophospholipids; Glycerophospholipids; Glycerophospholipids; Glycerophospholipids; Glycerophospholipids; Glycerophospholipids; Glycerophospholipids; Glycerophospholipids; Gly…	Glycerophosphocholines; Glycerophosphocholines; Glycerophosphocholines; Glycerophosphocholines; Glycerophosphoethanolamines; Glycerophosphoethanolamines; Glycerophosphoethanolamines; Glycerophosphoethanolamines; Glycerophosphoethanolamines; Glycerophosphoethanolamines; Glycerophosphoethanolamines; Glycerophosphoethanolamines; Glycerophosphoethanolamines; Glycerophosphoethanolamines; Glycerophosph…
794.604	PC(20:3(5Z,8Z,11Z)/P-18:1(11Z)); PC(20:3(5Z,8Z,11Z)/P-18:1(9Z)); PC(20:3(8Z,11Z,14Z)/P-18:1(11Z)); PC(20:3(8Z,11Z,14Z)/P-18:1(9Z)); PC(20:4(5Z,8Z,11Z,14Z)/P-18:0); PC(20:4(8Z,11Z,14Z,17Z)/P-18:0); PC(22:4(7Z,10Z,13Z,16Z)/P-16:0); PC(P-16:0/22:4(7Z,10Z,13Z,16Z)); PC(P-18:0/20:4(5Z,8Z,11Z,14Z)); PC(P-18:0/20:4(8Z,11Z,14Z,17Z)); PC(P-18:1(11Z)/20:3(5Z,8Z,11Z)); PC(P-18:1(11Z)/20:3(8Z,11Z,14Z)); PC(P…	C46H84NO7P; C46H84NO7P; C46H84NO7P; C46H84NO7P; C46H84NO7P; C46H84NO7P; C46H84NO7P; C46H84NO7P; C46H84NO7P; C46H84NO7P; C46H84NO7P; C46H84NO7P; C46H84NO7P; C46H84NO7P; C46H84NO7P; C46H84NO7P	Glycerophospholipids; Glycerophospholipids; Glycerophospholipids; Glycerophospholipids; Glycerophospholipids; Glycerophospholipids; Glycerophospholipids; Glycerophospholipids; Glycerophospholipids; ; ; Glycerophospholipids; ; ; Glycerophospholipids;	Glycerophosphocholines; Glycerophosphocholines; Glycerophosphocholines; Glycerophosphocholines; Glycerophosphocholines; Glycerophosphocholines; Glycerophosphocholines; Glycerophosphocholines; Glycerophosphocholines; ; ; Glycerophosphocholines; ; ; Glycerophosphocholines;
795.506
795.531	1,2-Di-O-palmitoyl-3-O-(6-sulfoquinovopyranosyl)glycerol	C41H78O12S	Glycerolipids	Glycosylglycerols
795.571
795.608
796.58
796.618	PC(20:2(11Z,14Z)/P-18:1(11Z)); PC(20:2(11Z,14Z)/P-18:1(9Z)); PC(20:3(5Z,8Z,11Z)/P-18:0); PC(20:3(8Z,11Z,14Z)/P-18:0); PC(P-18:0/20:3(5Z,8Z,11Z)); PC(P-18:0/20:3(8Z,11Z,14Z)); PC(P-18:1(11Z)/20:2(11Z,14Z)); PC(P-18:1(9Z)/20:2(11Z,14Z)); PC(o-18:0/20:4(8Z,11Z,14Z,17Z))	C46H86NO7P; C46H86NO7P; C46H86NO7P; C46H86NO7P; C46H86NO7P; C46H86NO7P; C46H86NO7P; C46H86NO7P; C46H86NO7P	Glycerophospholipids; Glycerophospholipids; Glycerophospholipids; Glycerophospholipids; Glycerophospholipids; Glycerophospholipids; Glycerophospholipids; Glycerophospholipids; Glycerophospholipids	Glycerophosphocholines; Glycerophosphocholines; Glycerophosphocholines; Glycerophosphocholines; Glycerophosphocholines; Glycerophosphocholines; Glycerophosphocholines; Glycerophosphocholines; Glycerophosphocholines
797.527
797.584
797.623
798.539
798.598	PE(18:1(11Z)/22:2(13Z,16Z)); PE(18:1(9Z)/22:2(13Z,16Z)); PE(18:2(9Z,12Z)/22:1(13Z)); PE(18:3(6Z,9Z,12Z)/22:0); PE(18:3(9Z,12Z,15Z)/22:0); PE(20:0/20:3(5Z,8Z,11Z)); PE(20:0/20:3(8Z,11Z,14Z)); PE(20:1(11Z)/20:2(11Z,14Z)); PE(20:2(11Z,14Z)/20:1(11Z)); PE(20:3(5Z,8Z,11Z)/20:0); PE(20:3(8Z,11Z,14Z)/20:0); PE(22:0/18:3(6Z,9Z,12Z)); PE(22:0/18:3(9Z,12Z,15Z)); PE(22:1(13Z)/18:2(9Z,12Z)); PE(22:2(13Z,16Z)…	C45H84NO8P; C45H84NO8P; C45H84NO8P; C45H84NO8P; C45H84NO8P; C45H84NO8P; C45H84NO8P; C45H84NO8P; C45H84NO8P; C45H84NO8P; C45H84NO8P; C45H84NO8P; C45H84NO8P; C45H84NO8P; C45H84NO8P; C45H84NO8P; C45H84NO8P; C45H84NO8P; C45H84NO8P; C45H84NO8P; C45H84NO8P; C45H84NO8P; C45H84NO8P; C45H84NO8P; C45H84NO8P; C45H84NO8P; C45H84NO8P; C45H84NO8P; C45H84NO8P; C45H84NO8P; C45H84NO8P; C45H84NO8P	Glycerophospholipids; Glycerophospholipids; Glycerophospholipids; Glycerophospholipids; Glycerophospholipids; Glycerophospholipids; Glycerophospholipids; Glycerophospholipids; Glycerophospholipids; Glycerophospholipids; Glycerophospholipids; Glycerophospholipids; Glycerophospholipids; Glycerophospholipids; Glycerophospholipids; Glycerophospholipids; Glycerophospholipids; Glycerophospholipids; Gly…	Glycerophosphoethanolamines; Glycerophosphoethanolamines; Glycerophosphoethanolamines; Glycerophosphoethanolamines; Glycerophosphoethanolamines; Glycerophosphoethanolamines; Glycerophosphoethanolamines; Glycerophosphoethanolamines; Glycerophosphoethanolamines; Glycerophosphoethanolamines; Glycerophosphoethanolamines; Glycerophosphoethanolamines; Glycerophosphoethanolamines; Glycerophosphoethanola…
798.634	PC(20:1(11Z)/P-18:1(11Z)); PC(20:1(11Z)/P-18:1(9Z)); PC(20:2(11Z,14Z)/P-18:0); PC(22:2(13Z,16Z)/P-16:0); PC(P-16:0/22:2(13Z,16Z)); PC(P-18:0/20:2(11Z,14Z)); PC(P-18:1(11Z)/20:1(11Z)); PC(P-18:1(9Z)/20:1(11Z)); PC(o-20:0/18:3(6Z,9Z,12Z)); PC(o-20:0/18:3(9Z,12Z,15Z))	C46H88NO7P; C46H88NO7P; C46H88NO7P; C46H88NO7P; C46H88NO7P; C46H88NO7P; C46H88NO7P; C46H88NO7P; C46H88NO7P; C46H88NO7P	Glycerophospholipids; Glycerophospholipids; Glycerophospholipids; Glycerophospholipids; Glycerophospholipids; Glycerophospholipids; Glycerophospholipids; Glycerophospholipids; ;	Glycerophosphocholines; Glycerophosphocholines; Glycerophosphocholines; Glycerophosphocholines; Glycerophosphocholines; Glycerophosphocholines; Glycerophosphocholines; Glycerophosphocholines; ;
799.543
799.602
799.638
799.668
800.546
800.614	PC(15:0/22:2(13Z,16Z)); PC(22:2(13Z,16Z)/15:0); PE(16:1(9Z)/24:1(15Z)); PE(18:0/22:2(13Z,16Z)); PE(18:1(11Z)/22:1(13Z)); PE(18:1(9Z)/22:1(13Z)); PE(18:2(9Z,12Z)/22:0); PE(20:0/20:2(11Z,14Z)); PE(20:1(11Z)/20:1(11Z)); PE(20:2(11Z,14Z)/20:0); PE(22:0/18:2(9Z,12Z)); PE(22:1(13Z)/18:1(11Z)); PE(22:1(13Z)/18:1(9Z)); PE(22:2(13Z,16Z)/18:0); PE(24:1(15Z)/16:1(9Z)); PE-NMe2(14:1(9Z)/24:1(15Z)); PE-NMe2(1…	C45H86NO8P; C45H86NO8P; C45H86NO8P; C45H86NO8P; C45H86NO8P; C45H86NO8P; C45H86NO8P; C45H86NO8P; C45H86NO8P; C45H86NO8P; C45H86NO8P; C45H86NO8P; C45H86NO8P; C45H86NO8P; C45H86NO8P; C45H86NO8P; C45H86NO8P; C45H86NO8P; C45H86NO8P; C45H86NO8P; C45H86NO8P; C45H86NO8P; C45H86NO8P; C45H86NO8P; C45H86NO8P; C45H86NO8P; C45H86NO8P; C45H86NO8P; C45H86NO8P	Glycerophospholipids; Glycerophospholipids; Glycerophospholipids; Glycerophospholipids; Glycerophospholipids; Glycerophospholipids; Glycerophospholipids; Glycerophospholipids; Glycerophospholipids; Glycerophospholipids; Glycerophospholipids; Glycerophospholipids; Glycerophospholipids; Glycerophospholipids; Glycerophospholipids; Glycerophospholipids; Glycerophospholipids; Glycerophospholipids; Gly…	Glycerophosphocholines; Glycerophosphocholines; Glycerophosphoethanolamines; Glycerophosphoethanolamines; Glycerophosphoethanolamines; Glycerophosphoethanolamines; Glycerophosphoethanolamines; Glycerophosphoethanolamines; Glycerophosphoethanolamines; Glycerophosphoethanolamines; Glycerophosphoethanolamines; Glycerophosphoethanolamines; Glycerophosphoethanolamines; Glycerophosphoethanolamines; Gly…
800.65	PC(20:0/P-18:1(11Z)); PC(20:0/P-18:1(9Z)); PC(20:1(11Z)/P-18:0); PC(22:1(13Z)/P-16:0); PC(P-16:0/22:1(13Z)); PC(P-18:0/20:1(11Z)); PC(P-18:1(11Z)/20:0); PC(P-18:1(9Z)/20:0); PC(o-18:1(9Z)/20:1(11Z)); PC(o-18:2(9Z,12Z)/20:0)	C46H90NO7P; C46H90NO7P; C46H90NO7P; C46H90NO7P; C46H90NO7P; C46H90NO7P; C46H90NO7P; C46H90NO7P; C46H90NO7P; C46H90NO7P	Glycerophospholipids; Glycerophospholipids; Glycerophospholipids; Glycerophospholipids; Glycerophospholipids; Glycerophospholipids; Glycerophospholipids; Glycerophospholipids; Glycerophospholipids; Glycerophospholipids	Glycerophosphocholines; Glycerophosphocholines; Glycerophosphocholines; Glycerophosphocholines; Glycerophosphocholines; Glycerophosphocholines; Glycerophosphocholines; Glycerophosphocholines; Glycerophosphocholines; Glycerophosphocholines
801.619
801.655
802.535	PC(18:3(6Z,9Z,12Z)/20:5(5Z,8Z,11Z,14Z,17Z)); PC(18:3(9Z,12Z,15Z)/20:5(5Z,8Z,11Z,14Z,17Z)); PC(18:4(6Z,9Z,12Z,15Z)/20:4(5Z,8Z,11Z,14Z)); PC(18:4(6Z,9Z,12Z,15Z)/20:4(8Z,11Z,14Z,17Z)); PC(20:4(5Z,8Z,11Z,14Z)/18:4(6Z,9Z,12Z,15Z)); PC(20:4(8Z,11Z,14Z,17Z)/18:4(6Z,9Z,12Z,15Z)); PC(20:5(5Z,8Z,11Z,14Z,17Z)/18:3(6Z,9Z,12Z)); PC(20:5(5Z,8Z,11Z,14Z,17Z)/18:3(9Z,12Z,15Z)); PE-NMe(20:4(5Z,8Z,11Z,14Z)/20:4(5Z,…	C46H76NO8P; C46H76NO8P; C46H76NO8P; C46H76NO8P; C46H76NO8P; C46H76NO8P; C46H76NO8P; C46H76NO8P; C46H76NO8P; C46H76NO8P; C46H76NO8P; C46H76NO8P; C46H76NO8P; C46H76NO8P; C46H76NO8P; C46H76NO8P; C46H76NO8P; C46H76NO8P; C46H76NO8P; C46H76NO8P; C46H76NO8P; C46H76NO8P; C46H76NO8P; C46H76NO8P; C46H76NO8P; C46H76NO8P; C46H76NO8P; C46H76NO8P	Glycerophospholipids; Glycerophospholipids; Glycerophospholipids; Glycerophospholipids; Glycerophospholipids; Glycerophospholipids; Glycerophospholipids; Glycerophospholipids; Glycerophospholipids; Glycerophospholipids; Glycerophospholipids; Glycerophospholipids; Glycerophospholipids; Glycerophospholipids; Glycerophospholipids; Glycerophospholipids; Glycerophospholipids; Glycerophospholipids; Gly…	Glycerophosphocholines; Glycerophosphocholines; Glycerophosphocholines; Glycerophosphocholines; Glycerophosphocholines; Glycerophosphocholines; Glycerophosphocholines; Glycerophosphocholines; Glycerophosphoethanolamines; Glycerophosphoethanolamines; Glycerophosphoethanolamines; Glycerophosphoethanolamines; Glycerophosphoethanolamines; Glycerophosphoethanolamines; Glycerophosphoethanolamines; Glyc…
802.568
803.538
803.632
804.551	PC(16:1(9Z)/22:6(4Z,7Z,10Z,13Z,16Z,19Z)); PC(18:2(9Z,12Z)/20:5(5Z,8Z,11Z,14Z,17Z)); PC(18:3(6Z,9Z,12Z)/20:4(5Z,8Z,11Z,14Z)); PC(18:3(6Z,9Z,12Z)/20:4(8Z,11Z,14Z,17Z)); PC(18:3(9Z,12Z,15Z)/20:4(5Z,8Z,11Z,14Z)); PC(18:3(9Z,12Z,15Z)/20:4(8Z,11Z,14Z,17Z)); PC(18:4(6Z,9Z,12Z,15Z)/20:3(5Z,8Z,11Z)); PC(18:4(6Z,9Z,12Z,15Z)/20:3(8Z,11Z,14Z)); PC(20:3(5Z,8Z,11Z)/18:4(6Z,9Z,12Z,15Z)); PC(20:3(8Z,11Z,14Z)/18:…	C46H78NO8P; C46H78NO8P; C46H78NO8P; C46H78NO8P; C46H78NO8P; C46H78NO8P; C46H78NO8P; C46H78NO8P; C46H78NO8P; C46H78NO8P; C46H78NO8P; C46H78NO8P; C46H78NO8P; C46H78NO8P; C46H78NO8P; C46H78NO8P; C46H78NO8P; C46H78NO8P; C46H78NO8P; C46H78NO8P; C46H78NO8P; C46H78NO8P; C46H78NO8P; C46H78NO8P; C46H78NO8P; C46H78NO8P; C46H78NO8P; C46H78NO8P; C46H78NO8P; C46H78NO8P; C46H78NO8P; C46H78NO8P; C46H78NO8P; C46…	Glycerophospholipids; Glycerophospholipids; Glycerophospholipids; Glycerophospholipids; Glycerophospholipids; Glycerophospholipids; Glycerophospholipids; Glycerophospholipids; Glycerophospholipids; Glycerophospholipids; Glycerophospholipids; Glycerophospholipids; Glycerophospholipids; Glycerophospholipids; Glycerophospholipids; Glycerophospholipids; Glycerophospholipids; Glycerophospholipids; Gly…	Glycerophosphocholines; Glycerophosphocholines; Glycerophosphocholines; Glycerophosphocholines; Glycerophosphocholines; Glycerophosphocholines; Glycerophosphocholines; Glycerophosphocholines; Glycerophosphocholines; Glycerophosphocholines; Glycerophosphocholines; Glycerophosphocholines; Glycerophosphocholines; Glycerophosphocholines; Glycerophosphocholines; Glycerophosphocholines; Glycerophosphoe…
805.555
806.568	PC(16:0/22:6(4Z,7Z,10Z,13Z,16Z,19Z)); PC(16:1(9Z)/22:5(4Z,7Z,10Z,13Z,16Z)); PC(16:1(9Z)/22:5(7Z,10Z,13Z,16Z,19Z)); PC(18:1(11Z)/20:5(5Z,8Z,11Z,14Z,17Z)); PC(18:1(9Z)/20:5(5Z,8Z,11Z,14Z,17Z)); PC(18:2(9Z,12Z)/20:4(5Z,8Z,11Z,14Z)); PC(18:2(9Z,12Z)/20:4(8Z,11Z,14Z,17Z)); PC(18:3(6Z,9Z,12Z)/20:3(5Z,8Z,11Z)); PC(18:3(6Z,9Z,12Z)/20:3(8Z,11Z,14Z)); PC(18:3(9Z,12Z,15Z)/20:3(5Z,8Z,11Z)); PC(18:3(9Z,12Z,15…	C46H80NO8P; C46H80NO8P; C46H80NO8P; C46H80NO8P; C46H80NO8P; C46H80NO8P; C46H80NO8P; C46H80NO8P; C46H80NO8P; C46H80NO8P; C46H80NO8P; C46H80NO8P; C46H80NO8P; C46H80NO8P; C46H80NO8P; C46H80NO8P; C46H80NO8P; C46H80NO8P; C46H80NO8P; C46H80NO8P; C46H80NO8P; C46H80NO8P; C46H80NO8P; C46H80NO8P; C46H80NO8P; C46H80NO8P; C46H80NO8P; C46H80NO8P; C46H80NO8P; C46H80NO8P; C46H80NO8P; C46H80NO8P; C46H80NO8P; C46…	Glycerophospholipids; ; ; ; ; Glycerophospholipids; ; Glycerophospholipids; ; ; ; ; ; ; Glycerophospholipids; ; ; Glycerophospholipids; ; Glycerophospholipids; Glycerophospholipids; ; Glycerophospholipids; ; Glycerophospholipids; Glycerophospholipids; Glycerophospholipids; Glycerophospholipids; Glycerophospholipids; Glycerophospholipids; Glycerophospholipids; Glycerophospholipids; Glycerophosphol…	Glycerophosphocholines; ; ; ; ; Glycerophosphocholines; ; Glycerophosphocholines; ; ; ; ; ; ; Glycerophosphocholines; ; ; Glycerophosphocholines; ; Glycerophosphocholines; Glycerophosphocholines; ; Glycerophosphocholines; ; Glycerophosphoethanolamines; Glycerophosphoethanolamines; Glycerophosphoethanolamines; Glycerophosphoethanolamines; Glycerophosphoethanolamines; Glycerophosphoethanolamines; G…
807.572
807.635
808.583	PC(16:0/22:5(4Z,7Z,10Z,13Z,16Z)); PC(16:0/22:5(7Z,10Z,13Z,16Z,19Z)); PC(16:1(9Z)/22:4(7Z,10Z,13Z,16Z)); PC(18:0/20:5(5Z,8Z,11Z,14Z,17Z)); PC(18:1(11Z)/20:4(5Z,8Z,11Z,14Z)); PC(18:1(11Z)/20:4(8Z,11Z,14Z,17Z)); PC(18:1(9Z)/20:4(5Z,8Z,11Z,14Z)); PC(18:1(9Z)/20:4(8Z,11Z,14Z,17Z)); PC(18:2(9Z,12Z)/20:3(5Z,8Z,11Z)); PC(18:2(9Z,12Z)/20:3(8Z,11Z,14Z)); PC(18:3(6Z,9Z,12Z)/20:2(11Z,14Z)); PC(18:3(9Z,12Z,15…	C46H82NO8P; C46H82NO8P; C46H82NO8P; C46H82NO8P; C46H82NO8P; C46H82NO8P; C46H82NO8P; C46H82NO8P; C46H82NO8P; C46H82NO8P; C46H82NO8P; C46H82NO8P; C46H82NO8P; C46H82NO8P; C46H82NO8P; C46H82NO8P; C46H82NO8P; C46H82NO8P; C46H82NO8P; C46H82NO8P; C46H82NO8P; C46H82NO8P; C46H82NO8P; C46H82NO8P; C46H82NO8P; C46H82NO8P; C46H82NO8P; C46H82NO8P; C46H82NO8P; C46H82NO8P; C46H82NO8P; C46H82NO8P; C46H82NO8P; C46…	Glycerophospholipids; Glycerophospholipids; Glycerophospholipids; Glycerophospholipids; Glycerophospholipids; Glycerophospholipids; Glycerophospholipids; Glycerophospholipids; Glycerophospholipids; Glycerophospholipids; ; Glycerophospholipids; ; ; ; Glycerophospholipids; Glycerophospholipids; Glycerophospholipids; Glycerophospholipids; Glycerophospholipids; Glycerophospholipids; Glycerophospholip…	Glycerophosphocholines; Glycerophosphocholines; Glycerophosphocholines; Glycerophosphocholines; Glycerophosphocholines; Glycerophosphocholines; Glycerophosphocholines; Glycerophosphocholines; Glycerophosphocholines; Glycerophosphocholines; ; Glycerophosphocholines; ; ; ; Glycerophosphocholines; Glycerophosphocholines; Glycerophosphocholines; Glycerophosphocholines; Glycerophosphocholines; Glycero…
809.587
810.598	PC(16:0/22:4(7Z,10Z,13Z,16Z)); PC(18:0/20:4(5Z,8Z,11Z,14Z)); PC(18:0/20:4(8Z,11Z,14Z,17Z)); PC(18:1(11Z)/20:3(5Z,8Z,11Z)); PC(18:1(11Z)/20:3(8Z,11Z,14Z)); PC(18:1(9Z)/20:3(5Z,8Z,11Z)); PC(18:1(9Z)/20:3(8Z,11Z,14Z)); PC(18:2(9Z,12Z)/20:2(11Z,14Z)); PC(18:3(6Z,9Z,12Z)/20:1(11Z)); PC(18:3(9Z,12Z,15Z)/20:1(11Z)); PC(18:4(6Z,9Z,12Z,15Z)/20:0); PC(20:0/18:4(6Z,9Z,12Z,15Z)); PC(20:1(11Z)/18:3(6Z,9Z,12Z)…	C46H84NO8P; C46H84NO8P; C46H84NO8P; C46H84NO8P; C46H84NO8P; C46H84NO8P; C46H84NO8P; C46H84NO8P; C46H84NO8P; C46H84NO8P; C46H84NO8P; C46H84NO8P; C46H84NO8P; C46H84NO8P; C46H84NO8P; C46H84NO8P; C46H84NO8P; C46H84NO8P; C46H84NO8P; C46H84NO8P; C46H84NO8P; C46H84NO8P; C46H84NO8P; C46H84NO8P; C46H84NO8P; C46H84NO8P; C46H84NO8P; C46H84NO8P; C46H84NO8P; C46H84NO8P; C46H84NO8P; C46H84NO8P; C46H84NO8P; C46…	Glycerophospholipids; Glycerophospholipids; ; ; ; ; Glycerophospholipids; ; ; ; ; Glycerophospholipids; ; ; ; ; ; ; Glycerophospholipids; Glycerophospholipids; ; Glycerophospholipids; Glycerophospholipids; Glycerophospholipids; Glycerophospholipids; Glycerophospholipids; Glycerophospholipids; Glycerophospholipids; Glycerophospholipids; Glycerophospholipids; Glycerophospholipids; Glycerophospholip…	Glycerophosphocholines; Glycerophosphocholines; ; ; ; ; Glycerophosphocholines; ; ; ; ; Glycerophosphocholines; ; ; ; ; ; ; Glycerophosphocholines; Glycerophosphocholines; ; Glycerophosphocholines; Glycerophosphoethanolamines; Glycerophosphoethanolamines; Glycerophosphoethanolamines; Glycerophosphoethanolamines; Glycerophosphoethanolamines; Glycerophosphoethanolamines; Glycerophosphoethanolamines…
811.602
811.663
812.543	PS(18:0/20:4(8Z,11Z,14Z,17Z)); PS(18:0/20:4(5Z,8Z,11Z,14Z)); PS(18:1(9Z)/20:3(8Z,11Z,14Z)); PS(20:3(8Z,11Z,14Z)/18:1(9Z)); PS(20:4(5Z,8Z,11Z,14Z)/18:0); PS(16:0/22:4(7Z,10Z,13Z,16Z)); PS(18:1(11Z)/20:3(5Z,8Z,11Z)); PS(18:1(11Z)/20:3(8Z,11Z,14Z)); PS(18:1(9Z)/20:3(5Z,8Z,11Z)); PS(18:2(9Z,12Z)/20:2(11Z,14Z)); PS(18:3(6Z,9Z,12Z)/20:1(11Z)); PS(18:3(9Z,12Z,15Z)/20:1(11Z)); PS(18:4(6Z,9Z,12Z,15Z)/20:0…	C44H78NO10P; C44H78NO10P; C44H78NO10P; C44H78NO10P; C44H78NO10P; C44H78NO10P; C44H78NO10P; C44H78NO10P; C44H78NO10P; C44H78NO10P; C44H78NO10P; C44H78NO10P; C44H78NO10P; C44H78NO10P; C44H78NO10P; C44H78NO10P; C44H78NO10P; C44H78NO10P; C44H78NO10P; C44H78NO10P; C44H78NO10P; C44H78NO10P	Glycerophospholipids; Glycerophospholipids; Glycerophospholipids; Glycerophospholipids; Glycerophospholipids; Glycerophospholipids; Glycerophospholipids; Glycerophospholipids; Glycerophospholipids; Glycerophospholipids; Glycerophospholipids; Glycerophospholipids; Glycerophospholipids; Glycerophospholipids; Glycerophospholipids; Glycerophospholipids; Glycerophospholipids; Glycerophospholipids; Gly…	Glycerophosphoserines; Glycerophosphoserines; Glycerophosphoserines; Glycerophosphoserines; Glycerophosphoserines; Glycerophosphoserines; Glycerophosphoserines; Glycerophosphoserines; Glycerophosphoserines; Glycerophosphoserines; Glycerophosphoserines; Glycerophosphoserines; Glycerophosphoserines; Glycerophosphoserines; Glycerophosphoserines; Glycerophosphoserines; Glycerophosphoserines; Glycerop…
812.612	PC(16:1(9Z)/22:2(13Z,16Z)); PC(18:0/20:3(5Z,8Z,11Z)); PC(18:0/20:3(8Z,11Z,14Z)); PC(18:1(11Z)/20:2(11Z,14Z)); PC(18:1(9Z)/20:2(11Z,14Z)); PC(18:2(9Z,12Z)/20:1(11Z)); PC(18:3(6Z,9Z,12Z)/20:0); PC(18:3(9Z,12Z,15Z)/20:0); PC(20:0/18:3(6Z,9Z,12Z)); PC(20:0/18:3(9Z,12Z,15Z)); PC(20:1(11Z)/18:2(9Z,12Z)); PC(20:2(11Z,14Z)/18:1(11Z)); PC(20:2(11Z,14Z)/18:1(9Z)); PC(20:3(5Z,8Z,11Z)/18:0); PC(20:3(8Z,11Z,1…	C46H86NO8P; C46H86NO8P; C46H86NO8P; C46H86NO8P; C46H86NO8P; C46H86NO8P; C46H86NO8P; C46H86NO8P; C46H86NO8P; C46H86NO8P; C46H86NO8P; C46H86NO8P; C46H86NO8P; C46H86NO8P; C46H86NO8P; C46H86NO8P; C46H86NO8P; C46H86NO8P; C46H86NO8P; C46H86NO8P; C46H86NO8P; C46H86NO8P; C46H86NO8P; C46H86NO8P; C46H86NO8P; C46H86NO8P; C46H86NO8P; C46H86NO8P; C46H86NO8P; C46H86NO8P; C46H86NO8P; C46H86NO8P	Glycerophospholipids; Glycerophospholipids; Glycerophospholipids; ; ; Glycerophospholipids; Glycerophospholipids; Glycerophospholipids; Glycerophospholipids; Glycerophospholipids; Glycerophospholipids; Glycerophospholipids; ; Glycerophospholipids; Glycerophospholipids; Glycerophospholipids; Glycerophospholipids; Glycerophospholipids; Glycerophospholipids; Glycerophospholipids; Glycerophospholipid…	Glycerophosphocholines; Glycerophosphocholines; Glycerophosphocholines; ; ; Glycerophosphocholines; Glycerophosphocholines; Glycerophosphocholines; Glycerophosphocholines; Glycerophosphocholines; Glycerophosphocholines; Glycerophosphocholines; ; Glycerophosphocholines; Glycerophosphocholines; Glycerophosphocholines; Glycerophosphoethanolamines; Glycerophosphoethanolamines; Glycerophosphoethanolam…
812.668
813.548
813.619
813.682	SM(d18:1/24:1(15Z))	C47H93N2O6P	Sphingolipids	Phosphosphingolipids
814.564
814.63	PC(14:1(9Z)/24:1(15Z)); PC(16:0/22:2(13Z,16Z)); PC(16:1(9Z)/22:1(13Z)); PC(18:0/20:2(11Z,14Z)); PC(18:1(11Z)/20:1(11Z)); PC(18:1(9Z)/20:1(11Z)); PC(18:2(9Z,12Z)/20:0); PC(20:0/18:2(9Z,12Z)); PC(20:1(11Z)/18:1(11Z)); PC(20:1(11Z)/18:1(9Z)); PC(20:2(11Z,14Z)/18:0); PC(22:1(13Z)/16:1(9Z)); PC(22:2(13Z,16Z)/16:0); PC(24:1(15Z)/14:1(9Z)); PE-NMe(16:1(9Z)/24:1(15Z)); PE-NMe(18:0/22:2(13Z,16Z)); PE-NMe(…	C46H88NO8P; C46H88NO8P; C46H88NO8P; C46H88NO8P; C46H88NO8P; C46H88NO8P; C46H88NO8P; C46H88NO8P; C46H88NO8P; C46H88NO8P; C46H88NO8P; C46H88NO8P; C46H88NO8P; C46H88NO8P; C46H88NO8P; C46H88NO8P; C46H88NO8P; C46H88NO8P; C46H88NO8P; C46H88NO8P; C46H88NO8P; C46H88NO8P; C46H88NO8P; C46H88NO8P; C46H88NO8P; C46H88NO8P; C46H88NO8P	Glycerophospholipids; Glycerophospholipids; Glycerophospholipids; Glycerophospholipids; Glycerophospholipids; Glycerophospholipids; Glycerophospholipids; Glycerophospholipids; Glycerophospholipids; Glycerophospholipids; Glycerophospholipids; Glycerophospholipids; Glycerophospholipids; Glycerophospholipids; Glycerophospholipids; Glycerophospholipids; Glycerophospholipids; Glycerophospholipids; Gly…	Glycerophosphocholines; Glycerophosphocholines; Glycerophosphocholines; Glycerophosphocholines; Glycerophosphocholines; Glycerophosphocholines; Glycerophosphocholines; Glycerophosphocholines; Glycerophosphocholines; Glycerophosphocholines; Glycerophosphocholines; Glycerophosphocholines; Glycerophosphocholines; Glycerophosphocholines; Glycerophosphoethanolamines; Glycerophosphoethanolamines; Glyce…
814.686
815.574
815.633
815.691
816.586
816.64
816.695
817.589
818.506
818.566	PE(20:1(11Z)/22:6(4Z,7Z,10Z,13Z,16Z,19Z)); PE(20:2(11Z,14Z)/22:5(4Z,7Z,10Z,13Z,16Z)); PE(20:2(11Z,14Z)/22:5(7Z,10Z,13Z,16Z,19Z)); PE(20:3(5Z,8Z,11Z)/22:4(7Z,10Z,13Z,16Z)); PE(20:3(8Z,11Z,14Z)/22:4(7Z,10Z,13Z,16Z)); PE(20:5(5Z,8Z,11Z,14Z,17Z)/22:2(13Z,16Z)); PE(22:2(13Z,16Z)/20:5(5Z,8Z,11Z,14Z,17Z)); PE(22:4(7Z,10Z,13Z,16Z)/20:3(5Z,8Z,11Z)); PE(22:4(7Z,10Z,13Z,16Z)/20:3(8Z,11Z,14Z)); PE(22:5(4Z,7Z…	C47H80NO8P; C47H80NO8P; C47H80NO8P; C47H80NO8P; C47H80NO8P; C47H80NO8P; C47H80NO8P; C47H80NO8P; C47H80NO8P; C47H80NO8P; C47H80NO8P; C47H80NO8P; C47H80NO8P; C47H80NO8P; C47H80NO8P; C47H80NO8P; C47H80NO8P; C47H80NO8P; C47H80NO8P; C47H80NO8P; C47H80NO8P; C47H80NO8P; C47H80NO8P; C47H80NO8P; C47H80NO8P; C47H80NO8P; C47H80NO8P; C47H80NO8P; C47H80NO8P; C47H80NO8P; C47H80NO8P; C47H80NO8P; C47H80NO8P; C47…	Glycerophospholipids; Glycerophospholipids; Glycerophospholipids; Glycerophospholipids; Glycerophospholipids; Glycerophospholipids; Glycerophospholipids; Glycerophospholipids; Glycerophospholipids; Glycerophospholipids; Glycerophospholipids; Glycerophospholipids; Glycerophospholipids; Glycerophospholipids; Glycerophospholipids; Glycerophospholipids; Glycerophospholipids; Glycerophospholipids; Gly…	Glycerophosphoethanolamines; Glycerophosphoethanolamines; Glycerophosphoethanolamines; Glycerophosphoethanolamines; Glycerophosphoethanolamines; Glycerophosphoethanolamines; Glycerophosphoethanolamines; Glycerophosphoethanolamines; Glycerophosphoethanolamines; Glycerophosphoethanolamines; Glycerophosphoethanolamines; Glycerophosphoethanolamines; Glycerophosphoethanolamines; Glycerophosphoethanola…
818.603	PC(22:5(4Z,7Z,10Z,13Z,16Z)/P-18:1(11Z)); PC(22:5(4Z,7Z,10Z,13Z,16Z)/P-18:1(9Z)); PC(22:5(7Z,10Z,13Z,16Z,19Z)/P-18:1(11Z)); PC(22:5(7Z,10Z,13Z,16Z,19Z)/P-18:1(9Z)); PC(22:6(4Z,7Z,10Z,13Z,16Z,19Z)/P-18:0); PC(P-18:0/22:6(4Z,7Z,10Z,13Z,16Z,19Z)); PC(P-18:1(11Z)/22:5(4Z,7Z,10Z,13Z,16Z)); PC(P-18:1(11Z)/22:5(7Z,10Z,13Z,16Z,19Z)); PC(P-18:1(9Z)/22:5(4Z,7Z,10Z,13Z,16Z)); PC(P-18:1(9Z)/22:5(7Z,10Z,13Z,16…	C48H84NO7P; C48H84NO7P; C48H84NO7P; C48H84NO7P; C48H84NO7P; C48H84NO7P; C48H84NO7P; C48H84NO7P; C48H84NO7P; C48H84NO7P	Glycerophospholipids; Glycerophospholipids; Glycerophospholipids; Glycerophospholipids; Glycerophospholipids; Glycerophospholipids; Glycerophospholipids; Glycerophospholipids; Glycerophospholipids; Glycerophospholipids	Glycerophosphocholines; Glycerophosphocholines; Glycerophosphocholines; Glycerophosphocholines; Glycerophosphocholines; Glycerophosphocholines; Glycerophosphocholines; Glycerophosphocholines; Glycerophosphocholines; Glycerophosphocholines
819.51	Quinquenoside F1	C42H74O15	Prenol lipids	Triterpenoids
819.57
819.607
820.525
820.583	PE(20:0/22:6(4Z,7Z,10Z,13Z,16Z,19Z)); PE(20:1(11Z)/22:5(4Z,7Z,10Z,13Z,16Z)); PE(20:1(11Z)/22:5(7Z,10Z,13Z,16Z,19Z)); PE(20:2(11Z,14Z)/22:4(7Z,10Z,13Z,16Z)); PE(20:4(5Z,8Z,11Z,14Z)/22:2(13Z,16Z)); PE(20:4(8Z,11Z,14Z,17Z)/22:2(13Z,16Z)); PE(20:5(5Z,8Z,11Z,14Z,17Z)/22:1(13Z)); PE(22:1(13Z)/20:5(5Z,8Z,11Z,14Z,17Z)); PE(22:2(13Z,16Z)/20:4(5Z,8Z,11Z,14Z)); PE(22:2(13Z,16Z)/20:4(8Z,11Z,14Z,17Z)); PE(22:…	C47H82NO8P; C47H82NO8P; C47H82NO8P; C47H82NO8P; C47H82NO8P; C47H82NO8P; C47H82NO8P; C47H82NO8P; C47H82NO8P; C47H82NO8P; C47H82NO8P; C47H82NO8P; C47H82NO8P; C47H82NO8P; C47H82NO8P; C47H82NO8P; C47H82NO8P; C47H82NO8P; C47H82NO8P; C47H82NO8P; C47H82NO8P; C47H82NO8P; C47H82NO8P; C47H82NO8P; C47H82NO8P; C47H82NO8P; C47H82NO8P; C47H82NO8P; C47H82NO8P; C47H82NO8P; C47H82NO8P; C47H82NO8P; C47H82NO8P; C47…	Glycerophospholipids; Glycerophospholipids; Glycerophospholipids; Glycerophospholipids; Glycerophospholipids; Glycerophospholipids; Glycerophospholipids; Glycerophospholipids; Glycerophospholipids; Glycerophospholipids; Glycerophospholipids; Glycerophospholipids; Glycerophospholipids; Glycerophospholipids; Glycerophospholipids; Glycerophospholipids; Glycerophospholipids; Glycerophospholipids; Gly…	Glycerophosphoethanolamines; Glycerophosphoethanolamines; Glycerophosphoethanolamines; Glycerophosphoethanolamines; Glycerophosphoethanolamines; Glycerophosphoethanolamines; Glycerophosphoethanolamines; Glycerophosphoethanolamines; Glycerophosphoethanolamines; Glycerophosphoethanolamines; Glycerophosphoethanolamines; Glycerophosphoethanolamines; Glycerophosphoethanolamines; Glycerophosphoethanola…
820.62	PC(22:4(7Z,10Z,13Z,16Z)/P-18:1(11Z)); PC(22:4(7Z,10Z,13Z,16Z)/P-18:1(9Z)); PC(22:5(4Z,7Z,10Z,13Z,16Z)/P-18:0); PC(22:5(7Z,10Z,13Z,16Z,19Z)/P-18:0); PC(P-18:0/22:5(4Z,7Z,10Z,13Z,16Z)); PC(P-18:0/22:5(7Z,10Z,13Z,16Z,19Z)); PC(P-18:1(11Z)/22:4(7Z,10Z,13Z,16Z)); PC(P-18:1(9Z)/22:4(7Z,10Z,13Z,16Z)); PC(o-18:0/22:6(4Z,7Z,10Z,13Z,16Z,19Z))	C48H86NO7P; C48H86NO7P; C48H86NO7P; C48H86NO7P; C48H86NO7P; C48H86NO7P; C48H86NO7P; C48H86NO7P; C48H86NO7P	Glycerophospholipids; Glycerophospholipids; Glycerophospholipids; Glycerophospholipids; Glycerophospholipids; Glycerophospholipids; Glycerophospholipids; Glycerophospholipids;	Glycerophosphocholines; Glycerophosphocholines; Glycerophosphocholines; Glycerophosphocholines; Glycerophosphocholines; Glycerophosphocholines; Glycerophosphocholines; Glycerophosphocholines;
821.524
821.587
821.622
822.536
822.558
822.599	PE(18:4(6Z,9Z,12Z,15Z)/24:1(15Z)); PE(20:0/22:5(4Z,7Z,10Z,13Z,16Z)); PE(20:0/22:5(7Z,10Z,13Z,16Z,19Z)); PE(20:1(11Z)/22:4(7Z,10Z,13Z,16Z)); PE(20:3(5Z,8Z,11Z)/22:2(13Z,16Z)); PE(20:3(8Z,11Z,14Z)/22:2(13Z,16Z)); PE(20:4(5Z,8Z,11Z,14Z)/22:1(13Z)); PE(20:4(8Z,11Z,14Z,17Z)/22:1(13Z)); PE(20:5(5Z,8Z,11Z,14Z,17Z)/22:0); PE(22:0/20:5(5Z,8Z,11Z,14Z,17Z)); PE(22:1(13Z)/20:4(5Z,8Z,11Z,14Z)); PE(22:1(13Z)/2…	C47H84NO8P; C47H84NO8P; C47H84NO8P; C47H84NO8P; C47H84NO8P; C47H84NO8P; C47H84NO8P; C47H84NO8P; C47H84NO8P; C47H84NO8P; C47H84NO8P; C47H84NO8P; C47H84NO8P; C47H84NO8P; C47H84NO8P; C47H84NO8P; C47H84NO8P; C47H84NO8P; C47H84NO8P; C47H84NO8P; C47H84NO8P; C47H84NO8P; C47H84NO8P; C47H84NO8P; C47H84NO8P; C47H84NO8P; C47H84NO8P; C47H84NO8P; C47H84NO8P; C47H84NO8P; C47H84NO8P; C47H84NO8P; C47H84NO8P; C47…	Glycerophospholipids; Glycerophospholipids; Glycerophospholipids; Glycerophospholipids; Glycerophospholipids; Glycerophospholipids; Glycerophospholipids; Glycerophospholipids; Glycerophospholipids; Glycerophospholipids; Glycerophospholipids; Glycerophospholipids; Glycerophospholipids; Glycerophospholipids; Glycerophospholipids; Glycerophospholipids; Glycerophospholipids; Glycerophospholipids; Gly…	Glycerophosphoethanolamines; Glycerophosphoethanolamines; Glycerophosphoethanolamines; Glycerophosphoethanolamines; Glycerophosphoethanolamines; Glycerophosphoethanolamines; Glycerophosphoethanolamines; Glycerophosphoethanolamines; Glycerophosphoethanolamines; Glycerophosphoethanolamines; Glycerophosphoethanolamines; Glycerophosphoethanolamines; Glycerophosphoethanolamines; Glycerophosphoethanola…
822.636	PC(22:4(7Z,10Z,13Z,16Z)/P-18:0); PC(P-18:0/22:4(7Z,10Z,13Z,16Z)); PC(o-20:1(11Z)/20:4(8Z,11Z,14Z,17Z))	C48H88NO7P; C48H88NO7P; C48H88NO7P	Glycerophospholipids; Glycerophospholipids; Glycerophospholipids	Glycerophosphocholines; Glycerophosphocholines; Glycerophosphocholines
823.562
823.602
823.64
824.556
824.614	PE(18:3(6Z,9Z,12Z)/24:1(15Z)); PE(18:3(9Z,12Z,15Z)/24:1(15Z)); PE(18:4(6Z,9Z,12Z,15Z)/24:0); PE(20:0/22:4(7Z,10Z,13Z,16Z)); PE(20:2(11Z,14Z)/22:2(13Z,16Z)); PE(20:3(5Z,8Z,11Z)/22:1(13Z)); PE(20:3(8Z,11Z,14Z)/22:1(13Z)); PE(20:4(5Z,8Z,11Z,14Z)/22:0); PE(20:4(8Z,11Z,14Z,17Z)/22:0); PE(22:0/20:4(5Z,8Z,11Z,14Z)); PE(22:0/20:4(8Z,11Z,14Z,17Z)); PE(22:1(13Z)/20:3(5Z,8Z,11Z)); PE(22:1(13Z)/20:3(8Z,11Z,1…	C47H86NO8P; C47H86NO8P; C47H86NO8P; C47H86NO8P; C47H86NO8P; C47H86NO8P; C47H86NO8P; C47H86NO8P; C47H86NO8P; C47H86NO8P; C47H86NO8P; C47H86NO8P; C47H86NO8P; C47H86NO8P; C47H86NO8P; C47H86NO8P; C47H86NO8P; C47H86NO8P; C47H86NO8P; C47H86NO8P; C47H86NO8P; C47H86NO8P; C47H86NO8P; C47H86NO8P; C47H86NO8P; C47H86NO8P; C47H86NO8P; C47H86NO8P; C47H86NO8P; C47H86NO8P; C47H86NO8P; C47H86NO8P; C47H86NO8P; C47…	Glycerophospholipids; Glycerophospholipids; Glycerophospholipids; Glycerophospholipids; Glycerophospholipids; Glycerophospholipids; Glycerophospholipids; Glycerophospholipids; Glycerophospholipids; Glycerophospholipids; Glycerophospholipids; Glycerophospholipids; Glycerophospholipids; Glycerophospholipids; Glycerophospholipids; Glycerophospholipids; Glycerophospholipids; Glycerophospholipids; Gly…	Glycerophosphoethanolamines; Glycerophosphoethanolamines; Glycerophosphoethanolamines; Glycerophosphoethanolamines; Glycerophosphoethanolamines; Glycerophosphoethanolamines; Glycerophosphoethanolamines; Glycerophosphoethanolamines; Glycerophosphoethanolamines; Glycerophosphoethanolamines; Glycerophosphoethanolamines; Glycerophosphoethanolamines; Glycerophosphoethanolamines; Glycerophosphoethanola…
824.651	PC(22:2(13Z,16Z)/P-18:1(11Z)); PC(22:2(13Z,16Z)/P-18:1(9Z)); PC(P-18:1(11Z)/22:2(13Z,16Z)); PC(P-18:1(9Z)/22:2(13Z,16Z)); PC(o-20:0/20:4(8Z,11Z,14Z,17Z))	C48H90NO7P; C48H90NO7P; C48H90NO7P; C48H90NO7P; C48H90NO7P	Glycerophospholipids; Glycerophospholipids; Glycerophospholipids; Glycerophospholipids; Glycerophospholipids	Glycerophosphocholines; Glycerophosphocholines; Glycerophosphocholines; Glycerophosphocholines; Glycerophosphocholines
825.559
825.618
825.656
826.566
826.629	PE(18:2(9Z,12Z)/24:1(15Z)); PE(18:3(6Z,9Z,12Z)/24:0); PE(18:3(9Z,12Z,15Z)/24:0); PE(20:1(11Z)/22:2(13Z,16Z)); PE(20:2(11Z,14Z)/22:1(13Z)); PE(20:3(5Z,8Z,11Z)/22:0); PE(20:3(8Z,11Z,14Z)/22:0); PE(22:0/20:3(5Z,8Z,11Z)); PE(22:0/20:3(8Z,11Z,14Z)); PE(22:1(13Z)/20:2(11Z,14Z)); PE(22:2(13Z,16Z)/20:1(11Z)); PE(24:0/18:3(6Z,9Z,12Z)); PE(24:0/18:3(9Z,12Z,15Z)); PE(24:1(15Z)/18:2(9Z,12Z)); PE-NMe2(18:1(11…	C47H88NO8P; C47H88NO8P; C47H88NO8P; C47H88NO8P; C47H88NO8P; C47H88NO8P; C47H88NO8P; C47H88NO8P; C47H88NO8P; C47H88NO8P; C47H88NO8P; C47H88NO8P; C47H88NO8P; C47H88NO8P; C47H88NO8P; C47H88NO8P; C47H88NO8P; C47H88NO8P; C47H88NO8P; C47H88NO8P; C47H88NO8P; C47H88NO8P; C47H88NO8P; C47H88NO8P; C47H88NO8P; C47H88NO8P; C47H88NO8P; C47H88NO8P; C47H88NO8P; C47H88NO8P	Glycerophospholipids; Glycerophospholipids; Glycerophospholipids; Glycerophospholipids; Glycerophospholipids; Glycerophospholipids; Glycerophospholipids; Glycerophospholipids; Glycerophospholipids; Glycerophospholipids; Glycerophospholipids; Glycerophospholipids; Glycerophospholipids; Glycerophospholipids; Glycerophospholipids; Glycerophospholipids; Glycerophospholipids; Glycerophospholipids; Gly…	Glycerophosphoethanolamines; Glycerophosphoethanolamines; Glycerophosphoethanolamines; Glycerophosphoethanolamines; Glycerophosphoethanolamines; Glycerophosphoethanolamines; Glycerophosphoethanolamines; Glycerophosphoethanolamines; Glycerophosphoethanolamines; Glycerophosphoethanolamines; Glycerophosphoethanolamines; Glycerophosphoethanolamines; Glycerophosphoethanolamines; Glycerophosphoethanola…
826.666	PC(22:1(13Z)/P-18:1(11Z)); PC(22:1(13Z)/P-18:1(9Z)); PC(22:2(13Z,16Z)/P-18:0); PC(P-18:0/22:2(13Z,16Z)); PC(P-18:1(11Z)/22:1(13Z)); PC(P-18:1(9Z)/22:1(13Z)); PC(o-22:0/18:3(6Z,9Z,12Z)); PC(o-22:0/18:3(9Z,12Z,15Z))	C48H92NO7P; C48H92NO7P; C48H92NO7P; C48H92NO7P; C48H92NO7P; C48H92NO7P; C48H92NO7P; C48H92NO7P	Glycerophospholipids; Glycerophospholipids; Glycerophospholipids; Glycerophospholipids; Glycerophospholipids; Glycerophospholipids; Glycerophospholipids; Glycerophospholipids	Glycerophosphocholines; Glycerophosphocholines; Glycerophosphocholines; Glycerophosphocholines; Glycerophosphocholines; Glycerophosphocholines; Glycerophosphocholines; Glycerophosphocholines
827.669
828.421
828.549
828.679
829.554
830.568	PC(18:2(9Z,12Z)/22:6(4Z,7Z,10Z,13Z,16Z,19Z)); PC(18:3(6Z,9Z,12Z)/22:5(4Z,7Z,10Z,13Z,16Z)); PC(18:3(6Z,9Z,12Z)/22:5(7Z,10Z,13Z,16Z,19Z)); PC(18:3(9Z,12Z,15Z)/22:5(4Z,7Z,10Z,13Z,16Z)); PC(18:3(9Z,12Z,15Z)/22:5(7Z,10Z,13Z,16Z,19Z)); PC(18:4(6Z,9Z,12Z,15Z)/22:4(7Z,10Z,13Z,16Z)); PC(20:3(5Z,8Z,11Z)/20:5(5Z,8Z,11Z,14Z,17Z)); PC(20:3(8Z,11Z,14Z)/20:5(5Z,8Z,11Z,14Z,17Z)); PC(20:4(5Z,8Z,11Z,14Z)/20:4(5Z,8…	C48H80NO8P; C48H80NO8P; C48H80NO8P; C48H80NO8P; C48H80NO8P; C48H80NO8P; C48H80NO8P; C48H80NO8P; C48H80NO8P; C48H80NO8P; C48H80NO8P; C48H80NO8P; C48H80NO8P; C48H80NO8P; C48H80NO8P; C48H80NO8P; C48H80NO8P; C48H80NO8P; C48H80NO8P; C48H80NO8P; C48H80NO8P; C48H80NO8P; C48H80NO8P; C48H80NO8P; C48H80NO8P; C48H80NO8P; C48H80NO8P; C48H80NO8P; C48H80NO8P; C48H80NO8P; C48H80NO8P; C48H80NO8P; C48H80NO8P; C48…	Glycerophospholipids; Glycerophospholipids; Glycerophospholipids; Glycerophospholipids; Glycerophospholipids; Glycerophospholipids; Glycerophospholipids; Glycerophospholipids; Glycerophospholipids; Glycerophospholipids; Glycerophospholipids; Glycerophospholipids; Glycerophospholipids; Glycerophospholipids; Glycerophospholipids; Glycerophospholipids; Glycerophospholipids; Glycerophospholipids; Gly…	Glycerophosphocholines; Glycerophosphocholines; Glycerophosphocholines; Glycerophosphocholines; Glycerophosphocholines; Glycerophosphocholines; Glycerophosphocholines; Glycerophosphocholines; Glycerophosphocholines; Glycerophosphocholines; Glycerophosphocholines; Glycerophosphocholines; Glycerophosphocholines; Glycerophosphocholines; Glycerophosphocholines; Glycerophosphocholines; Glycerophosphoc…
831.571
832.584	PC(18:1(11Z)/22:6(4Z,7Z,10Z,13Z,16Z,19Z)); PC(18:1(9Z)/22:6(4Z,7Z,10Z,13Z,16Z,19Z)); PC(18:2(9Z,12Z)/22:5(4Z,7Z,10Z,13Z,16Z)); PC(18:2(9Z,12Z)/22:5(7Z,10Z,13Z,16Z,19Z)); PC(18:3(6Z,9Z,12Z)/22:4(7Z,10Z,13Z,16Z)); PC(18:3(9Z,12Z,15Z)/22:4(7Z,10Z,13Z,16Z)); PC(20:2(11Z,14Z)/20:5(5Z,8Z,11Z,14Z,17Z)); PC(20:3(5Z,8Z,11Z)/20:4(5Z,8Z,11Z,14Z)); PC(20:3(5Z,8Z,11Z)/20:4(8Z,11Z,14Z,17Z)); PC(20:3(8Z,11Z,14Z…	C48H82NO8P; C48H82NO8P; C48H82NO8P; C48H82NO8P; C48H82NO8P; C48H82NO8P; C48H82NO8P; C48H82NO8P; C48H82NO8P; C48H82NO8P; C48H82NO8P; C48H82NO8P; C48H82NO8P; C48H82NO8P; C48H82NO8P; C48H82NO8P; C48H82NO8P; C48H82NO8P; C48H82NO8P; C48H82NO8P; C48H82NO8P; C48H82NO8P; C48H82NO8P; C48H82NO8P; C48H82NO8P; C48H82NO8P; C48H82NO8P; C48H82NO8P; C48H82NO8P; C48H82NO8P; C48H82NO8P; C48H82NO8P; C48H82NO8P; C48…	; Glycerophospholipids; Glycerophospholipids; Glycerophospholipids; Glycerophospholipids; Glycerophospholipids; Glycerophospholipids; Glycerophospholipids; Glycerophospholipids; Glycerophospholipids; Glycerophospholipids; Glycerophospholipids; Glycerophospholipids; Glycerophospholipids; Glycerophospholipids; Glycerophospholipids; Glycerophospholipids; Glycerophospholipids; Glycerophospholipids; G…	; Glycerophosphocholines; Glycerophosphocholines; Glycerophosphocholines; Glycerophosphocholines; Glycerophosphocholines; Glycerophosphocholines; Glycerophosphocholines; Glycerophosphocholines; Glycerophosphocholines; Glycerophosphocholines; Glycerophosphocholines; Glycerophosphocholines; Glycerophosphocholines; Glycerophosphocholines; Glycerophosphocholines; Glycerophosphocholines; Glycerophosph…
833.587
833.645
834.526	PS(18:1(9Z)/22:6(4Z,7Z,10Z,13Z,16Z,19Z)); PS(20:3(8Z,11Z,14Z)/20:4(5Z,8Z,11Z,14Z)); PS(20:4(5Z,8Z,11Z,14Z)/20:3(8Z,11Z,14Z)); PS(22:6(4Z,7Z,10Z,13Z,16Z,19Z)/18:1(9Z)); PS(18:1(11Z)/22:6(4Z,7Z,10Z,13Z,16Z,19Z)); PS(18:2(9Z,12Z)/22:5(4Z,7Z,10Z,13Z,16Z)); PS(18:2(9Z,12Z)/22:5(7Z,10Z,13Z,16Z,19Z)); PS(18:3(6Z,9Z,12Z)/22:4(7Z,10Z,13Z,16Z)); PS(18:3(9Z,12Z,15Z)/22:4(7Z,10Z,13Z,16Z)); PS(20:3(5Z,8Z,11Z)…	C46H76NO10P; C46H76NO10P; C46H76NO10P; C46H76NO10P; C46H76NO10P; C46H76NO10P; C46H76NO10P; C46H76NO10P; C46H76NO10P; C46H76NO10P; C46H76NO10P; C46H76NO10P; C46H76NO10P; C46H76NO10P; C46H76NO10P; C46H76NO10P; C46H76NO10P; C46H76NO10P; C46H76NO10P; C46H76NO10P; C46H76NO10P; C46H76NO10P	Glycerophospholipids; Glycerophospholipids; Glycerophospholipids; Glycerophospholipids; Glycerophospholipids; Glycerophospholipids; Glycerophospholipids; Glycerophospholipids; Glycerophospholipids; Glycerophospholipids; Glycerophospholipids; Glycerophospholipids; Glycerophospholipids; Glycerophospholipids; Glycerophospholipids; Glycerophospholipids; Glycerophospholipids; Glycerophospholipids; Gly…	Glycerophosphoserines; Glycerophosphoserines; Glycerophosphoserines; Glycerophosphoserines; Glycerophosphoserines; Glycerophosphoserines; Glycerophosphoserines; Glycerophosphoserines; Glycerophosphoserines; Glycerophosphoserines; Glycerophosphoserines; Glycerophosphoserines; Glycerophosphoserines; Glycerophosphoserines; Glycerophosphoserines; Glycerophosphoserines; Glycerophosphoserines; Glycerop…
834.599	PC(18:0/22:6(4Z,7Z,10Z,13Z,16Z,19Z)); PC(18:1(11Z)/22:5(4Z,7Z,10Z,13Z,16Z)); PC(18:1(11Z)/22:5(7Z,10Z,13Z,16Z,19Z)); PC(18:1(9Z)/22:5(4Z,7Z,10Z,13Z,16Z)); PC(18:1(9Z)/22:5(7Z,10Z,13Z,16Z,19Z)); PC(18:2(9Z,12Z)/22:4(7Z,10Z,13Z,16Z)); PC(18:4(6Z,9Z,12Z,15Z)/22:2(13Z,16Z)); PC(20:1(11Z)/20:5(5Z,8Z,11Z,14Z,17Z)); PC(20:2(11Z,14Z)/20:4(5Z,8Z,11Z,14Z)); PC(20:2(11Z,14Z)/20:4(8Z,11Z,14Z,17Z)); PC(20:3(5…	C48H84NO8P; C48H84NO8P; C48H84NO8P; C48H84NO8P; C48H84NO8P; C48H84NO8P; C48H84NO8P; C48H84NO8P; C48H84NO8P; C48H84NO8P; C48H84NO8P; C48H84NO8P; C48H84NO8P; C48H84NO8P; C48H84NO8P; C48H84NO8P; C48H84NO8P; C48H84NO8P; C48H84NO8P; C48H84NO8P; C48H84NO8P; C48H84NO8P; C48H84NO8P; C48H84NO8P; C48H84NO8P; C48H84NO8P; C48H84NO8P; C48H84NO8P; C48H84NO8P; C48H84NO8P; C48H84NO8P; C48H84NO8P; C48H84NO8P; C48…	Glycerophospholipids; Glycerophospholipids; Glycerophospholipids; Glycerophospholipids; ; Glycerophospholipids; Glycerophospholipids; Glycerophospholipids; Glycerophospholipids; Glycerophospholipids; Glycerophospholipids; Glycerophospholipids; Glycerophospholipids; Glycerophospholipids; Glycerophospholipids; Glycerophospholipids; Glycerophospholipids; Glycerophospholipids; Glycerophospholipids; G…	Glycerophosphocholines; Glycerophosphocholines; Glycerophosphocholines; Glycerophosphocholines; ; Glycerophosphocholines; Glycerophosphocholines; Glycerophosphocholines; Glycerophosphocholines; Glycerophosphocholines; Glycerophosphocholines; Glycerophosphocholines; Glycerophosphocholines; Glycerophosphocholines; Glycerophosphocholines; Glycerophosphocholines; Glycerophosphocholines; Glycerophosph…
835.532	PI(16:0/18:2(9Z,12Z)); PI(16:1(9Z)/18:1(11Z)); PI(16:1(9Z)/18:1(9Z)); PI(16:2(9Z,12Z)/18:0); PI(18:0/16:2(9Z,12Z)); PI(18:1(11Z)/16:1(9Z)); PI(18:1(9Z)/16:1(9Z)); PI(18:2(9Z,12Z)/16:0); 1-hexadecanoyl-2-(9Z,12Z-octadecadienoyl)-sn-glycero-3-phospho-D-myo-inositol	C43H79O13P; C43H79O13P; C43H79O13P; C43H79O13P; C43H79O13P; C43H79O13P; C43H79O13P; C43H79O13P; C43H79O13P	Glycerophospholipids; Glycerophospholipids; Glycerophospholipids; Glycerophospholipids; Glycerophospholipids; Glycerophospholipids; Glycerophospholipids; Glycerophospholipids; Glycerophospholipids	Glycerophosphoinositols; Glycerophosphoinositols; Glycerophosphoinositols; Glycerophosphoinositols; Glycerophosphoinositols; Glycerophosphoinositols; Glycerophosphoinositols; Glycerophosphoinositols; Glycerophosphoinositols
835.604
835.664	3-Decaprenyl-4,5-dihydroxybenzoate; 3,4-dihydroxy-5-all-trans-decaprenylbenzoate	C57H86O4; C57H86O4	Prenol lipids; Prenol lipids	Polyprenylphenols; Polyprenylphenols
836.541	PS(18:0/22:6(4Z,7Z,10Z,13Z,16Z,19Z)); PS(20:3(8Z,11Z,14Z)/20:3(8Z,11Z,14Z)); PS(22:6(4Z,7Z,10Z,13Z,16Z,19Z)/18:0); PS(18:1(11Z)/22:5(4Z,7Z,10Z,13Z,16Z)); PS(18:1(11Z)/22:5(7Z,10Z,13Z,16Z,19Z)); PS(18:1(9Z)/22:5(4Z,7Z,10Z,13Z,16Z)); PS(18:1(9Z)/22:5(7Z,10Z,13Z,16Z,19Z)); PS(18:2(9Z,12Z)/22:4(7Z,10Z,13Z,16Z)); PS(18:4(6Z,9Z,12Z,15Z)/22:2(13Z,16Z)); PS(20:1(11Z)/20:5(5Z,8Z,11Z,14Z,17Z)); PS(20:2(11Z…	C46H78NO10P; C46H78NO10P; C46H78NO10P; C46H78NO10P; C46H78NO10P; C46H78NO10P; C46H78NO10P; C46H78NO10P; C46H78NO10P; C46H78NO10P; C46H78NO10P; C46H78NO10P; C46H78NO10P; C46H78NO10P; C46H78NO10P; C46H78NO10P; C46H78NO10P; C46H78NO10P; C46H78NO10P; C46H78NO10P; C46H78NO10P; C46H78NO10P; C46H78NO10P; C46H78NO10P	Glycerophospholipids; Glycerophospholipids; Glycerophospholipids; Glycerophospholipids; Glycerophospholipids; Glycerophospholipids; Glycerophospholipids; Glycerophospholipids; Glycerophospholipids; Glycerophospholipids; Glycerophospholipids; Glycerophospholipids; Glycerophospholipids; Glycerophospholipids; Glycerophospholipids; Glycerophospholipids; Glycerophospholipids; Glycerophospholipids; Gly…	Glycerophosphoserines; Glycerophosphoserines; Glycerophosphoserines; Glycerophosphoserines; Glycerophosphoserines; Glycerophosphoserines; Glycerophosphoserines; Glycerophosphoserines; Glycerophosphoserines; Glycerophosphoserines; Glycerophosphoserines; Glycerophosphoserines; Glycerophosphoserines; Glycerophosphoserines; Glycerophosphoserines; Glycerophosphoserines; Glycerophosphoserines; Glycerop…
836.613	PC(18:0/22:5(4Z,7Z,10Z,13Z,16Z)); PC(18:0/22:5(7Z,10Z,13Z,16Z,19Z)); PC(18:1(11Z)/22:4(7Z,10Z,13Z,16Z)); PC(18:1(9Z)/22:4(7Z,10Z,13Z,16Z)); PC(18:3(6Z,9Z,12Z)/22:2(13Z,16Z)); PC(18:3(9Z,12Z,15Z)/22:2(13Z,16Z)); PC(18:4(6Z,9Z,12Z,15Z)/22:1(13Z)); PC(20:0/20:5(5Z,8Z,11Z,14Z,17Z)); PC(20:1(11Z)/20:4(5Z,8Z,11Z,14Z)); PC(20:1(11Z)/20:4(8Z,11Z,14Z,17Z)); PC(20:2(11Z,14Z)/20:3(5Z,8Z,11Z)); PC(20:2(11Z,1…	C48H86NO8P; C48H86NO8P; C48H86NO8P; C48H86NO8P; C48H86NO8P; C48H86NO8P; C48H86NO8P; C48H86NO8P; C48H86NO8P; C48H86NO8P; C48H86NO8P; C48H86NO8P; C48H86NO8P; C48H86NO8P; C48H86NO8P; C48H86NO8P; C48H86NO8P; C48H86NO8P; C48H86NO8P; C48H86NO8P; C48H86NO8P; C48H86NO8P; C48H86NO8P; C48H86NO8P; C48H86NO8P; C48H86NO8P; C48H86NO8P; C48H86NO8P; C48H86NO8P; C48H86NO8P; C48H86NO8P; C48H86NO8P; C48H86NO8P; C48…	; ; Glycerophospholipids; ; Glycerophospholipids; Glycerophospholipids; Glycerophospholipids; Glycerophospholipids; Glycerophospholipids; Glycerophospholipids; Glycerophospholipids; Glycerophospholipids; Glycerophospholipids; Glycerophospholipids; Glycerophospholipids; Glycerophospholipids; Glycerophospholipids; Glycerophospholipids; Glycerophospholipids; Glycerophospholipids; Glycerophospholipid…	; ; Glycerophosphocholines; ; Glycerophosphocholines; Glycerophosphocholines; Glycerophosphocholines; Glycerophosphocholines; Glycerophosphocholines; Glycerophosphocholines; Glycerophosphocholines; Glycerophosphocholines; Glycerophosphocholines; Glycerophosphocholines; Glycerophosphocholines; Glycerophosphocholines; Glycerophosphocholines; Glycerophosphocholines; Glycerophosphocholines; Glyceroph…
837.617
838.557	PS(18:0/22:5(7Z,10Z,13Z,16Z,19Z)); PE(DiMe(11,3)/MonoMe(11,5)); PE(DiMe(11,5)/MonoMe(11,3)); PE(DiMe(11,5)/MonoMe(9,5)); PE(DiMe(9,3)/MonoMe(13,5)); PE(DiMe(9,5)/MonoMe(11,5)); PE(MonoMe(11,3)/DiMe(11,5)); PE(MonoMe(11,5)/DiMe(11,3)); PE(MonoMe(11,5)/DiMe(9,5)); PE(MonoMe(13,5)/DiMe(9,3)); PE(MonoMe(9,5)/DiMe(11,5)); PS(18:0/22:5(4Z,7Z,10Z,13Z,16Z)); PS(18:1(11Z)/22:4(7Z,10Z,13Z,16Z)); PS(18:1(9Z…	C46H80NO10P; C46H80NO10P; C46H80NO10P; C46H80NO10P; C46H80NO10P; C46H80NO10P; C46H80NO10P; C46H80NO10P; C46H80NO10P; C46H80NO10P; C46H80NO10P; C46H80NO10P; C46H80NO10P; C46H80NO10P; C46H80NO10P; C46H80NO10P; C46H80NO10P; C46H80NO10P; C46H80NO10P; C46H80NO10P; C46H80NO10P; C46H80NO10P; C46H80NO10P; C46H80NO10P; C46H80NO10P; C46H80NO10P; C46H80NO10P; C46H80NO10P; C46H80NO10P; C46H80NO10P; C46H80NO1…	Glycerophospholipids; Glycerophospholipids; Glycerophospholipids; Glycerophospholipids; Glycerophospholipids; Glycerophospholipids; Glycerophospholipids; Glycerophospholipids; Glycerophospholipids; Glycerophospholipids; Glycerophospholipids; Glycerophospholipids; Glycerophospholipids; Glycerophospholipids; Glycerophospholipids; Glycerophospholipids; Glycerophospholipids; Glycerophospholipids; Gly…	Glycerophosphoserines; Glycerophosphoethanolamines; Glycerophosphoethanolamines; Glycerophosphoethanolamines; Glycerophosphoethanolamines; Glycerophosphoethanolamines; Glycerophosphoethanolamines; Glycerophosphoethanolamines; Glycerophosphoethanolamines; Glycerophosphoethanolamines; Glycerophosphoethanolamines; Glycerophosphoserines; Glycerophosphoserines; Glycerophosphoserines; Glycerophosphoser…
838.628
839.563	PI(16:0/18:0); PI(18:0/16:0); PC(DiMe(11,3)/DiMe(9,3)); PC(DiMe(9,3)/DiMe(11,3)); PC(DiMe(9,3)/DiMe(9,5)); PC(DiMe(9,5)/DiMe(9,3)); PC(MonoMe(11,3)/MonoMe(11,3)); PC(MonoMe(11,3)/MonoMe(9,5)); PC(MonoMe(9,5)/MonoMe(11,3)); PC(MonoMe(9,5)/MonoMe(9,5)); 1-hexadecanoyl-2-octadecanoyl-sn-glycero-3-phospho-D-myo-inositol	C43H83O13P; C43H83O13P; C46H81NO10P; C46H81NO10P; C46H81NO10P; C46H81NO10P; C46H81NO10P; C46H81NO10P; C46H81NO10P; C46H81NO10P; C43H83O13P	Glycerophospholipids; Glycerophospholipids; Glycerophospholipids; Glycerophospholipids; Glycerophospholipids; Glycerophospholipids; Glycerophospholipids; Glycerophospholipids; Glycerophospholipids; Glycerophospholipids; Glycerophospholipids	Glycerophosphoinositols; Glycerophosphoinositols; Glycerophosphocholines; Glycerophosphocholines; Glycerophosphocholines; Glycerophosphocholines; Glycerophosphocholines; Glycerophosphocholines; Glycerophosphocholines; Glycerophosphocholines; Glycerophosphoinositols
839.632
839.698
[truncated: 206 more rows]

## Sheet: HeLa media extract NEG
mz	name_list	formula_list	class_list	sub_class_list
71.0138	Pyruvaldehyde; Malondialdehyde; Acrylic acid	C3H4O2; C3H4O2; C3H4O2	Organooxygen compounds; Organooxygen compounds; Carboxylic acids and derivatives	Carbonyl compounds; Carbonyl compounds; Acrylic acids and derivatives
72.009
72.9931	Glyoxylic acid	C2H2O3	Carboxylic acids and derivatives	Carboxylic acids
74.0248	Glycine; Acetohydroxamic Acid; Ethyl nitrite	C2H5NO2; C2H5NO2; C2H5NO2	Carboxylic acids and derivatives; Carboxylic acids and derivatives; Organonitrogen compounds	Amino acids, peptides, and analogues; Carboxylic acid derivatives; Organic nitroso compounds
74.9619
76.959
78.9189
82.0396
83.0116
83.0139	4-Hydroxy-2-butenoic acid gamma-lactone; Furanone A	C4H4O2; C4H4O2	Dihydrofurans; Dihydrofurans	Furanones; Furanones
84.9907
[truncated: 3,792 more rows]

## Sheet: HeLa media extract POS
mz	name_list	formula_list	class_list	sub_class_list
70.0642
70.0653	1-Pyrroline; 1-Pyrrolinium	C4H7N; C4H7N	Pyrrolines; Pyrrolines	;
72.0811	Pyrrolidine	C4H9N	Pyrrolidines
73.0844
[truncated: 3,540 more rows]
