# Supplementary material for: Fast and sensitive flow-injection mass spectrometry metabolomics by analyzing sample-specific ion distributions
Source: Nat Commun. 2020 Jun 24;11:3186. doi: 10.1038/s41467-020-17026-6 (PMC7314751; doi:10.1038/s41467-020-17026-6)
Supplement: Supplementary file 7 — Supplementary Data 4 [file 41467_2020_17026_MOESM7_ESM.xlsx]

## Sheet: Title
Supplementary Data File 4. Pearson correlation between ion intensity measurements performed by our optimized ranges FI-MS method across 10 cell lines and LC-MS measurements.

## Sheet: 10 cell lines corralation NEG
mz	rPearson	pPearson	pPearsonFDR
297.134	0.999888	6.99619e-16	2.85445e-13
110.985	0.997557	1.55469e-10	3.17157e-08
318.096	0.994635	3.60249e-09	4.89938e-07
164.072	0.992545	1.33904e-08	1.09266e-06
190.072	0.996071	1.24652e-08	1.09266e-06
265.148	0.987045	1.21318e-07	8.2496e-06
214.049	0.986095	1.60846e-07	9.37505e-06
203.083	0.985571	1.86355e-07	9.50408e-06
303.083	0.990073	3.17782e-07	1.42286e-05
308.081	0.983112	3.48741e-07	1.42286e-05
131.091	0.982368	4.13986e-07	1.53551e-05
189.06	0.993662	6.3345e-07	2.15373e-05
292.072	0.986235	9.94079e-07	3.11988e-05
562.799	0.976487	1.29992e-06	3.78835e-05
506.832	0.975342	1.56994e-06	4.00336e-05
146.018	0.984461	1.51684e-06	4.00336e-05
306.077	0.972625	2.37708e-06	5.705e-05
308.072	0.971953	2.61727e-06	5.93248e-05
180.066	0.971537	2.77457e-06	5.95803e-05
606.075	0.967212	4.86006e-06	9.91452e-05
145.014	0.966769	5.1255e-06	9.95811e-05
294.069	0.976382	6.51463e-06	0.000120817
321.066	0.985964	6.83998e-06	0.000120855
608.08	0.963905	7.1091e-06	0.000120855
607.078	0.961805	8.89086e-06	0.000139518
601.01	0.962126	8.59955e-06	0.000139518
176.936	0.956952	1.4262e-05	0.000215515
320.062	0.98158	1.54094e-05	0.000224537
272.089	0.954068	1.84207e-05	0.000253114
181.051	0.980161	1.92317e-05	0.000253114
456.835	0.953572	1.92166e-05	0.000253114
408.855	0.952436	2.11384e-05	0.000269514
310.878	0.951871	2.21464e-05	0.00027381
319.099	0.989109	2.36342e-05	0.000275508
168.066	0.951369	2.30709e-05	0.000275508
256.096	0.978007	2.6157e-05	0.000296446
612.797	0.949232	2.73297e-05	0.000301365
347.075	0.963961	2.82436e-05	0.000303247
350.87	0.947583	3.09944e-05	0.000324249
302.533	0.946079	3.46429e-05	0.000342052
170.046	0.975702	3.52112e-05	0.000342052
628.771	0.94645	3.37149e-05	0.000342052
302.052	0.974942	3.86009e-05	0.000356009
152.534	0.944334	3.92658e-05	0.000356009
125.036	0.94452	3.8753e-05	0.000356009
288.066	0.959889	4.09165e-05	0.000362911
579.028	0.943439	4.18082e-05	0.00036293
80.9168	0.942907	4.33741e-05	0.00036868
192.049	0.956584	5.38061e-05	0.000448018
174.041	0.939143	5.57379e-05	0.000454821
102.056	0.936942	6.40755e-05	0.000512604
546.826	0.932141	8.5425e-05	0.000657612
89.0439	0.950537	8.4419e-05	0.000657612
218.067	0.948349	9.80187e-05	0.000740586
416.842	0.929115	0.000101334	0.000743879
150.962	0.928025	0.000107571	0.000743879
420.251	0.928147	0.000106862	0.000743879
78.9189	0.928513	0.000104743	0.000743879
763.561	0.928345	0.000105711	0.000743879
165.075	0.964409	0.000109719	0.000746087
90.0277	0.926856	0.000114567	0.000766283
89.0245	0.924308	0.000130972	0.000861879
144.976	0.923496	0.000136542	0.000870453
468.856	0.943214	0.00013588	0.000870453
388.156	0.923089	0.000139406	0.000875039
308.099	0.960933	0.000144727	0.000887513
664.118	0.922208	0.000145743	0.000887513
184.929	0.920984	0.000154901	0.000929404
371.538	0.939955	0.000164652	0.000973595
390.24	0.919086	0.000169929	0.000990443
194.946	0.917706	0.000181512	0.00104305
522.807	0.916615	0.000191075	0.00106793
91.0286	0.916865	0.00018885	0.00106793
244.059	0.913577	0.000219651	0.00121105
173.104	0.912855	0.000226875	0.0012342
114.056	0.911043	0.000245794	0.00131715
426.023	0.910785	0.00024858	0.00131715
609.084	0.923689	0.000374908	0.00196106
452.279	0.94459	0.000407824	0.00210623
256.927	0.920786	0.000426007	0.00217264
885.549	0.893485	0.000494304	0.00248983
440.861	0.891257	0.000535487	0.00265
296.919	0.939104	0.000539093	0.00265
155.066	0.913693	0.00057106	0.00277372
175.044	0.913043	0.000585866	0.00281216
400.868	0.885329	0.000657267	0.00308235
333.059	0.885477	0.000653998	0.00308235
100.986	0.884457	0.000676758	0.00312422
686.1	0.884247	0.000681509	0.00312422
268.925	0.908299	0.000702217	0.00317031
535.037	0.908113	0.000707102	0.00317031
312.875	0.931241	0.00077136	0.00342082
118.051	0.876823	0.00086579	0.00375294
284.898	0.953537	0.000871636	0.00375294
140.919	0.876526	0.000873846	0.00375294
228.932	0.875682	0.000897045	0.00381244
566.052	0.873687	0.000953629	0.00401114
156.03	0.898343	0.000997217	0.00414753
115.059	0.898069	0.00100639	0.00414753
457.187	0.871449	0.00102015	0.00416221
480.853	0.95009	0.00104041	0.00420284
294.903	0.870349	0.00105404	0.00421615
698.295	0.86973	0.00107349	0.00425226
279.124	0.868242	0.00112128	0.00439887
103.059	0.948056	0.00114843	0.00446248
773.534	0.864317	0.00125476	0.00482963
565.048	0.862208	0.00133106	0.00507545
129.056	0.860187	0.00140727	0.00531637
190.955	0.859849	0.00142032	0.00531642
574.82	0.914162	0.0014811	0.00549355
372.878	0.913666	0.00150637	0.00553693
166.936	0.857212	0.00152518	0.00555602
484.851	0.941337	0.00155088	0.00559964
697.292	0.856049	0.00157317	0.00563031
580.031	0.854521	0.00163785	0.00581081
141.017	0.853536	0.00168057	0.00591099
124.007	0.852033	0.00174728	0.00604144
758.752	0.909237	0.0017443	0.00604144
540.054	0.848496	0.00191183	0.00650023
524.805	0.875361	0.00198835	0.00670452
442.017	0.846361	0.00201643	0.00674348
166.957	0.844344	0.00211896	0.00699177
309.174	0.844229	0.00212495	0.00699177
182.931	0.841599	0.00226455	0.00739148
403.556	0.840156	0.00234385	0.00758962
356.873	0.928795	0.00250009	0.00803177
334.897	0.835938	0.00258726	0.00824691
87.0088	0.835151	0.00263463	0.00833278
162.96	0.834104	0.00269863	0.00846953
432.816	0.833266	0.00275061	0.00851848
122.968	0.831099	0.00288839	0.00886062
100.965	0.824813	0.00331621	0.0100971
355.873	0.884856	0.00349451	0.0103634
123.971	0.85246	0.00350526	0.0103634
349.072	0.884759	0.00350309	0.0103634
286.273	0.822328	0.00349721	0.0103634
300.049	0.851245	0.00360288	0.0105754
541.057	0.811492	0.00437038	0.0125571
187.038	0.910071	0.00443566	0.0126556
219.045	0.873863	0.00455464	0.0129048
84.9907	0.804708	0.00499036	0.0140418
401.871	0.834978	0.0050947	0.0142372
718.762	0.867136	0.00529484	0.0146959
599.321	0.801036	0.00535098	0.0147125
681.296	0.800818	0.00537295	0.0147125
137.036	0.798761	0.00558346	0.015187
138.942	0.794314	0.00605866	0.0163704
88.0122	0.790907	0.00644165	0.0172907
220.887	0.789311	0.00662682	0.0176715
188.939	0.787733	0.00681356	0.0180515
96.9883	0.784443	0.00721493	0.0189916
715.61	0.781467	0.0075922	0.0196052
716.614	0.78173	0.00755829	0.0196052
124.983	0.849958	0.00752285	0.0196052
333.092	0.809964	0.00813532	0.0207451
167.961	0.777654	0.00809574	0.0207451
367.882	0.843384	0.00851122	0.0215688
362.892	0.840877	0.00890871	0.0224368
142.917	0.769505	0.0092504	0.0231544
792.54	0.768223	0.00944202	0.0234899
116.972	0.83463	0.00995022	0.0246042
538.781	0.762867	0.0102731	0.0252495
416.9	0.83124	0.0105462	0.0257161
205.007	0.760912	0.010589	0.0257161
371.059	0.755279	0.0115369	0.0278523
74.0248	0.751081	0.0122809	0.0294741
309.084	0.783862	0.0124203	0.0296343
376.252	0.749094	0.0126446	0.0299407
441.864	0.819339	0.0128161	0.0299407
508.835	0.819617	0.0127598	0.0299407
270.979	0.748031	0.0128422	0.0299407
170.833	0.747128	0.0130118	0.0301637
168.973	0.746044	0.0132174	0.0303858
166.994	0.779133	0.013331	0.0303858
312.894	0.858908	0.0132914	0.0303858
124.972	0.778013	0.0135531	0.0307204
402.884	0.812923	0.0141576	0.031907
513.122	0.740856	0.014233	0.031907
376.907	0.811946	0.0143693	0.0320364
414.201	0.738407	0.0147309	0.0326607
189.943	0.771524	0.0148887	0.0326607
742.069	0.852127	0.0148895	0.0326607
342.044	0.807888	0.0152697	0.0333158
133.014	0.735289	0.0153821	0.0333824
95.9619	0.806814	0.015514	0.0333843
840.699	0.806671	0.0155466	0.0333843
150.056	0.729929	0.016548	0.0353487
652.79	0.801455	0.0167687	0.0356334
604.07	0.727089	0.0171901	0.0363397
400.79	0.79872	0.0174327	0.0366626
184.935	0.838903	0.0183074	0.0383047
126.003	0.831901	0.0202811	0.0422178
821.575	0.708678	0.0217771	0.0451018
176.01	0.781587	0.0219674	0.0452662
644.745	0.70556	0.0226296	0.0463964
272.922	0.739261	0.0228411	0.0465959
334.095	0.737784	0.0232604	0.0472151
389.291	0.701685	0.0237209	0.0477164
159.528	0.820503	0.0237413	0.0477164
190.944	0.733511	0.0245015	0.0482929
148.033	0.818571	0.0243584	0.0482929
280.036	0.773013	0.0244863	0.0482929
183.935	0.6992	0.0244391	0.0482929
824.726	0.772421	0.0246663	0.048384

## Sheet: 10 cell lines corralation POS
mz	rPearson	pPearson	pPearsonFDR
502.316	0.998121	9.44856e-10	2.85085e-07
131.118	0.995764	1.40091e-09	2.85085e-07
299.149	0.99664	7.21245e-09	7.33866e-07
190.071	0.993714	6.78057e-09	7.33866e-07
205.097	0.993244	9.04023e-09	7.35875e-07
166.086	0.98595	1.6761e-07	1.13696e-05
542.068	0.983316	3.32243e-07	1.93176e-05
216.063	0.98197	4.52366e-07	2.30141e-05
167.089	0.976834	1.22539e-06	4.76049e-05
224.912	0.976814	1.2295e-06	4.76049e-05
260.114	0.976548	1.28662e-06	4.76049e-05
259.113	0.975605	1.50464e-06	5.10325e-05
211.069	0.989703	2.70864e-06	7.87439e-05
603.023	0.971802	2.67365e-06	7.87439e-05
250.892	0.970662	3.12836e-06	8.48827e-05
166.053	0.968784	4.00056e-06	0.000101764
290.884	0.977308	5.66856e-06	0.000135712
120.081	0.963994	7.04026e-06	0.000159188
104.07	0.962314	8.43217e-06	0.00018041
761.587	0.961833	8.86535e-06	0.00018041
678.506	0.95784	1.31358e-05	0.000254585
184.92	0.954059	1.84342e-05	0.000341032
705.525	0.977111	2.94685e-05	0.000454422
704.522	0.963292	3.0101e-05	0.000454422
165.055	0.949597	2.65646e-05	0.000454422
170.081	0.948962	2.79061e-05	0.000454422
246.17	0.947951	3.01459e-05	0.000454422
310.096	0.959715	4.15331e-05	0.000563466
679.51	0.944494	3.88263e-05	0.000563466
502.812	0.943856	4.06091e-05	0.000563466
346.258	0.942988	4.31327e-05	0.00056629
308.091	0.957307	5.07729e-05	0.000645768
484.276	0.970659	6.17665e-05	0.000756045
150.058	0.937173	6.31585e-05	0.000756045
288.289	0.951497	7.89003e-05	0.000917498
310.086	0.950187	8.64997e-05	0.000951496
332.315	0.932381	8.42481e-05	0.000951496
720.551	0.981219	9.1915e-05	0.000959215
204.087	0.93114	9.04702e-05	0.000959215
905.593	0.948626	9.62185e-05	0.000979024
241.154	0.928621	0.000104126	0.00103364
122.081	0.925853	0.000120833	0.00117093
309.094	0.942124	0.00014507	0.00137311
102.974	0.921156	0.000153591	0.00142072
171.084	0.919208	0.000168933	0.00150014
601.519	0.919132	0.000169549	0.00150014
101.071	0.91618	0.000194984	0.00168848
758.568	0.914039	0.000215112	0.00181137
706.537	0.913736	0.000218076	0.00181137
233.059	0.933988	0.000228045	0.00184705
772.583	0.912407	0.000231448	0.00184705
263.096	0.972541	0.000236463	0.00185078
787.603	0.911297	0.000243078	0.00186666
730.537	0.952938	0.000251472	0.00189536
322.077	0.970889	0.000273392	0.0020231
120.066	0.904922	0.000318328	0.00231356
335.105	0.947967	0.00033859	0.00241765
688.114	0.923333	0.000380936	0.00267312
608.776	0.920883	0.000424231	0.00292648
189.16	0.893695	0.000490552	0.00332758
575.504	0.940605	0.000500768	0.00334119
655.335	0.91492	0.000543821	0.00356992
265.112	0.914107	0.000561765	0.00362918
160.901	0.888575	0.000588334	0.00371965
654.331	0.888296	0.000594048	0.00371965
744.553	0.911868	0.000613325	0.00378217
274.91	0.910152	0.000655021	0.00397901
311.09	0.958124	0.000673851	0.00402675
152.071	0.884196	0.000682668	0.00402675
428.036	0.882176	0.000729712	0.00424275
731.541	0.93057	0.000793761	0.00453207
133.032	0.903806	0.000826452	0.00453207
147.113	0.878095	0.000831898	0.00453207
121.069	0.87806	0.00083282	0.00453207
116.071	0.877972	0.000835149	0.00453207
136.076	0.872885	0.000977084	0.00516459
127.05	0.871314	0.00102425	0.00534448
121.084	0.922418	0.00110052	0.00552979
208.938	0.869351	0.00108553	0.00552979
148.08	0.869173	0.0010912	0.00552979
126.066	0.866125	0.00119191	0.00591594
745.556	0.89196	0.0012262	0.00594121
76.0393	0.865201	0.00122373	0.00594121
147.077	0.86436	0.00125322	0.00600072
179.048	0.863107	0.00129811	0.00614338
340.882	0.917524	0.00131723	0.00615349
150.065	0.862223	0.00133048	0.00615349
707.541	0.885698	0.00148403	0.00656524
732.552	0.859183	0.0014463	0.00656524
733.556	0.85896	0.00145506	0.00656524
124.059	0.858302	0.00148117	0.00656524
206.101	0.94212	0.00150027	0.00656571
267.122	0.878212	0.001839	0.00787864
146.093	0.850123	0.00183479	0.00787864
751.511	0.877475	0.00187683	0.00795697
149.081	0.847325	0.00196871	0.00826045
432.238	0.839761	0.00236591	0.00982576
123.044	0.863356	0.00270987	0.0105314
433.241	0.836295	0.00256599	0.0105314
418.22	0.835579	0.00260878	0.0105314
416.214	0.834313	0.00268572	0.0105314
417.217	0.834256	0.00268925	0.0105314
434.244	0.833947	0.00270828	0.0105314
131.053	0.833807	0.00271696	0.0105314
887.563	0.862727	0.00275206	0.0105669
194.103	0.831549	0.00285937	0.0108763
234.918	0.829964	0.00296251	0.0111643
185.114	0.889243	0.00312078	0.0116528
104.053	0.856412	0.00320044	0.0118416
415.211	0.855503	0.0032689	0.011986
176.055	0.853872	0.00339417	0.012225
148.004	0.850477	0.00366553	0.0130866
117.139	0.81699	0.00390996	0.0138088
704.577	0.816304	0.00396543	0.0138088
577.519	0.816252	0.0039696	0.0138088
148.073	0.909541	0.00449998	0.0155211
105.074	0.871331	0.00482485	0.0162798
128.953	0.80639	0.00483119	0.0162798
129.066	0.806296	0.00483995	0.0162798
162.022	0.836454	0.00494451	0.0164952
168.946	0.802526	0.00520253	0.0172149
152.054	0.864407	0.00561573	0.0184323
130.069	0.791307	0.00639573	0.0208245
176.092	0.787734	0.00681342	0.0220084
604.538	0.816346	0.00726671	0.0232878
675.543	0.782347	0.0074792	0.0237815
225.148	0.78027	0.00774789	0.0244449
269.04	0.885692	0.00797111	0.0249557
203.15	0.775756	0.00835511	0.0259582
129.957	0.772399	0.00882795	0.0272195
118.075	0.804139	0.00898719	0.0275022
175.119	0.769793	0.00920773	0.0279668
794.604	0.798135	0.00992646	0.0298547
578.522	0.797829	0.00997601	0.0298547
701.558	0.762161	0.0103865	0.0308561
665.119	0.75902	0.0109009	0.0321498
188.068	0.828611	0.0110237	0.0322781
399.144	0.790704	0.0111778	0.0324955
314.902	0.865665	0.0118015	0.0327141
372.178	0.824705	0.011758	0.0327141
676.547	0.789572	0.0113773	0.0327141
126.022	0.787131	0.0118157	0.0327141
664.116	0.755783	0.0114497	0.0327141
72.0808	0.754904	0.011602	0.0327141
130.958	0.753788	0.0117974	0.0327141
157.083	0.823486	0.0119933	0.0329814
162.899	0.74996	0.0124853	0.034104
637.304	0.782111	0.0127524	0.0346014
316.212	0.779253	0.0133074	0.0356324
639.311	0.745892	0.0132464	0.0356324
154.084	0.745072	0.0134036	0.0356553
154.107	0.74449	0.0135162	0.0357213
281.095	0.77441	0.0142843	0.0375078
132.054	0.808278	0.0151818	0.039609
94.9295	0.730635	0.0163911	0.0424137
198.053	0.730301	0.0164653	0.0424137
302.305	0.76207	0.0169876	0.0434841
242.642	0.724473	0.0177966	0.0452702
159.076	0.837864	0.018593	0.0470022
142.967	0.752588	0.019282	0.0481534
120.089	0.718305	0.019285	0.0481534
245.113	0.834844	0.0194375	0.0482382
639.34	0.715494	0.0199913	0.0493118
