# Supplementary material for: Fast and sensitive flow-injection mass spectrometry metabolomics by analyzing sample-specific ion distributions
Source: Nat Commun. 2020 Jun 24;11:3186. doi: 10.1038/s41467-020-17026-6 (PMC7314751; doi:10.1038/s41467-020-17026-6)
Supplement: Supplementary file 8 — Supplementary Data 5 [file 41467_2020_17026_MOESM8_ESM.xlsx]

## Sheet: Title
Supplementary Data File 5. Annotation of m/z features identified with out optimized ranges FI-MS method via MS/MS.

## Sheet: DDA polar compounds
FI-MS DDA
Negative with MS/MS
MS1 m/z	#	Name	Formula	Fragment1	Fragment2	Fragment3	Fragment4
89.0244	116	Lactic acid	C3H6O3	71.0137	59.0132
111.009	5433	3-Furoic acid	C5H4O3	67.0186
130.087	64934	Leucine	C6H13NO2	130.087	59.0132
167.021	88	Uric acid	C5H4N4O3	124.015	96.0204	69.0092
172.991	34512	Hydroxybenzenesulfonic acid	C6H6O4S	93.0345	79.9573
173.009	3300	Aconitic acid	C6H6O6	129.019	111.009	85.0295
187.007	263577	p-Tolyl Sulfate	C7H8O4S	107.05	80.9651	79.9574
191.02	124	Citric acid	C6H8O7	129.019	111.009	87.0087	85.0296
127.038	506412	Trifluoromethyl propyl ether	C4H7F3O	84.9907
233.001	311861	Riluzole	C8H5F3N2OS	84.9906
Positive with MS/MS
MS1 m/z	#	Name	Formula	Fragment1	Fragment2	Fragment3	Fragment4
104.107	56	Choline	C5H13NO	60.0813	58.0657	59.0735
114.066	8	Creatinine	C4H7N3O	86.0712	72.0446
116.071	29	Proline	C5H9NO2	70.0653
118.086	35	Valine	C5H11NO2	72.0809	55.0549
	287	Betaine	C5H11NO2	59.0735	58.0658
132.102	24	Leucine	C6H13NO2	86.0964	69.0701
148.06	19	Glutamate	C5H9NO4	130.05	102.055	84.0444
156.077	21	Histidine	C6H9N3O2	110.071	95.0604
162.112	52	Carnitine	C7H15NO3	103.039	85.0284	60.0813
166.087	28	Phenylalanine	C9H11NO2	131.049	120.081	103.054
175.119	13	Arginine	C6H14N4O2	158.093	116.071	70.0654	60.0562
184.073	3318	Phosphocholine	C5H14NO4P	125	86.0964	60.0814
229.155	23647	Pro Leu	C11H20N2O3	70.0653

## Sheet: DDA non-polar compounds
FI-MS DDA
Negative with MS/MS
MS1 m/z	#	Name	Formula	Fragment1	Fragment2	Fragment3	Fragment4
303.233	LMFA01030001	Arachidonic Acid	C20H32O2	303.233	259.243	59.0132
319.228	LMFA03060002	5-HETE	C20H32O3	115.04	59.0133	203.179
367.159	LMST05020010	DHEAS	C19H28O5S	367.159	96.96
409.236	LMGP10050006	PA(16:0/0:0)	C19H39O7P	171.007	152.996	78.959
671.467	LMGP10010023	PA(16:0/18:2)	C37H69O8P	279.233	255.233	152.996	78.9589
719.465	LMGP10010038	PA(16:0/22:6)	C41H69O8P	327.233	255.232	152.996	78.9589
530.303	LMGP01050003	PC(19:3)	C26H46NO8P	168.043	152.996	78.959
556.324	LMGP01050004	PC(21:4)	C29H52NO7P	152.996	78.959
568.362	LMGP	PS(22:5)	C27H56NO9P	152.996	78.959
580.327	LMGP03050025	PS(22:0)	C27H52NO10P	152.996	78.9589
713.475	LMGP	PG 32:4	C38H67O10P	152.996	78.9589
737.539	LMGP	PA(40:4)	C43H79O7P	168.043	152.996	78.959	255.234
763.56	LMGP10030085	PA (42:4)	C45H81O7P	152.996	78.959	255.233	303.233
792.533	LMGP	PS (O-38:6)	C44H76NO9P	255.233	168.043	78.959
796.548	LMGP	PS (O-38:4)	C44H80NO9P	152.996	78.959	255.233	281.248
802.562	LMGP	PS (O-38:1)	C44H86NO9P	78.959	168.043	255.233	279.233
818.556	LMGP	PS (38:0)	C44H86NO10P	255.233	152.996	78.959
826.561	LMGP	PS (O-40:3)	C46H86NO9P	303.303	279.233	255.233
830.592	LMGP	PS (O-40:1)	C46H90NO9P	168.043	152.996	78.959	279.233
842.555	LMGP	PE (44:8)	C45H82NO11P	78.959	303.303	279.233	255.233
844.569	LMGP	PE (44:7)	C49H84NO8P	78.959	303.303	255.233	279.233
846.587	LMGP	PE 44:6	C49H86NO8P	78.959	305.249	279.233	255.233
854.592	LMGP03030084	PS (O-42:3)	C48H90NO9P	78.959	303.233	283.264	255.233
868.57	LMGP	PS (42:3)	C48H88NO10P	78.959	255.233	303.233	283.264
870.587	LMGP	PS (42:2)	C48H90NO10P	78.959	152.996	303.233	283.264
885.552	LMGP	PI(38:4)	C47H83O13P	255.233	283.264	303.233
Positive with MS/MS
MS1 m/z	#	Name	Formula	Fragment1	Fragment2	Fragment3	Fragment4
496.34	LMGP01050113	PC(16:0/0:0)	C24H50NO7P	184.073	104.107	86.0964	313.273
510.356	LMGP01050024	PC(17:0/0:0)	C25H52NO7P	184.073	104.107	86.0964	327.284
524.37	LMGP01050026	PC(18:0/0:0)	C26H54NO7P	184.073	104.107	86.0964	60.0813
703.573	LMSP03010003	SM(d18:1/16:0)	C39H79N2O6P	184.073	104.107	86.0964
359.316	LMGL01010003	MG(18:0)	C21H42O4	109.101	97.1012	85.1012	71.0857
480.345	LMGP	PC(O-16:1)	C24H50NO6P	184.073	104.107	86.0964
518.323	LMGP	PC(18:3)	C26H48NO7P	184.073	104.107	86.0964
546.352	LMGP	LPC 20:3	C28H52NO7P	184.073	104.107	86.0964
675.543	LMGP	SM(32:1)	C37H75N2O6P	104.107	86.0964
689.559	LMGP	SM (33:1)	C38H77N2O6P	104.107	86.0964
706.539	LMGP	PC (30:0)	C38H76NO8P	184.073	125	86.0964
729.59	LMGP	SM (36:2)	C41H81N2O6P	184.073	125	86.0964
732.553	LMGP	PC (32:1)	C40H78NO8P	184.073	125	86.0964
742.574	LMGP	PC (34:3)	C42H80NO7P	184.073	104.107	86.0964
758.571	LMGP	PC (34:2)	C42H80NO8P	184.073	104.107	86.0964
768.586	LMGP	PC (36:4)	C44H82NO7P	184.073	125	86.0964
774.562	LMGP	PS (36:2)	C44H78NO8P	125	86.0964
778.534	LMGP	PC (36:6)	C44H76NO8P	184.073	125	86.0964
782.567	LMGP	PC(36:4)	C44H80NO8P	184.073	125	86.0964
786.599	LMGP	PC(36:2)	C44H84NO8P	184.073	125	86.0964
790.57	LMGP	PC (38:7)	C46H80NO7P	184.073	125	86.0964
794.604	LMGP	PC (38:5)	C46H84NO7P	184.073	125	86.0964
796.518	LMGP	PS (38:5)	C44H78NO9P	125	86.0964
798.566	LMGP	PS (38:4)	C44H80NO9P	125	86.0964
808.581	LMGP	PC(38:5)	C46H82NO8P	184.073	86.0964
810.597	LMGP	PC(38:4)	C46H4NO8P	184.073	86.0964
812.611	LMGP	PC (38:3)	C46H86NO8P	184.073	125	86.0964
816.587	LMGP	PS (38:2)	C47H78NO8P	125	86.0964
820.548	LMGP	PS (40:7)	C46H78NO9P	86.0964
832.581	LMGP	PC(40:7)	C48H82NO8P	184.073	86.0964
844.546	LMGP	PE (44:8)	C49H82NO8P	125	86.0964
856.583	LMGP	PC(42:9)	C50H82NO8P	184.073	86.0964
862.513	LMGP	PS (42:7)	C48H80NO10P	125	86.0964
866.542	LMGP	PS (42:5)	C48H84NO10P	125	86.0964
909.544	LMGP	PI(40:7)	C49H81O13P	184.073	86.0964
