# Supplementary material for: Fast and sensitive flow-injection mass spectrometry metabolomics by analyzing sample-specific ion distributions
Source: Nat Commun. 2020 Jun 24;11:3186. doi: 10.1038/s41467-020-17026-6 (PMC7314751; doi:10.1038/s41467-020-17026-6)
Supplement: Supplementary file 10 — Source Data [file 41467_2020_17026_MOESM10_ESM.xlsx]

## Sheet: Fig. 1 b
	Number of features
TC conc., μM	20 m/z range	24 m/z range
0	194	200
10	203	173
25	197	132
50	192	96
100	185	67
150	178	42
200	168	27
250	156	19

## Sheet: Fig. 1 с
	Injection time, ms
TC conc., μM	20 m/z range	24 m/z range
0	100	100
10	100	63
25	100	37
50	100	23
100	100	11
150	100	8
200	100	5
250	100	3

## Sheet: Fig. 1 d
24 m/z range
Concentration(μM)	10	25	50	100	150	200	250
	1055.94	1055.94	1055.94	1055.94	1055.94	1055.94	1055.94
	3332.81	16995.5	16995.5	16995.5	16995.5	16995.5	16995.5
	4621.06	3332.81	3332.81	3332.81	3332.81	3332.81	3332.81
	5815.88	4621.06	4621.06	4621.06	4621.06	4621.06	4621.06
	2512.79	5815.88	5815.88	5309.28	5309.28	5309.28	5815.88
	2393.9	10320.8	10320.8	5815.88	5815.88	5815.88	10320.8
	2563.14	12011.1	12011.1	10320.8	10320.8	10320.8	12011.1
	1266.78	1332.58	6312.3	12011.1	12011.1	12011.1	6312.3
	1643.01	8132.68	1332.58	6312.3	6312.3	6312.3	120179
	1278.73	2512.79	8132.68	120179	120179	120179	1332.58
	1046.94	2393.9	2512.79	1332.58	1332.58	1332.58	20946.7
	1188.87	3903.06	2393.9	8132.68	20946.7	20946.7	8132.68
	4814.88	2563.14	3903.06	2512.79	8132.68	8132.68	2512.79
	1861.4	1663.18	6479.1	2393.9	2512.79	2512.79	2393.9
	5241.63	10315.8	6085.85	3903.06	2393.9	2393.9	124763
	1635.72	3587.15	2563.14	6479.1	3903.06	3903.06	3903.06
	1114.92	3302.59	5840.88	6085.85	6479.1	6479.1	6479.1
	1440.44	3066.78	1663.18	2563.14	6085.85	6085.85	6085.85
	1701.57	6602.48	10315.8	5840.88	11102.7	11102.7	11102.7
	1583.05	3643.8	4301.73	1663.18	2563.14	2563.14	2563.14
	1132.72	2854.91	5524.07	12854.4	5783.95	5840.88	5783.95
	1504.85	5880.34	3587.15	10315.8	5840.88	1663.18	40311.9
	1460.93	1266.78	3302.59	12445	1663.18	24269.7	5840.88
	1073.64	1643.01	5793.69	9064.64	24269.7	12854.4	1663.18
	5698.44	2481.66	3066.78	4301.73	12854.4	10315.8	24269.7
	4098.78	2405.84	8950.5	5524.07	10315.8	12445	12854.4
	3174.62	1278.73	14606.9	3587.15	12445	9064.64	10315.8
	2233.7	1046.94	3643.8	3302.59	9064.64	4301.73	12445
	1548.79	1188.87	2854.91	5793.69	4301.73	5524.07	9064.64
	7257.69	5118.31	5880.34	3066.78	5524.07	3587.15	4301.73
		4814.88	1266.78	8950.5	3587.15	3302.59	5524.07
		1395.76	1643.01	14606.9	3302.59	5793.69	3587.15
		2090.42	2481.66	6602.48	5793.69	22652.5	3302.59
		1861.4	2405.84	3643.8	22652.5	3066.78	5793.69
		5241.63	1278.73	2854.91	3066.78	8950.5	22652.5
		1635.72	5837.14	5880.34	8950.5	14606.9	3066.78
		1114.92	1046.94	11375.9	14606.9	6602.48	8950.5
		1023.57	1188.87	17105.2	6602.48	3643.8	14606.9
		1440.44	5118.31	1266.78	3643.8	2854.91	6602.48
		3668.03	1395.76	7124.97	2854.91	5880.34	3643.8
		1701.57	2090.42	1643.01	5880.34	11375.9	2854.91
		1583.05	8429.34	2481.66	11375.9	17105.2	5880.34
		2086.83	1861.4	2405.84	17105.2	1266.78	11375.9
		4018.17	3436.25	1278.73	1266.78	11059.5	17105.2
		1164.91	9544.53	5837.14	11059.5	7124.97	1266.78
		5381.7	2758.39	1046.94	7124.97	1643.01	11059.5
		1132.72	3390.58	1188.87	1643.01	2481.66	7124.97
		1504.85	8329.82	5118.31	2481.66	20072.9	1643.01
		11519.6	4316.65	6096.09	20072.9	2405.84	2481.66
		1460.93	5241.63	4498.06	2405.84	1278.73	20072.9
		1073.64	1635.72	4814.88	1278.73	5837.14	2405.84
		5698.44	3900.55	1395.76	5837.14	1046.94	35951.6
		1382.93	1114.92	11802.9	1046.94	1188.87	1278.73
		1840.45	2736.2	2090.42	1188.87	5118.31	5837.14
		3174.62	8991.17	8429.34	5118.31	6096.09	1046.94
		1956.75	1023.57	1861.4	6096.09	23568.7	1188.87
		2233.7	1440.44	3436.25	4498.06	22708.2	5118.31
		2467.64	3668.03	9544.53	33847	4498.06	6096.09
		1183.66	4951.59	6577.71	4814.88	33847	23568.7
		2712.95	9588.2	2758.39	1395.76	4814.88	22708.2
		3176.06	1701.57	3390.58	11802.9	1395.76	4498.06
		3516.84	4191.91	8329.82	2090.42	11802.9	33847
		2053.39	1583.05	4316.65	8429.34	2090.42	4814.88
		2258.93	2086.83	8385.37	1861.4	8429.34	1395.76
		1604.37	6370.16	5241.63	3436.25	1861.4	11802.9
		2593.53	4018.17	1635.72	9544.53	3436.25	2090.42
		1548.79	1164.91	3900.55	6577.71	9544.53	8429.34
		2461.86	5381.7	1114.92	2758.39	6577.71	1861.4
		2256.24	8314.1	2736.2	3390.58	12208.6	3436.25
			1132.72	8991.17	8329.82	2758.39	9544.53
			1504.85	1023.57	4316.65	3390.58	6577.71
			11519.6	1440.44	8385.37	8329.82	74956.1
			1460.93	3668.03	5241.63	4316.65	12208.6
			1073.64	4951.59	1635.72	8385.37	2758.39
			5698.44	9588.2	3900.55	5241.63	3390.58
			4142.38	1701.57	1114.92	1635.72	8329.82
			2938.61	4191.91	2736.2	3900.55	4316.65
			1920.84	1583.05	26816.8	1114.92	8385.37
			1382.93	2086.83	8991.17	2736.2	5241.63
			1840.45	4018.17	1023.57	26816.8	1635.72
			3174.62	1164.91	1440.44	8991.17	3900.55
			5218.6	6949.57	3668.03	1023.57	1114.92
			1956.75	7370.34	4951.59	1440.44	2736.2
			1915.57	28732.8	9588.2	3668.03	26816.8
			2233.7	5381.7	1701.57	4951.59	8991.17
			3395.2	8314.1	4191.91	9588.2	1023.57
			2467.64	1132.72	1583.05	1701.57	1440.44
			1183.66	1504.85	2086.83	4191.91	3668.03
			2712.95	6302.63	6370.16	1583.05	4951.59
			3176.06	11519.6	4018.17	2086.83	9588.2
			3516.84	1460.93	1164.91	6370.16	1701.57
			2053.39	1073.64	6949.57	13703.2	4191.91
			1940.96	5698.44	7370.34	4018.17	1583.05
			2258.93	4142.38	28732.8	1164.91	2086.83
			3985.4	2938.61	5381.7	6949.57	6370.16
			3608.7	1920.84	8314.1	7370.34	13703.2
			1604.37	4098.78	1132.72	28732.8	4018.17
			7605.89	29638.9	2936.89	5381.7	1164.91
			2593.53	1382.93	1504.85	8314.1	6949.57
			1548.79	1840.45	6302.63	1132.72	7370.34
			2461.86	3174.62	11519.6	31092.8	28732.8
			4207.39	5218.6	1460.93	2936.89	5381.7
			2256.24	1956.75	1073.64	1504.85	8314.1
				1915.57	5698.44	6302.63	1132.72
				2233.7	4142.38	11519.6	31092.8
				3395.2	2938.61	1460.93	2936.89
				7640.22	1920.84	1073.64	1504.85
				2467.64	4098.78	5698.44	6302.63
				1183.66	74304	4142.38	11519.6
				2712.95	29638.9	2938.61	1460.93
				3176.06	1382.93	1920.84	1073.64
				3516.84	14110.4	4098.78	5698.44
				2053.39	1840.45	29638.9	4142.38
				1940.96	3174.62	1382.93	2938.61
				2258.93	5218.6	14110.4	1920.84
				3985.4	1956.75	1840.45	4098.78
				3608.7	1915.57	3174.62	29638.9
				1604.37	2233.7	5218.6	1382.93
				7605.89	3395.2	1956.75	14110.4
				16983.8	7640.22	1915.57	1840.45
				10693.1	2467.64	2233.7	3174.62
				7850.81	14556.7	3395.2	5218.6
				2593.53	1183.66	7640.22	1956.75
				20123.2	2712.95	11830.2	1915.57
				1548.79	32963.8	2467.64	2233.7
				8274.49	3176.06	14556.7	3395.2
				2461.86	3516.84	1183.66	7640.22
				11328.8	2053.39	2712.95	11830.2
				4207.39	1940.96	32963.8	2467.64
				2256.24	2258.93	3176.06	40248.5
				7257.69	3985.4	3516.84	14556.7
					3608.7	2053.39	1183.66
					1604.37	1940.96	2712.95
					7605.89	2258.93	32963.8
					16983.8	3985.4	3176.06
					10693.1	3608.7	3516.84
					7850.81	1604.37	2053.39
					2593.53	7605.89	1940.96
					1548.79	16983.8	2258.93
					8274.49	10693.1	3985.4
					2461.86	7850.81	3608.7
					11328.8	2593.53	22473
					4207.39	20123.2	1604.37
					2256.24	1548.79	7605.89
					7257.69	8274.49	16983.8
						2461.86	10693.1
						11328.8	7850.81
						4207.39	2593.53
						2256.24	20123.2
						7257.69	1548.79
							8274.49
							2461.86
							11328.8
							4207.39
							2256.24
							7257.69
Median	1672.29	2405.84	3176.06	4018.17	4316.65	4717.97	5168.46
SEM	316.347	360.822	305.034	973.281	1056.38	948.497	1298.84
n	30	69	103	131	145	150	156
20 m/z range
Concentration(µM)	10	25	50	100	150	200	250
	1496.13	1496.13	3972.82	3972.82	3972.82	3972.82	3972.82
	1465.48	1465.48	1496.13	1496.13	1496.13	1496.13	1496.13
	1401.99	2369.37	1465.48	1465.48	1465.48	1465.48	1465.48
	2369.37	3148.94	2369.37	2369.37	2369.37	2369.37	2369.37
	3148.94	3402.96	3148.94	3148.94	3148.94	3148.94	3148.94
	1335.02	3583.53	4618.5	4618.5	4618.5	4618.5	4618.5
	1041.34	1335.02	5644.33	2362.55	2362.55	2362.55	2362.55
	1138.12	1041.34	2734.84	5644.33	5644.33	5644.33	10559.5
	2190.34	1797.95	2163.67	2163.67	2293.56	2293.56	21925.6
	2212.61	1138.12	9462.67	9462.67	2734.84	2734.84	5644.33
	1412.67	2190.34	3402.96	3402.96	2163.67	2163.67	2293.56
	6573.54	1412.67	1336.93	1336.93	9462.67	9462.67	2734.84
	2440.55	1430.43	1341.63	1341.63	2498	2498	3622.37
	1430.43	6016.22	5023.06	2010.68	3402.96	3402.96	28372
	2307.25	2426.75	1041.34	5023.06	5201.25	5201.25	2163.67
		2076.59	1138.12	1041.34	2782.69	4587.7	9462.67
		1661.81	3944.76	1138.12	2248.63	5367.6	2498
		1889.7	2218.89	3944.76	1336.93	2782.69	3402.96
			4823.79	2218.89	1341.63	2248.63	5201.25
			2190.34	4823.79	2010.68	1336.93	3590.7
			2212.61	2190.34	2867.59	1341.63	4587.7
			4212.84	2212.61	1451.34	2010.68	5367.6
			4845.77	4212.84	3583.53	2867.59	2782.69
			1412.67	1829.52	5023.06	1451.34	2248.63
			11621.1	4845.77	1041.34	3583.53	6148.36
			2440.55	1412.67	1797.95	1335.02	1710.5
			1430.43	1430.43	1138.12	5023.06	1336.93
			6016.22	6016.22	5817.35	5909.11	1341.63
			2426.75	4906.63	3944.76	1797.95	2010.68
			2076.59	1604.71	2218.89	1138.12	1451.34
			1661.81	2076.59	4823.79	5817.35	3583.53
			1889.7	2278.48	2190.34	3944.76	1335.02
			2706.17	1661.81	3891.44	7121.2	5023.06
			2019.66	2706.17	3101.6	2218.89	1041.34
			1512.36	2019.66	2212.61	4823.79	1797.95
			1748.85	1512.36	4212.84	2190.34	1138.12
			1996.92	7282.28	1829.52	3101.6	5817.35
			2307.25	3363.12	8701.29	2212.61	3944.76
			2322.15		8084.09	4212.84	7121.2
			3363.12		30592.9	1829.52	2218.89
					4845.77	8701.29	4823.79
					1482.05	8084.09	2190.34
					1412.67	30592.9	3891.44
					2440.55	4845.77	5586.83
					1430.43	2343.57	3101.6
					6016.22	1412.67	2212.61
					4906.63	2440.55	4212.84
					1604.71	1430.43	1829.52
					2076.59	6016.22	7903.36
					1661.81	4906.63	8701.29
					1889.7	8911.25	8084.09
					2706.17	1604.71	30592.9
					2019.66	2704.27	4845.77
					1512.36	2076.59	2343.57
					1748.85	2278.48	1482.05
					1996.92	1661.81	1412.67
					3715.29	1889.7	6573.54
					7282.28	2706.17	2440.55
					2322.15	2019.66	1430.43
						1512.36	6016.22
						1748.85	4906.63
						1996.92	8911.25
						3715.29	1604.71
						2307.25	2704.27
						7282.28	5109.87
						2322.15	2076.59
							2278.48
							1661.81
							1889.7
							2706.17
							2019.66
							1512.36
							1748.85
							1996.92
							3715.29
							2307.25
							7282.28
							2322.15
							12292.5
							4435.91
							3363.12
Median	1496.13	1843.83	2314.7	2248.69	2369.37	2469.28	2782.69
SEM	313.585	258.177	284.053	205.843	370.562	341.917	409.643
n	15	18	40	38	59	66	81

## Sheet: Fig. 1 e
m/z	Intensity (log10)	Detected without TC
492.199	3.41647	0
492.244	3.43595	1
492.271	3.31837	1
492.311	4.12962	0
492.347	3.16455	1
492.379	4.00851	0
492.826	3.4441	1
493.175	3.28198	0
493.194	4.27096	0
493.213	4.58508	0
493.28	3.04126	1
493.316	3.75442	0
493.336	3.67702	0
493.354	3.60577	0
493.373	4.36788	0
493.391	4.89082	0
494.197	3.74328	0
494.216	4.07935	0
494.242	3.38661	0
494.326	5.18152	0
494.377	3.97239	0
494.395	4.50399	0
494.822	3.49241	1
494.858	3.87739	0
494.924	3.40438	0
494.954	3.21225	0
495.191	3.29662	0
495.209	4.31872	0
495.227	4.7094	0
495.316	3.57767	0
495.331	4.70608	0
495.368	4.01526	0
495.407	4.89011	0
496.212	3.82633	0
496.231	4.09964	0
496.246	3.42397	0
496.283	4.12716	0
496.334	3.97829	0
496.373	3.57288	0
496.41	4.45099	0
496.705	3.09217	1
496.903	3.0009	1
496.921	3.18754	1
497.181	3.6385	1
497.206	3.49276	0
497.225	4.44007	0
497.276	3.7346	0
497.291	3.24638	1
497.328	3.65527	1
497.348	3.90054	0
497.366	3.39453	0
497.386	3.84765	0
497.422	3.7522	0
498.189	3.3572	1
498.229	3.85402	1
498.262	4.31033	0
498.291	4.09815	0
498.352	3.41938	1
498.389	3.33712	1
498.428	3.36509	1
498.82	4.98682	0
498.93	3.55587	0
499.015	3.16999	0
499.035	3.24901	0
499.185	3.33837	1
499.207	4.24772	0
499.245	3.98109	0
499.265	3.66032	0
499.293	4.17769	0
499.308	3.51792	1
499.365	3.83093	0
499.38	4.60481	0
499.401	3.65664	0
499.824	3.66753	0
500.184	3.61117	0
500.207	3.82209	0
500.24	4.18369	0
500.279	4.94945	0
500.368	3.25475	0
500.384	4.16682	0
500.405	3.14569	0
501.18	4.26607	0
501.201	4.48755	0
501.224	3.898	0
501.245	3.62415	0
501.262	3.63284	0
501.283	4.38555	0
501.396	5.07464	0
502.183	3.58962	0
502.203	3.87425	0
502.224	3.32712	0
502.256	3.3814	0
502.271	4.01047	0
502.293	4.42319	0
502.399	4.63264	0
502.873	3.17623	1
503.194	4.10778	0
503.218	4.10632	0
503.241	4.22071	0
503.277	3.84178	0
503.3	4.0524	1
503.322	4.04162	0
503.338	3.82911	0
503.353	3.5731	0
503.375	3.50331	0
503.412	4.82798	0
504.199	3.55786	0
504.221	3.50545	0
504.243	3.60505	1
504.267	3.54042	0
504.311	4.49874	0
504.342	3.34257	0
504.415	4.36776	0
504.775	3.05854	1
504.81	3.68159	1
504.855	3.87384	0
504.906	3.16884	1
505.093	3.13855	0
505.133	3.12659	0
505.151	3.52181	0
505.192	3.18723	0
505.211	4.30138	0
505.234	3.98164	0
505.256	4.26841	0
505.315	4.01795	0
505.337	3.86893	0
505.354	4.44277	0
505.37	3.11099	1
505.39	3.61353	0
505.428	4.3022	0
506.214	3.7189	0
506.237	3.38471	0
506.266	3.8199	0
506.326	4.41404	0
506.356	3.93761	0
506.393	3.16111	1
506.43	3.8863	0
507.109	3.80167	0
507.143	4.12713	0
507.208	3.64576	0
507.223	4.66001	0
507.262	4.01672	0
507.333	4.13142	1
507.353	3.50434	0
507.369	4.71992	0
507.388	4.30165	0
507.407	3.64859	0
507.443	3.69884	0
508.112	3.08335	0
508.146	3.47081	0
508.227	4.08837	0
508.265	3.61465	0
508.282	4.44456	0
508.341	4.74344	0
508.373	4.20334	0
508.391	3.8288	0
508.409	3.04167	0
508.446	3.27707	0
508.473	3.38572	0
508.772	4.43542	0
508.834	3.96919	1
508.928	3.49258	1
509.064	3.1737	1
509.108	3.36928	1
509.14	3.91151	0
509.168	3.03342	1
509.19	3.42722	0
509.225	3.56722	0
509.243	4.40413	0
509.261	3.57378	0
509.288	4.03916	0
509.33	3.88419	0
509.345	4.17713	0
509.385	4.94342	0
509.422	3.47762	0
509.458	3.54475	0
509.776	3.02524	1
510.237	3.52187	0
510.255	3.91653	0
510.29	3.21842	0
510.334	3.30513	0
510.348	3.37024	1
510.388	4.45561	0
510.769	4.39471	0
510.831	3.56363	0
510.925	3.32411	1
511.159	4.50298	0
511.24	3.88667	0
511.256	3.52752	0
511.291	3.59019	1
511.309	3.63638	0
511.344	3.57337	1
511.363	3.47574	0
511.401	4.87312	0

## Sheet: Fig. 1 f
m/z	Intensity (log10)	Detected without TC
492.199	3.37297	1
492.244	3.26431	1
492.271	3.24039	1
492.311	4.11198	1
492.379	3.94833	1
492.804	3.03446	1
492.825	3.48579	1
493.175	3.25679	1
493.194	4.28319	0
493.212	4.57273	0
493.316	3.71575	1
493.336	3.62826	1
493.354	3.56965	1
493.373	4.29127	0
493.391	4.83537	0
494.197	3.79229	1
494.216	4.04207	1
494.242	3.33346	1
494.326	5.137	0
494.377	3.92761	1
494.394	4.47275	0
494.822	3.49697	1
494.858	3.9667	1
494.924	3.55345	1
494.953	3.24316	1
495.191	3.27417	1
495.209	4.32249	0
495.227	4.71805	0
495.299	3.06175	1
495.317	3.53331	1
495.331	4.66786	0
495.368	3.98306	1
495.407	4.83113	0
495.876	3.01872	1
496.212	3.77089	1
496.231	4.12542	1
496.245	3.34979	1
496.283	4.10627	0
496.334	3.94471	1
496.373	3.55047	1
496.41	4.40187	0
496.705	3.20774	1
496.841	3.24287	1
496.857	3.20152	1
496.922	3.27654	1
497.181	3.61757	1
497.207	3.47444	1
497.225	4.44961	0
497.276	3.64149	1
497.313	3.14921	1
497.328	3.59477	1
497.348	3.85593	1
497.366	3.3228	1
497.386	3.82442	1
497.422	3.70756	1
498.189	3.36359	1
498.229	3.85748	1
498.262	4.28873	0
498.291	4.05643	0
498.331	3.09818	1
498.351	3.37076	1
498.389	3.27844	1
498.427	3.36154	1
498.82	5.05225	0
498.93	3.54788	1
499.015	3.27023	1
499.036	3.36764	1
499.186	3.15505	1
499.207	4.21437	1
499.245	3.97068	1
499.265	3.67933	1
499.293	4.14186	0
499.326	3.25649	1
499.365	3.76461	1
499.381	4.56831	0
499.401	3.64431	1
499.824	3.75219	1
500.184	3.63275	1
500.208	3.77962	1
500.24	4.13506	0
500.279	4.8897	0
500.294	3.50435	1
500.368	3.18355	1
500.384	4.09284	1
500.404	3.16433	1
501.18	4.25181	0
501.201	4.47489	0
501.224	3.85193	1
501.244	3.56025	1
501.262	3.67043	1
501.283	4.3541	0
501.337	3.29933	1
501.396	5.03337	0
502.183	3.59772	1
502.203	3.84613	1
502.224	3.17044	1
502.256	3.26861	1
502.272	4.04759	1
502.293	4.40631	0
502.399	4.56516	0
502.757	3.15944	1
502.817	3.46922	1
502.874	3.16248	1
503.194	4.09543	0
503.218	4.10813	1
503.24	4.18209	1
503.277	3.8401	1
503.3	4.03353	1
503.322	3.96974	0
503.338	3.78147	1
503.353	3.42461	1
503.375	3.45853	1
503.412	4.79033	0
504.199	3.50436	1
504.221	3.51214	1
504.243	3.5419	1
504.267	3.56367	1
504.311	4.49081	0
504.415	4.35141	0
504.775	3.14522	1
504.81	3.72799	1
504.855	3.92736	1
504.906	3.22451	1
505.094	3.1906	1
505.133	3.08486	1
505.151	3.57482	1
505.192	3.2019	1
505.211	4.30474	0
505.234	3.9924	1
505.256	4.21187	1
505.315	4.00112	1
505.337	3.80988	1
505.354	4.40993	0
505.39	3.58767	1
505.428	4.28816	0
506.214	3.70499	1
506.237	3.32349	1
506.267	3.80161	1
506.326	4.37779	0
506.356	3.92826	1
506.43	3.8096	1
507.085	3.25471	1
507.109	3.78278	0
507.143	4.19328	0
507.208	3.63369	1
507.224	4.63632	0
507.262	4.03308	1
507.333	4.09151	1
507.353	3.49874	1
507.369	4.68542	0
507.388	4.26145	0
507.407	3.57388	1
507.443	3.70744	1
508.112	3.11312	0
508.146	3.51176	1
508.211	3.02454	1
508.227	4.07769	1
508.265	3.61501	1
508.282	4.42067	1
508.341	4.74207	0
508.373	4.17835	0
508.391	3.75905	1
508.446	3.20955	1
508.473	3.39558	1
508.772	4.57772	1
508.799	3.0545	1
508.835	4.02915	1
508.928	3.52471	1
509.063	3.03974	1
509.107	3.40071	0
509.14	3.97784	1
509.19	3.40497	1
509.226	3.60515	1
509.243	4.4487	0
509.261	3.5715	1
509.288	3.96454	0
509.33	3.86707	0
509.345	4.18861	1
509.385	4.9279	0
509.422	3.43237	1
509.458	3.51382	1
510.144	3.2834	1
510.237	3.48993	1
510.255	3.86796	1
510.292	3.21609	1
510.351	3.46959	1
510.388	4.44122	0
510.769	4.56782	1
510.831	3.73483	1
510.925	3.38253	1
511.141	3.18539	1
511.159	4.60026	0
511.215	3.38814	1
511.24	3.99948	1
511.256	3.61032	1
511.291	3.64627	1
511.309	3.66841	1
511.327	3.23418	1
511.342	3.64004	1
511.363	3.58323	1
511.401	4.90619	1

## Sheet: Fig. 1 g
	Number of features
m/z	20 m/z ranges	single range
82.5	30	0
105	54	0
125	75	2
145	80	8
165	85	14
185	93	23
205	102	32
225	94	38
245	110	38
265	138	41
285	158	41
305	179	41
325	204	41
345	250	43
365	269	40
385	282	38
405	299	38
425	301	38
445	295	38
465	296	37
485	292	36
505	280	34
525	279	32
545	268	31
565	263	30
585	261	27
605	262	24
625	258	21
645	252	18
665	238	17
685	230	18
705	225	20
725	221	23
745	212	25
765	199	26
785	182	28
805	159	29
825	141	30
845	130	29
865	122	28
885	120	24
905	123	20
925	123	14
945	126	12
965	122	9
985	116	7
1005	110	6
1025	99	4
1045	88	3
1065	79	2
1085	69	1
1105	63	1
1125	64	0
1145	57	0
1165	51	0
1185	57	0
1205	62	0
1225	51	0
1245	46	0
1265	44	0
1285	45	0
1305	37	0
1325	39	0
1345	38	0
1365	39	0
1385	29	0
1405	31	0
1425	28	0
1445	26	0
1465	24	0
1485	22	0
1505	10	0
1525	11	0
1545	15	0
1565	16	0
1585	17	0
1605	18	0
1625	19	0
1645	16	0
1665	16	0
1685	15	0
1705	14	0
1725	11	0
1745	9.4	0
1765	8	0
1785	6	0
1805	5	0
1825	3	0
1845	2	0
1865	1	0
1885	1	0
1905	1	0
1925	1	0
1945	1	0
1965	1	0
1985	1	0
2005	0	0
2025	1	0
2045	1	0
2065	1	0
2085	1	0
2105	1	0
2125	0	0
2145	0	0
2165	0	0
2185	0	0
2205	0	0
2225	0	0
2245	0	0
2265	0	0
2285	1	0
2305	1	0
2325	1	0
2345	1	0
2365	1	0
2385	0	0
2405	0	0
2425	0	0
2445	0	0
2465	0	0
2487.5	0	0

## Sheet: Fig. 1 h
	Number of features
m/z	20 m/z ranges	single range
82.5	11	0
105	25	0
125	36	2
145	48	6
165	54	11
185	59	17
205	78	21
225	96	24
245	112	23
265	134	25
285	143	28
305	128	33
325	139	38
345	146	43
365	157	43
385	159	43
405	174	43
425	172	40
445	169	39
465	167	39
485	169	39
505	160	35
525	152	37
545	142	37
565	131	36
585	126	33
605	132	34
625	122	33
645	121	33
665	124	34
685	130	34
705	120	35
725	122	36
745	119	36
765	114	37
785	102	42
805	106	40
825	115	39
845	115	39
865	117	39
885	122	37
905	123	42
925	123	43
945	126	44
965	121	42
985	125	42
1005	129	35
1025	132	28
1045	132	24
1065	126	20
1085	115	14
1105	107	13
1125	92	14
1145	83	11
1165	81	10
1185	81	11
1205	73	9
1225	75	7
1245	74	7
1265	69	6
1285	69	7
1305	74	7
1325	67	6
1345	64	7
1365	65	7
1385	61	4
1405	56	3
1425	58	4
1445	57	3
1465	53	3
1485	50	3
1505	51	4
1525	47	2
1545	45	2
1565	47	3
1585	43	2
1605	38	1
1625	42	1
1645	38	2
1665	36	1
1685	40	1
1705	42	1
1725	37	1
1745	39	1
1765	39	1
1785	35	1
1805	33	1
1825	33	0
1845	30	0
1865	26	0
1885	26	0
1905	23	0
1925	21	0
1945	19	0
1965	17	0
1985	17	0
2005	19	0
2025	18	1
2045	17	0
2065	18	0
2085	14	1
2105	11	1
2125	11	0
2145	12	0
2165	10	1
2185	11	1
2205	9	1
2225	8	1
2245	5	1
2265	5	1
2285	4	1
2305	3	1
2325	2	1
2345	3	0
2365	4	0
2385	6	0
2405	6	0
2425	5	0
2445	7	0
2465	4	0
2487.5	9	0

## Sheet: Fig. 1 i
	Number of features
	20 m/z range	Single range
Met. ESI (+)	8088	450
Met. ESI (-)	10137	1219
Lip. ESI (+)	6382	677
Lip. ESI (-)	8623	1797

## Sheet: Fig. 2 b
	percent of features
width, m/z	500 m/z center	1650 m/z center
40	100	100
60	99.8436	97.38
80	96.9806	95.58
100	95.2675	94.92
120	82.572	93.03
140	69.1724	94.71
160	59.2694	92.47
180	52.2215	89.68
200	45.8698	89.13
220	46.6364	88.01
240	47.2074	86.34
260	35.3958	86.9
280	23.9049	84.66
300	18.6952	83.55
320	12.9224	82.43
340	8.85482	79.09
360	14.1896	76.85
380	19.4618	77.97
400	13.2979	76.85
420	13.2979	77.97
440	11.9055	77.97
460	9.87171	76.3
480	7.9005	75.74
500	10.7635	76.85
520	8.22121	76.3
540	10.3802	77.41
560	11.3971	78.53
580	14.0645	77.97
600	15.8401	76.3
620	18.1242	74.62
640	15.8401	70.16
660	15.011	67.37
680	12.6408	65.7
700	10.3176	62.91

## Sheet: Fig. 2 c
	Number of features		# range	m/z
m/z	20 m/z ranges		1	70
82.5	30		2	322
105	54		3	415
125	75		4	501
145	80		5	597
165	85		6	698
185	93		7	827
205	102		8	1042
225	94
245	110
265	138
285	158
305	179
325	204
345	250
365	269
385	282
405	299
425	301
445	295
465	296
485	292
505	280
525	279
545	268
565	263
585	261
605	262
625	258
645	252
665	238
685	230
705	225
725	221
745	212
765	199
785	182
805	159
825	141
845	130
865	122
885	120
905	123
925	123
945	126
965	122
985	116
1005	110
1025	99
1045	88
1065	79
1085	69
1105	63
1125	64
1145	57
1165	51
1185	57
1205	62
1225	51
1245	46
1265	44
1285	45
1305	37
1325	39
1345	38
1365	39
1385	29
1405	31
1425	28
1445	26
1465	24
1485	22
1505	10
1525	11
1545	15
1565	16
1585	17
1605	18
1625	19
1645	16
1665	16
1685	15
1705	14
1725	11
1745	9.4
1765	8
1785	6
1805	5
1825	3
1845	2
1865	1
1885	1
1905	1
1925	1
1945	1
1965	1
1985	1
2005	0
2025	1
2045	1
2065	1
2085	1
2105	1
2125	0
2145	0
2165	0
2185	0
2205	0
2225	0
2245	0
2265	0
2285	1
2305	1
2325	1
2345	1
2365	1
2385	0
2405	0
2425	0
2445	0
2465	0
2487.5	0

[truncated: 48 more sheets: Fig. 2 d, Fig. 2 e, Fig. 2 f, Fig. 3 a, Fig. 3 b, Fig. 3 c, Fig. 3 d, Fig. 4 a, Fig. 4 b, Fig. 4 c, Supplementary Fig. 1 a, Supplementary Fig. 1 b, Supplementary Fig. 1 c, Supplementary Fig. 1 d, Supplementary Fig. 1 e, Supplementary Fig. 1 f, Supplementary Fig. 1 g, Supplementary Fig. 1 h, Supplementary Fig. 1 i, Supplementary Fig. 1 j …]
